# Supplementary material for: Vector venom: venomics of Aedes albopictus reveals a large enzyme repertoire and novel cecropins with activity against E. coli
Source: NPJ Drug Discov. 2026 Mar 2;3:7. doi: 10.1038/s44386-026-00041-w (PMC13267129; doi:10.1038/s44386-026-00041-w)
Supplement: Supplementary file 2 — Supplementary Data [file 44386_2026_41_MOESM2_ESM.xlsx]

## Sheet: Proteome
ORF_mw	contigs	Protein.Group	Top	Accession	Gene	X.10LgP	Coverage...	Coverage....Sample.1	X.Peptides	Area.Sample.1	X.Unique	X.Spec.Sample.1	PTM	Average.Mass	Description.x	Identifier_Long	Shorthandel	Probability	IDs	Description.y	venomzone_can_iso_all_230119_add_values_bitscore_uniq.csv	venomzone_can_iso_all_230119_add_values_qcov_uniq.csv	venomzone_can_iso_all_230119_add_values_similarity_uniq.csv	venomzone_can_iso_spiders_230119_add_values_bitscore_uniq.csv	venomzone_can_iso_spiders_230119_add_values_qcov_uniq.csv	venomzone_can_iso_spiders_230119_add_values_similarity_uniq.csv	toxprot_can_iso_230110_add_values_bitscore_uniq.csv	toxprot_can_iso_230110_add_values_qcov_uniq.csv	toxprot_can_iso_230110_add_values_similarity_uniq.csv	uniprot_sprot_2022_05_230120_add_values_bitscore_uniq.csv	uniprot_sprot_2022_05_230120_add_values_qcov_uniq.csv	uniprot_sprot_2022_05_230120_add_values_similarity_uniq.csv	uniprot_trembl_2022_05_230110_add_values_bitscore_uniq.csv	uniprot_trembl_2022_05_230110_add_values_qcov_uniq.csv	uniprot_trembl_2022_05_230110_add_values_similarity_uniq.csv	vectorbase_arthropoda_231012_add_values_bitscore_uniq.csv	vectorbase_arthropoda_231012_add_values_qcov_uniq.csv	vectorbase_arthropoda_231012_add_values_similarity_uniq.csv	vectorbase_diptera_231012_add_values_bitscore_uniq.csv	vectorbase_diptera_231012_add_values_qcov_uniq.csv	vectorbase_diptera_231012_add_values_similarity_uniq.csv	vectorbase_culicudae_231012_add_values_bitscore_uniq.csv	vectorbase_culicudae_231012_add_values_qcov_uniq.csv	vectorbase_culicudae_231012_add_values_similarity_uniq.csv	TPM_sample01	ORF_X_unknown	ORF_U_selenocystein	ORF_length	ORF_sequence
53235.3	NODE_12064_length_1646_cov_543.851037_g5830_i1 TRINITY_DN105_c0_g1_i4	78	True	NODE_12064_length_1646_cov_543.851037_g5830_i1.p1 TRINITY_DN105_c0_g1_i4.p1		42.5926	6.99	6.99	2	19800	2	2	Carbamidomethylation	53235.3	>NODE_12064_length_1646_cov_543.851037_g5830_i1.p1	>NODE_12064_length_1646_cov_543.851037_g5830_i1.p1 TRINITY_DN105_c0_g1_i4.p1	NODE_12064_length_1646_cov_543.851037_g5830_i1.p1	0.999834	IPR029033, IPR000560	Histidine phosphatase superfamily, Histidine phosphatase superfamily, clade-2										sp|Q9VV72|MINP1_DROME	sp|Q9VV72|MINP1_DROME	sp|Q9VV72|MINP1_DROME	tr|A0A1W7R792|A0A1W7R792_AEDAL	tr|A0A1W7R792|A0A1W7R792_AEDAL	tr|A0A1W7R792|A0A1W7R792_AEDAL	AALC636_030270.P42568	AALC636_030270.P42568	AALC636_030270.P42568	AALC636_030270.P42568	AALC636_030270.P42568	AALC636_030270.P42568	AALC636_030270.P42568	AALC636_030270.P42568	AALC636_030270.P42568	2489	0	0	459	MTLGNCLLRFSTILLVVAIVQLSQARSSKCCEDYCYSLDADRTQSKHFATKTAYEVIRGSSTSQEHVVRHCRPSKFWMLARHGTRLPGKSDIESMPPILNNLRDSILDNYANQKAPKMGRMCPQDLDLLKHWRWDKNITIEYESFLTDQGWDDLKLLAMREKLRFSEVFDGYYDEQRYLFRHTKTQRTESSFKAFAEGLFGKELLDSINTEPGPNDDVLLKPYDFCPAYTANKEKIKDPDSELSKFVRSPLYMQTLADISTRLGFQHVLITDQIDAMWNACRFEQAWNLRQPSPWCSVFTKTHVNVIEYKEDLNYYYQNSYGYGMGSNLSCHAMADMMKHMGREEGEQVVGYFTHESAIQIFLVSLGARKDTEDLRSDNYHNMRQRQFVSSDLAPFAAN…
14747.1	NODE_14233_length_1455_cov_31238.877143_g7722_i0 NODE_24484_length_853_cov_11722.126566_g15104_i0 NODE_15234_length_1381_cov_19711.349170_g3618_i2	25	False	NODE_14233_length_1455_cov_31238.877143_g7722_i0.p2 NODE_24484_length_853_cov_11722.126566_g15104_i0.p1 NODE_15234_length_1381_cov_19711.349170_g3618_i2.p2		47.3043	25.38	25.38	2	359000	2	4	Carbamidomethylation	14747.1	>NODE_14233_length_1455_cov_31238.877143_g7722_i0.p2	>NODE_14233_length_1455_cov_31238.877143_g7722_i0.p2 NODE_24484_length_853_cov_11722.126566_g15104_i0.p1 NODE_15234_length_1381_cov_19711.349170_g3618_i2.p2	NODE_14233_length_1455_cov_31238.877143_g7722_i0.p2	0.999831	IPR029052, IPR006146, IPR006179	Metallo-dependent phosphatase-like, 5'-Nucleotidase, conserved site, 5'-Nucleotidase/apyrase	sp|F8S0Z7|V5NTD_CROAD	sp|F8S0Z7|V5NTD_CROAD	sp|F8S0Z7|V5NTD_CROAD				sp|F8S0Z7|V5NTD_CROAD	sp|F8S0Z7|V5NTD_CROAD	sp|F8S0Z7|V5NTD_CROAD	sp|E0D877|APY_AEDAL	sp|E0D877|APY_AEDAL	sp|E0D877|APY_AEDAL	tr|A0A182G847|A0A182G847_AEDAL	tr|A0A182G847|A0A182G847_AEDAL	tr|A0A182G847|A0A182G847_AEDAL	AALF004988-PA	AALF004988-PA	AALF004988-PA	AALF004988-PA	AALF004988-PA	AALF004988-PA	AALF004988-PA	AALF004988-PA	AALF004988-PA	60538	0	0	131	MAESRGYSVVIFLLLSSFAAVVWTTDNMPADKDVSKLFPLTLIHINDLHARFDETNMKSNACTAKDQCIAGIARVYQKIQDLLKEYKSKNAIYLNAGDNFQGTLWYNLLRWQVTADFITKLKPTAMVSCF*
42837.5	NODE_15136_length_1381_cov_416.304676_g397_i11	56	False	NODE_15136_length_1381_cov_416.304676_g397_i11.p1		30.7145	3.41	3.41	1	5900	1	2	Carbamidomethylation	42837.5	>NODE_15136_length_1381_cov_416.304676_g397_i11.p1	>NODE_15136_length_1381_cov_416.304676_g397_i11.p1	NODE_15136_length_1381_cov_416.304676_g397_i11.p1	0.999765	IPR000757, IPR013320	Glycoside hydrolase family 16, Concanavalin A-like lectin/glucanase domain superfamily										sp|Q8N0N3|BGBP_PENMO	sp|C1IE32|E13B_CRYAT	sp|C1IE32|E13B_CRYAT	tr|A0A182GJ59|A0A182GJ59_AEDAL	tr|A0A182GEE9|A0A182GEE9_AEDAL	tr|A0A182GEE9|A0A182GEE9_AEDAL	AALFPA_044698.P5680	AALFPA_044698.P5680	AALFPA_044698.P5680	AALFPA_044698.P5680	AALFPA_044698.P5680	AALFPA_044698.P5680	AALFPA_044698.P5680	AALFPA_044698.P5680	AALFPA_044698.P5680	508	0	0	382	VVSTQSTGVMMKGQKIVVVTIVGLLLCVIELISGCKQSPTTASGFKAPRGRICSGQLIFEDNFRRLDRTVWQHENSLGGGGNNEFQWYSGSGRNSYIKNNHLYIRPTLTSDEFGEAFLRSGVINLNEGPQSQTCTDAPGWAEQIQGCYRRGSPDRILNPVRSARLRTVNSFAFKYGKVEINAKLPQGDWLWPALWLLPKGDTYGYWPKSGEVDLMESRGNRNLMLNNENIGVGKVSSCLHFGENPNLRSSQCGSVGGNRFGSMFNRYQLTWTKNVIQFGVNDKIFRTVTPYEGFWKLGGFSFNPWPRGSKMAPFDKEFYIVMNVAVGGDYFPDNAWNPHPKPWRQGNPSAMTDFYKAKSNWYSTWGDAAALEVDWVRVWAA*
43081.6	NODE_15574_length_1346_cov_988.851278_g7830_i2 NODE_15575_length_1346_cov_901.206042_g7830_i3	56	False	NODE_15574_length_1346_cov_988.851278_g7830_i2.p1 NODE_15575_length_1346_cov_901.206042_g7830_i3.p1		62.7643	10.44	10.44	3	13300	3	4	Carbamidomethylation	43081.6	>NODE_15574_length_1346_cov_988.851278_g7830_i2.p1	>NODE_15574_length_1346_cov_988.851278_g7830_i2.p1 NODE_15575_length_1346_cov_901.206042_g7830_i3.p1	NODE_15574_length_1346_cov_988.851278_g7830_i2.p1	0.994684	IPR000757, IPR013320	Glycoside hydrolase family 16, Concanavalin A-like lectin/glucanase domain superfamily										sp|Q8N0N3|BGBP_PENMO	sp|Q8N0N3|BGBP_PENMO	sp|Q8N0N3|BGBP_PENMO	tr|A0A182GEF0|A0A182GEF0_AEDAL	tr|A0A182GJ58|A0A182GJ58_AEDAL	tr|A0A182GJ58|A0A182GJ58_AEDAL	AALC636_017633.P24603	AALFPA_077698.P50721	AALFPA_077698.P50721	AALC636_017633.P24603	AALFPA_077698.P50721	AALFPA_077698.P50721	AALFPA_077698.P50721	AALFPA_077698.P50721	AALFPA_077698.P50721	4011	0	0	384	AVVSTQSTGAVTMKGQEKVVLTVVWLLLCVTELISGCKLSPTTASGFKAPKGQICSGQLIFEDNFNRLDRTVWEHENSLGGGGNNEFQWYSGSERNSYIKNNHLYIRPTLTSDEFGEEFLKSGVINLNEGPQSQRCTDGPGWAEQIQGCYRRGSPDRILNPVRSARLRTINSFAFKYGKLEINAKLPRGDWLWPALWLLPKGDTYGSWPKSGEIDLLESRGNRNLMLNNENIGVGKVSSCLHFGENPNLRSSQCGSVSGNLFGAMFNRYQMTWTQNVIQFGVNDNIFRTVTPYEGFWKLGGFSFNPWPQGSKMAPFDREFHILMNVAVGGDYFPDDAWNPHPKPWRLGNPSAMTDFYKAKSDWYSTWGDAAALEVDWVRVWAL*
43497.1	NODE_15680_length_1346_cov_1140.517428_g6587_i2	56	False	NODE_15680_length_1346_cov_1140.517428_g6587_i2.p1		62.7643	10.44	10.44	3	13300	3	4	Carbamidomethylation	43497.1	>NODE_15680_length_1346_cov_1140.517428_g6587_i2.p1	>NODE_15680_length_1346_cov_1140.517428_g6587_i2.p1	NODE_15680_length_1346_cov_1140.517428_g6587_i2.p1	0.999042	IPR000757, IPR013320	Glycoside hydrolase family 16, Concanavalin A-like lectin/glucanase domain superfamily										sp|Q8N0N3|BGBP_PENMO	sp|Q8N0N3|BGBP_PENMO	sp|Q8N0N3|BGBP_PENMO	tr|A0A182GEF0|A0A182GEF0_AEDAL	tr|A0A182GJ58|A0A182GJ58_AEDAL	tr|A0A182GJ58|A0A182GJ58_AEDAL	AALFPA_077698.P50721	AALFPA_077698.P50721	AALFPA_077698.P50721	AALC636_017633.P24603	AALFPA_077698.P50721	AALFPA_077698.P50721	AALC636_017633.P24603	AALFPA_077698.P50721	AALFPA_077698.P50721	2244	0	0	384	QWYQRRVRGSVTMKGQEKVVLTVVWLLLCVTELISGCKLSPTTASGFKAPKGQICSGQLIFEDNFNRLDRTVWEHENSLGGGGNNEFQWYSGSERNSYIKNNHLYIRPTLTSDEFGEEFLKSGVINLNEGPQSQRCTDGPGWAEQIQGCYRRGSPDRILNPVRSARLRTINSFAFKYGKLEINAKLPRGDWLWPALWLLPKGDTYGSWPKSGEIDLLESRGNRNLMLNNENIGVGKVSSCLHFGENPNLRSSQCGSVSGNLFGAMFNRYQMTWTQNVIQFGVNDNIFRTVTPYEGFWKLGGFSFNPWPQGSKMAPFDREFHILMNVAVGGDYFPDDAWNPHPKPWRLGNPSAMTDFYKAKSDWYSTWGDAAALEVDWVRVWAL*
25938.1	NODE_16041_length_1316_cov_14438.490087_g3618_i5	25	False	NODE_16041_length_1316_cov_14438.490087_g3618_i5.p1		74.0888	28.51	28.51	5	359000	2	8	Carbamidomethylation	25938.1	>NODE_16041_length_1316_cov_14438.490087_g3618_i5.p1	>NODE_16041_length_1316_cov_14438.490087_g3618_i5.p1	NODE_16041_length_1316_cov_14438.490087_g3618_i5.p1	0.999839	IPR006146, IPR004843, IPR006179, IPR029052	5'-Nucleotidase, conserved site, Calcineurin-like phosphoesterase domain, ApaH type, 5'-Nucleotidase/apyrase, Metallo-dependent phosphatase-like	sp|F8S0Z7|V5NTD_CROAD	sp|F8S0Z7|V5NTD_CROAD	sp|F8S0Z7|V5NTD_CROAD				sp|F8S0Z7|V5NTD_CROAD	sp|F8S0Z7|V5NTD_CROAD	sp|F8S0Z7|V5NTD_CROAD	sp|E0D877|APY_AEDAL	sp|E0D877|APY_AEDAL	sp|E0D877|APY_AEDAL	tr|A0A182G847|A0A182G847_AEDAL	tr|A0A182G847|A0A182G847_AEDAL	tr|A0A182G847|A0A182G847_AEDAL	AALF004988-PA	AALF004988-PA	AALF004988-PA	AALF004988-PA	AALF004988-PA	AALF004988-PA	AALF004988-PA	AALF004988-PA	AALF004988-PA	10786	0	0	236	MAESRGYSVVIFLLLSSFAAVVWTTDNMPADKDVSKLFPLTLIHINDLHARFDETNMKSNACTAKDQCIAGIARVYQKIQDLLKEYKSKNAIYLNAGDNFQGTLWYNLLRWQVTADFITKLKPTAMTLGNHEFDHTPKGLAPYLAELDKAGIPTLVANLVMNNDPDLKSSKIQKSIKVTVGGKTIGIIGVLYDKTHEIAQTGKVTLSNAVETVKREAAALKKDKVDIIVVLSHCS*
16605.2	NODE_28653_length_715_cov_12681.910606_g18697_i0 NODE_15384_length_1369_cov_19539.896499_g3618_i3	25	False	NODE_28653_length_715_cov_12681.910606_g18697_i0.p1 NODE_15384_length_1369_cov_19539.896499_g3618_i3.p1		47.3043	22.6	22.6	2	359000	2	4	Carbamidomethylation	16605.2	>NODE_28653_length_715_cov_12681.910606_g18697_i0.p1	>NODE_28653_length_715_cov_12681.910606_g18697_i0.p1 NODE_15384_length_1369_cov_19539.896499_g3618_i3.p1	NODE_28653_length_715_cov_12681.910606_g18697_i0.p1	0.999839	IPR006146, IPR029052, IPR006179	5'-Nucleotidase, conserved site, Metallo-dependent phosphatase-like, 5'-Nucleotidase/apyrase	sp|F8S0Z7|V5NTD_CROAD	sp|F8S0Z7|V5NTD_CROAD	sp|F8S0Z7|V5NTD_CROAD				sp|F8S0Z7|V5NTD_CROAD	sp|F8S0Z7|V5NTD_CROAD	sp|F8S0Z7|V5NTD_CROAD	sp|E0D877|APY_AEDAL	sp|E0D877|APY_AEDAL	sp|E0D877|APY_AEDAL	tr|A0A182G847|A0A182G847_AEDAL	tr|A0A182G847|A0A182G847_AEDAL	tr|A0A182G847|A0A182G847_AEDAL	AALF004988-PA	AALF004988-PA	AALF004988-PA	AALF004988-PA	AALF004988-PA	AALF004988-PA	AALF004988-PA	AALF004988-PA	AALF004988-PA	16605	0	0	147	MAESRGYSVVIFLLLSSFAAVVWTTDNMPADKDVSKLFPLTLIHINDLHARFDETNMKSNACTAKDQCIAGIARVYQKIQDLLKEYKSKNAIYLNAGDNFQGTLWYNLLRWQVTADFITKLKPTAMVSTFLFYSFIKVTSITTDSR*
60276.8	NODE_3707_length_3129_cov_4578.161353_g1948_i0 NODE_3708_length_3129_cov_4577.779115_g1948_i1 NODE_5426_length_2640_cov_5658.883946_g1948_i2 NODE_6237_length_2463_cov_6076.223837_g1948_i3 NODE_7153_length_2285_cov_6630.259193_g1948_i4 NODE_7154_length_2285_cov_6600.973991_g1948_i5 NODE_7155_length_2285_cov_6594.817489_g1948_i6 NODE_7615_length_2209_cov_6531.276230_g1948_i8 TRINITY_DN599_c0_g3_i3	15	True	NODE_3707_length_3129_cov_4578.161353_g1948_i0.p1 NODE_3708_length_3129_cov_4577.779115_g1948_i1.p1 NODE_5426_length_2640_cov_5658.883946_g1948_i2.p1 NODE_6237_length_2463_cov_6076.223837_g1948_i3.p1 NODE_7153_length_2285_cov_6630.259193_g1948_i4.p1 NODE_7154_length_2285_cov_6600.973991_g1948_i5.p1 NODE_7155_length_2285_cov_6594.817489_g1948_i6.p1 NODE_7615_length_2209_cov_6531.276230_g1948_i8.p1…		94.5757	23.85	23.85	8	419000	8	16	Amidation; Carbamidomethylation; Pyro-glu from Q	60276.8	>NODE_3707_length_3129_cov_4578.161353_g1948_i0.p1	>NODE_3707_length_3129_cov_4578.161353_g1948_i0.p1 NODE_3708_length_3129_cov_4577.779115_g1948_i1.p1 NODE_5426_length_2640_cov_5658.883946_g1948_i2.p1 NODE_6237_length_2463_cov_6076.223837_g1948_i3.p1 NODE_7153_length_2285_cov_6630.259193_g1948_i4.p1 NODE_7154_length_2285_cov_6600.973991_g1948_i5.p1 NODE_7155_length_2285_cov_6594.817489_g1948_i6.p1 NODE_7615_length_2209_cov_6531.276230_g1948_i8.p…	NODE_3707_length_3129_cov_4578.161353_g1948_i0.p1	0.999824	IPR013659, IPR001365, IPR006331, IPR006330, IPR032466	Adenosine/AMP deaminase N-terminal, Adenosine deaminase domain, Adenosine deaminase-related growth factor, Adenosine/adenine deaminase, Metal-dependent hydrolase										sp|P15287|AGSA_APLCA	sp|Q5RC46|ADA2_PONAB	sp|Q5RC46|ADA2_PONAB	tr|A0A023ETL0|A0A023ETL0_AEDAL	tr|A0A023ETL0|A0A023ETL0_AEDAL	tr|A0A023ETL0|A0A023ETL0_AEDAL	AALC636_007897.P11008	AALC636_007897.P11008	AALC636_007897.P11008	AALC636_007897.P11008	AALC636_007897.P11008	AALC636_007897.P11008	AALC636_007897.P11008	AALC636_007897.P11008	AALC636_007897.P11008	43587	0	0	525	MKILLAVIFVLNLTNLAVPQHLITSSPSLTESKPVGRRPTYEEYKQQRESFLQTEDHHLLGANVTLTENEQLVNKFIMQMKLDEMEKGFNDSYNFIPARHIFEVLDRFGQSKVFNVIRRLPKGGVLHAHDMALGSTDLIVNATYLENLWQKGNFGLNNGPEFKFSRERPGKEWSLVSEIRQWMTNEVYDAKVAEVFSLYNADPLNAYKSLDNVWSKFQNLFACLAPLITYAPVWRQYYHDSLKQFYDDHVQYLEFRGVLPEVYDLDGKVYSAEEIVQLYYEETEQFKAKYPDFIGVKFIYAPGRYASDEEFQKLLDTTNRLHKKFPNFLAGFDLVGQEDPGRSLFEFAPALLKLPASINFFFHAGETNWYGMKTDQNLVDAVLLGTKRIGHGFAVLKHP…
86515.1	NODE_442_length_5873_cov_1685.717257_g212_i0 NODE_4642_length_2831_cov_3508.778818_g212_i2	18	True	NODE_442_length_5873_cov_1685.717257_g212_i0.p1 NODE_4642_length_2831_cov_3508.778818_g212_i2.p1		88.332	14.05	14.05	9	19000	1	16	Pyro-glu from Q	86515.1	>NODE_442_length_5873_cov_1685.717257_g212_i0.p1	>NODE_442_length_5873_cov_1685.717257_g212_i0.p1 NODE_4642_length_2831_cov_3508.778818_g212_i2.p1	NODE_442_length_5873_cov_1685.717257_g212_i0.p1	0.935544	IPR017853, IPR006047, IPR006046, IPR006048, IPR013780, IPR031319	Glycoside hydrolase superfamily, Glycosyl hydrolase, family 13, catalytic domain, Alpha amylase, Alpha-amylase/branching enzyme, C-terminal all beta, Glycosyl hydrolase, all-beta, Alpha-amylase, C-terminal domain	sp|P85843|AMY_TITSE	sp|P85843|AMY_TITSE	sp|P85843|AMY_TITSE				sp|P85843|AMY_TITSE	sp|P85843|AMY_TITSE	sp|P85843|AMY_TITSE	sp|P53354|AMY1_AEDAE	sp|P53354|AMY1_AEDAE	sp|P53354|AMY1_AEDAE	tr|A0A182GH32|A0A182GH32_AEDAL	tr|A0A182GH32|A0A182GH32_AEDAL	tr|A0A182GH32|A0A182GH32_AEDAL	AALFPA_045921.P7359	AALFPA_045921.P7359	AALFPA_045921.P7359	AALFPA_045921.P7359	AALFPA_045921.P7359	AALFPA_045921.P7359	AALFPA_045921.P7359	AALFPA_045921.P7359	AALFPA_045921.P7359	14342	0	0	791	VPHLPYTERQKLSNRAVVSTQSTGVFGNYYSHSVIVMKRFLVILCSTLVVTNAQLPSFGFGPSGFGGFSLSNPLFNASFTPANPVDRISNIASRFRDVANTVQQSLPRLPQLPNPLTAFSRFARPSSSSGSTNSNTNTNENHNSNTNGNDNGSGAGRNAINEVLNRIPGLSGLPRVPGIPQIPRVPEIPKIPGIPSIPGLPNFGNASDVFNSIVNSLSNMTKQGGNDPGQIFNQVNRYLPDVSRVINDIANFTRSAANSGVWKNISNDIKNEIQHRINSMTERVSNITSAMKSIAQSLPNLIRDQSLNTTLRNQPFFFPGHSGIVHLFEWRFDDIAEECEKVLGPNGYGGVQVSPINEYLVSPSRSWWERYQPVSFEIKSRSGNEKQFSDMVKRCMKAG…
86487.1	NODE_4654_length_2812_cov_3325.869786_g484_i2	18	True	NODE_4654_length_2812_cov_3325.869786_g484_i2.p1		88.332	14.05	14.05	9	19000	1	16	Pyro-glu from Q	86487.1	>NODE_4654_length_2812_cov_3325.869786_g484_i2.p1	>NODE_4654_length_2812_cov_3325.869786_g484_i2.p1	NODE_4654_length_2812_cov_3325.869786_g484_i2.p1	0.925663	IPR017853, IPR006047, IPR006046, IPR006048, IPR013780, IPR031319	Glycoside hydrolase superfamily, Glycosyl hydrolase, family 13, catalytic domain, Alpha amylase, Alpha-amylase/branching enzyme, C-terminal all beta, Glycosyl hydrolase, all-beta, Alpha-amylase, C-terminal domain	sp|P85843|AMY_TITSE	sp|P85843|AMY_TITSE	sp|P85843|AMY_TITSE				sp|P85843|AMY_TITSE	sp|P85843|AMY_TITSE	sp|P85843|AMY_TITSE	sp|P53354|AMY1_AEDAE	sp|P53354|AMY1_AEDAE	sp|P53354|AMY1_AEDAE	tr|A0A182GH32|A0A182GH32_AEDAL	tr|A0A182GH32|A0A182GH32_AEDAL	tr|A0A182GH32|A0A182GH32_AEDAL	AALFPA_045921.P7359	AALFPA_045921.P7359	AALFPA_045921.P7359	AALFPA_045921.P7359	AALFPA_045921.P7359	AALFPA_045921.P7359	AALFPA_045921.P7359	AALFPA_045921.P7359	AALFPA_045921.P7359	8936	0	0	791	VPHLPYTERQKLSNKAVVSTQSTGVFGNYYSHSVIVMKRFLVILCSTLVVTNAQLPSFGFGPSGFGGFSLSNPLFNASFTPANPVDRISNIASRFRDVANTVQQSLPRLPQLPNPLTAFSRFARPSSSSGSTNSNTNTNENHNSNTNGNDNGSGAGRNAINEVLNRIPGLSGLPRVPGIPQIPRVPEIPKIPGIPSIPGLPNFGNASDVFNSIVNSLSNMTKQGGNDPGQIFNQVNRYLPDVSRVINDIANFTRSAANSGVWKNISNDIKNEIQHRINSMTERVSNITSAMKSIAQSLPNLIRDQSLNTTLRNQPFFFPGHSGIVHLFEWRFDDIAEECEKVLGPNGYGGVQVSPINEYLVSPSRSWWERYQPVSFEIKSRSGNEKQFSDMVKRCMKAG…
86432	NODE_4655_length_2812_cov_3014.141821_g484_i3	19	True	NODE_4655_length_2812_cov_3014.141821_g484_i3.p1		87.3161	14.05	14.05	9	14500	1	15	Pyro-glu from Q	86432	>NODE_4655_length_2812_cov_3014.141821_g484_i3.p1	>NODE_4655_length_2812_cov_3014.141821_g484_i3.p1	NODE_4655_length_2812_cov_3014.141821_g484_i3.p1	0.925663	IPR017853, IPR013780, IPR006047, IPR006046, IPR006048, IPR031319	Glycoside hydrolase superfamily, Glycosyl hydrolase, all-beta, Glycosyl hydrolase, family 13, catalytic domain, Alpha amylase, Alpha-amylase/branching enzyme, C-terminal all beta, Alpha-amylase, C-terminal domain	sp|P85843|AMY_TITSE	sp|P85843|AMY_TITSE	sp|P85843|AMY_TITSE				sp|P85843|AMY_TITSE	sp|P85843|AMY_TITSE	sp|P85843|AMY_TITSE	sp|P53354|AMY1_AEDAE	sp|P53354|AMY1_AEDAE	sp|P53354|AMY1_AEDAE	tr|A0A182GH32|A0A182GH32_AEDAL	tr|A0A182GH32|A0A182GH32_AEDAL	tr|A0A182GH32|A0A182GH32_AEDAL	AALFPA_045921.P7359	AALFPA_045921.P7359	AALFPA_045921.P7359	AALFPA_045921.P7359	AALFPA_045921.P7359	AALFPA_045921.P7359	AALFPA_045921.P7359	AALFPA_045921.P7359	AALFPA_045921.P7359	6965	0	0	791	VPHLPYTERQKLSNKAVVSTQSTGVFGNYYSHSVIVMKRFLVILCSTLVVTNAQLPSFGFGPSGFGGFSLSNPLFNASFTPANPVDRISNIASRFRDVANTVQQSLPRLPQLPNPLTAFSRFARPSSSSGSTNSNTNTNENHNSNTNGNDNGSGAGRNAINEVLNRIPGLSGLPRVPGIPQIPRVPEIPKIPGIPSIPGLPNFGNASDVFNSIVNSLSNMTKQGGNDPGQIFNQVNRYLPDVSRVINDIANFTRSAANSGVWKNISNDIKNEIQHKINSMTERVSNITSAMKSIAQSLPNLIRDQSLNTTLRNQPFFFPGHSGIVHLFEWRFDDIAEECEKVLGPSGYGGVQVSPINEYLVSPSRSWWERYQPVSFEIKSRSGNEKQFSDMVKRCMKAG…
29786.8	NODE_5863_length_2508_cov_4993.777823_g289_i5	60	True	NODE_5863_length_2508_cov_4993.777823_g289_i5.p1		60.3973	16.48	16.48	3	35500	1	4	Carbamidomethylation	29786.8	>NODE_5863_length_2508_cov_4993.777823_g289_i5.p1	>NODE_5863_length_2508_cov_4993.777823_g289_i5.p1	NODE_5863_length_2508_cov_4993.777823_g289_i5.p1		IPR036907, IPR006179, IPR008334	5'-Nucleotidase, C-terminal domain superfamily, 5'-Nucleotidase/apyrase, 5'-Nucleotidase, C-terminal	sp|A0A2I4HXH5|V5NTD_NAJAT	sp|W8EFS0|V5NTD_MACLB	sp|W8EFS0|V5NTD_MACLB				sp|A0A2I4HXH5|V5NTD_NAJAT	sp|W8EFS0|V5NTD_MACLB	sp|W8EFS0|V5NTD_MACLB	sp|P50635|APY_AEDAE	sp|W8EFS0|V5NTD_MACLB	sp|W8EFS0|V5NTD_MACLB	tr|A0A182G8G3|A0A182G8G3_AEDAL	tr|A0A182G8G3|A0A182G8G3_AEDAL	tr|A0A182G8G3|A0A182G8G3_AEDAL	AALC636_025861.P36338	AALC636_025861.P36338	AALC636_025861.P36338	AALC636_025861.P36338	AALC636_025861.P36338	AALC636_025861.P36338	AALC636_025861.P36338	AALC636_025861.P36338	AALC636_025861.P36338	14718	0	0	268	MYVGNIDLTFDDRGEITSFEGQPVYQSNDIEKNALVEARVKELRKDIEVKSSVTVGKSEIELSNDCRRKECTFGSVLADAYVWYFRDKSRAPKIAMIHPGNFRISLADGAITRGQLLTALPFNSNANWIKVSGATIKKAIEYGVSINPHRCSFNALQTAGIRAIIDYGKPAGNRAEISLKSSEKFKPLDEKKEYNVLVNSYIFKGGDGFDMFTNCTVKGRAPMDAELLEQYIAAHGEIQESKLLDPRTTATHENKASEEVEICKAFR*
87223.9	NODE_6349_length_2441_cov_3814.784577_g212_i3	18	True	NODE_6349_length_2441_cov_3814.784577_g212_i3.p1		88.332	13.94	13.94	9	19000	1	16	Pyro-glu from Q	87223.9	>NODE_6349_length_2441_cov_3814.784577_g212_i3.p1	>NODE_6349_length_2441_cov_3814.784577_g212_i3.p1	NODE_6349_length_2441_cov_3814.784577_g212_i3.p1	0.935544	IPR017853, IPR006047, IPR031319, IPR006048, IPR013780, IPR006046	Glycoside hydrolase superfamily, Glycosyl hydrolase, family 13, catalytic domain, Alpha-amylase, C-terminal domain, Alpha-amylase/branching enzyme, C-terminal all beta, Glycosyl hydrolase, all-beta, Alpha amylase	sp|P85843|AMY_TITSE	sp|P85843|AMY_TITSE	sp|P85843|AMY_TITSE				sp|P85843|AMY_TITSE	sp|P85843|AMY_TITSE	sp|P85843|AMY_TITSE	sp|P53354|AMY1_AEDAE	sp|P53354|AMY1_AEDAE	sp|P53354|AMY1_AEDAE	tr|A0A182GH32|A0A182GH32_AEDAL	tr|A0A182GH32|A0A182GH32_AEDAL	tr|A0A182GH32|A0A182GH32_AEDAL	AALFPA_045921.P7359	AALFPA_045921.P7359	AALFPA_045921.P7359	AALFPA_045921.P7359	AALFPA_045921.P7359	AALFPA_045921.P7359	AALFPA_045921.P7359	AALFPA_045921.P7359	AALFPA_045921.P7359	5692	0	0	797	VPHLPYTERQKLSNRAVVSTQSTGVFGNYYSHSVIVMKRFLVILCSTLVVTNAQLPSFGFGPSGFGGFSLSNPLFNASFTPANPVDRISNIASRFRDVANTVQQSLPRLPQLPNPLTAFSRFARPSSSSGTTNSNTNTNENHNSNTNGNDNGSGAGRNAINEVLNRIPGLSGLPRVPGIPQIPRVPEIPKISEIPKIPGLPNIPGIPNFGNASDVFNSIVNSLSNMTKQGGNDPGQIFNQVNRYLPDVSRVINDIANFTRSAANSGVWKNISNDIKNEIQHRINSMTERVSNITSAMKSIAQSLPNLIRDQSLNTTLRNQPFFFPGHSGIVHLFEWRFDDIAEECEKVLGPNGYGGVQVSPINEYLVSPSRSWWERYQPVSFEIKSRSGNEKQFSDMVK…
60313.8	NODE_7156_length_2285_cov_5649.955605_g1948_i7	15	False	NODE_7156_length_2285_cov_5649.955605_g1948_i7.p1		89.8263	21.56	21.56	7	390000	7	15	Amidation; Carbamidomethylation; Pyro-glu from Q	60313.8	>NODE_7156_length_2285_cov_5649.955605_g1948_i7.p1	>NODE_7156_length_2285_cov_5649.955605_g1948_i7.p1	NODE_7156_length_2285_cov_5649.955605_g1948_i7.p1	0.999822	IPR001365, IPR032466, IPR006331, IPR013659, IPR006330	Adenosine deaminase domain, Metal-dependent hydrolase, Adenosine deaminase-related growth factor, Adenosine/AMP deaminase N-terminal, Adenosine/adenine deaminase										sp|P15287|AGSA_APLCA	sp|Q5RC46|ADA2_PONAB	sp|Q5RC46|ADA2_PONAB	tr|A0A023ETL0|A0A023ETL0_AEDAL	tr|A0A023ETL0|A0A023ETL0_AEDAL	tr|A0A023ETL0|A0A023ETL0_AEDAL	AALC636_007897.P11008	AALC636_007897.P11008	AALC636_007897.P11008	AALC636_007897.P11008	AALC636_007897.P11008	AALC636_007897.P11008	AALC636_007897.P11008	AALC636_007897.P11008	AALC636_007897.P11008	7331	0	0	525	MKILLAVIFILNLTNLAVPQHLITSSPSLTESKPVGRRPTYEEYKQQRESFLQTEDHHLLGANVTLTENEQLVNKFIMQMKLDEMEKGFNDSYNFIPARHIFEVLDRFGQSKVFNVIRRLPKGGVLHAHDMALGSTDLIVNATYLENLWQKGNFGLNHGPEFKFSRERPGKEWSLVSEIRQWMTNEVYDAKVAEVFSLYNADPLNAYKSLDNVWSKFQNLFACLAPLITYAPVWRQYYHDSLKQFYDDHVQYLEFRGVLPEVYDLDGKVYSAEEIVQLYYEETEQFKAKYPDFIGVKFIYAPGRYASDEEFQKLLDTTNRLHKKFPNFLAGFDLVGQEDPGRSLFEFAPALLKLPASINFFFHAGETNWYGMKTDQNLVDAVLLGTKRIGHGFAVLKHP…
69065.7	NODE_779_length_5016_cov_380.924814_g414_i0 NODE_873_length_4879_cov_391.421434_g414_i1 NODE_968_length_4751_cov_402.182496_g414_i2 NODE_1129_length_4591_cov_416.254630_g414_i3 NODE_1239_length_4466_cov_426.270234_g414_i4 NODE_1247_length_4461_cov_428.454380_g414_i5 NODE_1256_length_4450_cov_429.544482_g414_i6 NODE_1597_length_4161_cov_458.193376_g414_i7 NODE_1693_length_4083_cov_466.593098_g414_…	35	True	NODE_779_length_5016_cov_380.924814_g414_i0.p1 NODE_873_length_4879_cov_391.421434_g414_i1.p1 NODE_968_length_4751_cov_402.182496_g414_i2.p1 NODE_1129_length_4591_cov_416.254630_g414_i3.p1 NODE_1239_length_4466_cov_426.270234_g414_i4.p1 NODE_1247_length_4461_cov_428.454380_g414_i5.p1 NODE_1256_length_4450_cov_429.544482_g414_i6.p1 NODE_1597_length_4161_cov_458.193376_g414_i7.p1 NODE_1693_length_4…		85.4638	12.62	12.62	6	34300	1	12	Pyro-glu from Q	69065.7	>NODE_779_length_5016_cov_380.924814_g414_i0.p1	>NODE_779_length_5016_cov_380.924814_g414_i0.p1 NODE_873_length_4879_cov_391.421434_g414_i1.p1 NODE_968_length_4751_cov_402.182496_g414_i2.p1 NODE_1129_length_4591_cov_416.254630_g414_i3.p1 NODE_1239_length_4466_cov_426.270234_g414_i4.p1 NODE_1247_length_4461_cov_428.454380_g414_i5.p1 NODE_1256_length_4450_cov_429.544482_g414_i6.p1 NODE_1597_length_4161_cov_458.193376_g414_i7.p1 NODE_1693_length_…	NODE_779_length_5016_cov_380.924814_g414_i0.p1	0.912213	IPR013780, IPR045857, IPR006047, IPR017853	Glycosyl hydrolase, all-beta, Oligo-1,6-glucosidase, domain 2, Glycosyl hydrolase, family 13, catalytic domain, Glycoside hydrolase superfamily										sp|P13080|MALT_AEDAE	sp|P13080|MALT_AEDAE	sp|P13080|MALT_AEDAE	tr|A0A1W7R8E9|A0A1W7R8E9_AEDAL	tr|A0A1W7R8E9|A0A1W7R8E9_AEDAL	tr|A0A1W7R8E9|A0A1W7R8E9_AEDAL	AALFPA_076497.P48986	AALFPA_076497.P48986	AALFPA_076497.P48986	AALFPA_076497.P48986	AALFPA_076497.P48986	AALFPA_076497.P48986	AALFPA_076497.P48986	AALFPA_076497.P48986	AALFPA_076497.P48986	6585	0	0	603	SGINAEYGDQSTAISYPLIGIGRMKIFIPLLTTLLVGLTTALDWWEHGNFYQIYPRSFKDSDGDGIGDLDGITEKLQYLKDIGMDGIWLSPIFSSPMVDFGYDISNFRQIQAEYGDLDAFQRLSDKCKELGLHLILDFVPNHTSDQHEYFIKSVEKDETYKDFYVWHPGVDGPNNTKVPPSNWLSLFRGSSWEWNEKRQEFYLHQFLKQQPDLNYRNPAVVEEMKNVLRYWLDRGVSGFRIDAVPYIFESAEYDGRYRDEPESRASNDPENAAYLTHTQTMDQPETYDMIYQWRAVLDEYTQKDNRTRIMMTEGYTSLPKIIEFFGNATANGAQIPFNFVMMGYIDKTSTGADFAKYVKTWLDAKPANRRSNWVLGNHDNSRIGSRLGESKIDLYNIAL…
42865.5	NODE_8209_length_2116_cov_372.128093_g154_i16	56	False	NODE_8209_length_2116_cov_372.128093_g154_i16.p1		30.7145	3.41	3.41	1	5900	1	2	Carbamidomethylation	42865.5	>NODE_8209_length_2116_cov_372.128093_g154_i16.p1	>NODE_8209_length_2116_cov_372.128093_g154_i16.p1	NODE_8209_length_2116_cov_372.128093_g154_i16.p1	0.999765	IPR000757, IPR013320	Glycoside hydrolase family 16, Concanavalin A-like lectin/glucanase domain superfamily										sp|Q8N0N3|BGBP_PENMO	sp|C1IE32|E13B_CRYAT	sp|C1IE32|E13B_CRYAT	tr|A0A182GJ59|A0A182GJ59_AEDAL	tr|A0A182GEE9|A0A182GEE9_AEDAL	tr|A0A182GEE9|A0A182GEE9_AEDAL	AALFPA_044698.P5680	AALFPA_044698.P5680	AALFPA_044698.P5680	AALFPA_044698.P5680	AALFPA_044698.P5680	AALFPA_044698.P5680	AALFPA_044698.P5680	AALFPA_044698.P5680	AALFPA_044698.P5680	366	0	0	382	VVSTQSTGVMMKGQKIVVVTIVGLLLCVIELISGCKQSPTTASGFKAPRGRICSGQLIFEDNFRRLDRTVWQHENSLGGGGNNEFQWYSGSGRNSYIKNNHLYIRPTLTSDEFGEAFLRSGVINLNEGPQSQTCTDAPGWAEQIQGCYRRGSPDRILNPVRSARLRTVNSFAFKYGKVEINAKLPQGDWLWPALWLLPKGDTYGYWPKSGEVDLMESRGNRNLMLNNENIGVGKVSSCLHFGENPNLRSSQCGSVGGNRFGSMFNRYQLTWTKNVIQFGVNDKIFRTVTPYEGFWKLGGFSFNPWPRGSKMAPFDREFYIVMNVAVGGDYFPDNAWNPHPKPWRQGNPSAMTDFYKAKSNWYSTWGDAAALEVDWVRVWAA*
72032.1	NODE_8442_length_2070_cov_1002.033747_g4418_i0	68	True	NODE_8442_length_2070_cov_1002.033747_g4418_i0.p1		38.1602	4.18	4.18	2	31200	2	2		72032.1	>NODE_8442_length_2070_cov_1002.033747_g4418_i0.p1	>NODE_8442_length_2070_cov_1002.033747_g4418_i0.p1	NODE_8442_length_2070_cov_1002.033747_g4418_i0.p1	0.999841	IPR001548	Peptidase M2, peptidyl-dipeptidase A										sp|Q10714|ACE_DROME	sp|Q10715|ACE_HAEIX	sp|Q10715|ACE_HAEIX	tr|A0A023EXC8|A0A023EXC8_AEDAL	tr|A0A182GI44|A0A182GI44_AEDAL	tr|A0A182GI44|A0A182GI44_AEDAL	AALFPA_061074.P28237	AALF010305-PA	AALF010305-PA	AALFPA_061074.P28237	AALF010305-PA	AALF010305-PA	AALFPA_061074.P28237	AALF010305-PA	AALF010305-PA	4441	0	0	623	MLWRLSLLVLAGVVVALAGASNPQLEEDELAAAKYVTDLEREILARNYEATEASWAYESNLTEDNLKQRNEIQTRNANYFKEVARELRKFNYNAFKDADLKRKIKKLTDLGYAALSEDKFTQLLDAISSMSENYAMAKVCDYKDRTKCDLSLEPELTETLATSRDPEELKHYWIQWYDAAGAPTRENFQKYVELNKEAAELNGFTSGAEAWLDAYEDETFEEQVDAAIEEIRPLYEQIHAYVRHRLRERYGEDVVSEKGPIPMHLLGNMWAQTWDNIADFTTPFPDSQQLDVTEEMARQGYNPIQMFEMGDEFFVSLNMTKLPASFWEKSILEKPDDGRELVCHASAWDFYRTDDVRIKQCTRVNMEDFFTVHHELGHIQYFLQYQHQPSMYREGANPG…
72018	NODE_8443_length_2070_cov_884.675434_g4418_i1 NODE_8445_length_2070_cov_857.114640_g4418_i3	68	True	NODE_8443_length_2070_cov_884.675434_g4418_i1.p1 NODE_8445_length_2070_cov_857.114640_g4418_i3.p1		38.1602	4.18	4.18	2	31200	2	2		72018	>NODE_8443_length_2070_cov_884.675434_g4418_i1.p1	>NODE_8443_length_2070_cov_884.675434_g4418_i1.p1 NODE_8445_length_2070_cov_857.114640_g4418_i3.p1	NODE_8443_length_2070_cov_884.675434_g4418_i1.p1	0.999841	IPR001548	Peptidase M2, peptidyl-dipeptidase A										sp|Q10714|ACE_DROME	sp|Q10715|ACE_HAEIX	sp|Q10715|ACE_HAEIX	tr|A0A023EXC8|A0A023EXC8_AEDAL	tr|A0A182GI44|A0A182GI44_AEDAL	tr|A0A182GI44|A0A182GI44_AEDAL	AALFPA_061074.P28237	AALF010305-PA	AALF010305-PA	AALFPA_061074.P28237	AALF010305-PA	AALF010305-PA	AALFPA_061074.P28237	AALF010305-PA	AALF010305-PA	4107	0	0	623	MLWRLSLLVLAGVVVALAGASNPQLEEDELAAAKYVTDLEREILARNYEATEASWAYESNLTEDNLKQRNEIQTRNANYFKEVARELRKFNYNAFKDADLKRKIKKLTDLGYAALSEDKFTQLLDAISSMSENYAMAKVCDYKDRTKCDLSLEPELTETLATSRDPEELKHYWIQWYDAAGAPTRENFQKYVELNKEAAELNGFTSGAEAWLDAYEDETFEEQVDAAIEEIRPLYEQIHAYVRHRLRERYGEDVVSEKGPIPMHLLGNMWAQTWDNIADFTTPFPDSQQLDVTEEMARQGYNPIQMFEMGDEFFVSLNMTKLPASFWEKSILEKPDDGRELVCHASAWDFYRTDDVRIKQCTRVNMEDFFTVHHELGHIQYFLQYQHQPSMYREGANPG…
72004.1	NODE_8444_length_2070_cov_882.489826_g4418_i2 NODE_8446_length_2070_cov_757.706700_g4418_i4	68	True	NODE_8444_length_2070_cov_882.489826_g4418_i2.p1 NODE_8446_length_2070_cov_757.706700_g4418_i4.p1		38.1602	4.18	4.18	2	31200	2	2		72004.1	>NODE_8444_length_2070_cov_882.489826_g4418_i2.p1	>NODE_8444_length_2070_cov_882.489826_g4418_i2.p1 NODE_8446_length_2070_cov_757.706700_g4418_i4.p1	NODE_8444_length_2070_cov_882.489826_g4418_i2.p1	0.999841	IPR001548	Peptidase M2, peptidyl-dipeptidase A										sp|Q10714|ACE_DROME	sp|Q10715|ACE_HAEIX	sp|Q10715|ACE_HAEIX	tr|A0A023EUI3|A0A023EUI3_AEDAL	tr|A0A023EUI3|A0A023EUI3_AEDAL	tr|A0A023EUI3|A0A023EUI3_AEDAL	AALFPA_061074.P28237	AALF014032-PA	AALF014032-PA	AALFPA_061074.P28237	AALF014032-PA	AALF014032-PA	AALFPA_061074.P28237	AALF014032-PA	AALF014032-PA	4592	0	0	623	MLWRLSLLVLAGVVVALAGASNPQLEEDELAAAKYVTDLEREILARNYEATEASWAYESNLTEDNLKQRNEIQTRNANYFKEVARELRKFNYNAFKDADLKRKIKKLTDLGYAALSEDKFTQLLDAISSMSENYAMAKVCDYKDRTKCDLSLEPELTETLATSRDPEELKHYWIQWYDAAGAPTRENFQKYVELNKEAAELNGFTSGAEAWLDAYEDETFEEQVDAAIEEIRPLYEQIHAYVRHRLRERYGEAVVSEKGPIPMHLLGNMWAQTWDNIADFTTPFPDSQQLDVTEEMARQGYNPIQMFEMGDEFFVSLNMTKLPASFWEKSILEKPDDGRELVCHASAWDFYRTDDVRIKQCTRVNMEDFFTVHHELGHIQYYLQYQHQPSMYREGANPG…
71988.1	NODE_8554_length_2062_cov_1234.393622_g4445_i0	68	True	NODE_8554_length_2062_cov_1234.393622_g4445_i0.p1		38.1602	4.18	4.18	2	31200	2	2		71988.1	>NODE_8554_length_2062_cov_1234.393622_g4445_i0.p1	>NODE_8554_length_2062_cov_1234.393622_g4445_i0.p1	NODE_8554_length_2062_cov_1234.393622_g4445_i0.p1	0.999841	IPR001548	Peptidase M2, peptidyl-dipeptidase A										sp|Q10714|ACE_DROME	sp|Q10715|ACE_HAEIX	sp|Q10715|ACE_HAEIX	tr|A0A023EXC8|A0A023EXC8_AEDAL	tr|A0A023EXC8|A0A023EXC8_AEDAL	tr|A0A023EXC8|A0A023EXC8_AEDAL	AALFPA_061074.P28237	AALF014032-PA	AALF014032-PA	AALFPA_061074.P28237	AALF014032-PA	AALF014032-PA	AALFPA_061074.P28237	AALF014032-PA	AALF014032-PA	1034	0	0	623	MLWRLSLLVLAGVVVALAGASNPQLEEDELAAAKYVTDLEREILARNYEATEASWAYESNLTEDNLKQRNEIQTRNANYFKEVARELRKFNYNAFKDADLKRKIKKLTDLGYAALSEDKFTQLLDAISSMSENYAMAKVCDYKDRTKCDLSLEPELTETLATSRDPEELKHYWIQWYDAAGAPTRENFQKYVELNKEAAELNGFTSGAEAWLDAYEDETFEEQVDAAIEEIRPLYEQIHAYVRHRLRERYGEAVVSEKGPIPMHLLGNMWAQTWDNIADFTTPFPDSQQLDVTEEMARQGYNPIQMFEMGDEFFVSLNMTKLPASFWEKSILEKPDDGRELVCHASAWDFYRTDDVRIKQCTRVNMEDFFTVHHELGHIQYFLQYQHQPSMYREGANPG…
71974	NODE_8555_length_2062_cov_1114.007972_g4445_i1	68	True	NODE_8555_length_2062_cov_1114.007972_g4445_i1.p1		38.1602	4.18	4.18	2	31200	2	2		71974	>NODE_8555_length_2062_cov_1114.007972_g4445_i1.p1	>NODE_8555_length_2062_cov_1114.007972_g4445_i1.p1	NODE_8555_length_2062_cov_1114.007972_g4445_i1.p1	0.999841	IPR001548	Peptidase M2, peptidyl-dipeptidase A										sp|Q10714|ACE_DROME	sp|Q10715|ACE_HAEIX	sp|Q10715|ACE_HAEIX	tr|A0A023EXC8|A0A023EXC8_AEDAL	tr|A0A023EXC8|A0A023EXC8_AEDAL	tr|A0A023EXC8|A0A023EXC8_AEDAL	AALFPA_061074.P28237	AALF014032-PA	AALF014032-PA	AALFPA_061074.P28237	AALF014032-PA	AALF014032-PA	AALFPA_061074.P28237	AALF014032-PA	AALF014032-PA	1415	0	0	623	MLWRLSLLVLAGVVVALAGASNPQLEEDELAAAKYVTDLEREILARNYEATEASWAYESNLTEDNLKQRNEIQTRNANYFKEVARELRKFNYNAFKDADLKRKIKKLTDLGYAALSEDKFTQLLDAISSMSENYAMAKVCDYKDRTKCDLSLEPELTETLATSRDPEELKHYWIQWYDAAGAPTRENFQKYVELNKEAAELNGFTSGAEAWLDAYEDETFEEQVDAAIEEIRPLYEQIHAYVRHRLRERYGEAVVSEKGPIPMHLLGNMWAQTWDNIADFTTPFPDSQQLDVTEEMARQGYNPIQMFEMGDEFFVSLNMTKLPASFWEKSILEKPDDGRELVCHASAWDFYRTDDVRIKQCTRVNMEDFFTVHHELGHIQYFLQYQHQPSMYREGANPG…
61359.7	TRINITY_DN130_c1_g1_i2	60	True	TRINITY_DN130_c1_g1_i2.p1		60.3973	7.94	7.94	3	35500	1	4	Carbamidomethylation	61359.7	>TRINITY_DN130_c1_g1_i2.p1	>TRINITY_DN130_c1_g1_i2.p1	TRINITY_DN130_c1_g1_i2.p1	0.999812	IPR029052, IPR006179, IPR004843, IPR036907, IPR008334, IPR006146	Metallo-dependent phosphatase-like, 5'-Nucleotidase/apyrase, Calcineurin-like phosphoesterase domain, ApaH type, 5'-Nucleotidase, C-terminal domain superfamily, 5'-Nucleotidase, C-terminal, 5'-Nucleotidase, conserved site	sp|B6EWW8|V5NTD_GLOBR	sp|B6EWW8|V5NTD_GLOBR	sp|B6EWW8|V5NTD_GLOBR				sp|B6EWW8|V5NTD_GLOBR	sp|B6EWW8|V5NTD_GLOBR	sp|B6EWW8|V5NTD_GLOBR	sp|P50635|APY_AEDAE	sp|P50635|APY_AEDAE	sp|P50635|APY_AEDAE	tr|A0A182G8G3|A0A182G8G3_AEDAL	tr|A0A182G8G3|A0A182G8G3_AEDAL	tr|A0A182G8G3|A0A182G8G3_AEDAL	AALC636_025861.P36338	AALC636_025861.P36338	AALC636_025861.P36338	AALC636_025861.P36338	AALC636_025861.P36338	AALC636_025861.P36338	AALC636_025861.P36338	AALC636_025861.P36338	AALC636_025861.P36338	6992	0	0	555	KMLSKLFAVLLALSSLLQIEGSSFKLKIIHFNDLHARFDEVTNKSVPCAGRGEPCVGGVARLVTTIEKLKKENSNHLVLNAGDVFQGTIWYTLLKWNVSQMFMNMVKPNAMTLGNHEFDDSVAGLVPFLNGIKDVTPVLVSNLIYPWMPSNELKQLRSLIKEEPLILKVGDRSVGIIGVIFDETDKITNTHPLKFKSSIESVRAATKALKSKGVNIIIVLSHCGIFDDKKIAEQAGDDIDIIVGGHTHTLLYNGEPPSKHAALDKYPMVVESANKHKVLIVQAFCHSMYVGNIDLTFDDRGEITSYEGHPIYQSNDIEKNALVEARVKELRKDIEVKSSVTVGKSEIELSNDCRRKECTFGSVLADAYVWYFRDKSHAPKIAMIHPGNFRISLADGAIT…
61147.3	TRINITY_DN130_c1_g1_i21	60	True	TRINITY_DN130_c1_g1_i21.p1		60.3973	7.96	7.96	3	35500	1	4	Carbamidomethylation	61147.3	>TRINITY_DN130_c1_g1_i21.p1	>TRINITY_DN130_c1_g1_i21.p1	TRINITY_DN130_c1_g1_i21.p1	0.999817	IPR036907, IPR029052, IPR006179, IPR004843, IPR008334, IPR006146	5'-Nucleotidase, C-terminal domain superfamily, Metallo-dependent phosphatase-like, 5'-Nucleotidase/apyrase, Calcineurin-like phosphoesterase domain, ApaH type, 5'-Nucleotidase, C-terminal, 5'-Nucleotidase, conserved site	sp|B6EWW8|V5NTD_GLOBR	sp|B6EWW8|V5NTD_GLOBR	sp|B6EWW8|V5NTD_GLOBR				sp|B6EWW8|V5NTD_GLOBR	sp|B6EWW8|V5NTD_GLOBR	sp|B6EWW8|V5NTD_GLOBR	sp|P50635|APY_AEDAE	sp|P50635|APY_AEDAE	sp|P50635|APY_AEDAE	tr|A0A182G8G3|A0A182G8G3_AEDAL	tr|A0A182G8G3|A0A182G8G3_AEDAL	tr|A0A182G8G3|A0A182G8G3_AEDAL	AALC636_025861.P36338	AALC636_025861.P36338	AALC636_025861.P36338	AALC636_025861.P36338	AALC636_025861.P36338	AALC636_025861.P36338	AALC636_025861.P36338	AALC636_025861.P36338	AALC636_025861.P36338	13368	0	0	554	MLSKLFAVLLALSSLLQIEGSSFKLKIIHFNDLHARFDEVTNKSVPCAGRGEPCVGGVARLVTTIEKLKKENSNHLVLNAGDVFQGTIWYTLLKWNVSQMFMNMVKPNAMTLGNHEFDDSVAGLVPFLNGIKDVTPVLVSNLIYPWMPSNELKQLRSLIKEEPLILKVGDRSVGIIGVIFDETDKITNTHPLKFKSSIESVRAATKALKSKGVNIIIVLSHCGIFDDKKIAEQAGDDIDIIVGGHTHTLLYNGEPPSKHAALDKYPMVVESANKHKVLIVQAFCHSMYVGNIDLTFDDRGEITSFEGQPVYQSNDIEKNALVEARVKELRKDIEVKSSVTVGKSEIELSNDCRRKECTFGSVLADAYVWYFRDKSHAPKIAMIHPGNFRISLADGAITR…
42913.4	TRINITY_DN217_c0_g1_i15	56	True	TRINITY_DN217_c0_g1_i15.p1		70.8756	13.95	13.95	4	19200	4	6	Carbamidomethylation	42913.4	>TRINITY_DN217_c0_g1_i15.p1	>TRINITY_DN217_c0_g1_i15.p1	TRINITY_DN217_c0_g1_i15.p1	0.999854	IPR013320, IPR000757	Concanavalin A-like lectin/glucanase domain superfamily, Glycoside hydrolase family 16										sp|Q8N0N3|BGBP_PENMO	sp|Q8N0N3|BGBP_PENMO	sp|Q8N0N3|BGBP_PENMO	tr|A0A182GEF0|A0A182GEF0_AEDAL	tr|A0A182GJ58|A0A182GJ58_AEDAL	tr|A0A182GJ58|A0A182GJ58_AEDAL	AALFPA_077698.P50721	AALF010818-PA	AALF010818-PA	AALFPA_077698.P50721	AALF010818-PA	AALF010818-PA	AALFPA_077698.P50721	AALF010818-PA	AALF010818-PA	548	0	0	381	VSTQSTGVMMKDQKIVVVTIVGLLLCVIEFISGCKQSPTTASGFKAPRGRICSGQLIFEDNFRRLDRTVWQHENTLGGGGNNEFQWYSGSERNSYIKNNHLYIRPTLTSDEFGEEFLKSGVINLNEGPQSQRCTDGPGWAEQIQGCYRRGSPDRILNPVRSARLRTINSFAFKYGKLEINAKLPRGDWLWPALWLLPKGDTYGSWPKSGEIDLLESRGNRNLMLNNENIGVGKVSSCLHFGENPNLRSSQCGSVSGNLFGAMFNRYQMTWTQNVIQFGVNDNIFRTVTPYEGFWKLGGFSFNPWPQGSKMAPFDREFHILMNVAVGGDYFPDDAWNPHPKPWRLGNPSAMTDFYKAKSDWYSTWGDAAALEVDWVRVWAA*
42944.5	TRINITY_DN217_c0_g1_i16	56	False	TRINITY_DN217_c0_g1_i16.p1		30.7145	3.42	3.42	1	5900	1	2	Carbamidomethylation	42944.5	>TRINITY_DN217_c0_g1_i16.p1	>TRINITY_DN217_c0_g1_i16.p1	TRINITY_DN217_c0_g1_i16.p1	0.999854	IPR000757, IPR013320	Glycoside hydrolase family 16, Concanavalin A-like lectin/glucanase domain superfamily										sp|Q8N0N3|BGBP_PENMO	sp|C1IE32|E13B_CRYAT	sp|C1IE32|E13B_CRYAT	tr|A0A182GJ59|A0A182GJ59_AEDAL	tr|A0A182GJ59|A0A182GJ59_AEDAL	tr|A0A182GJ59|A0A182GJ59_AEDAL	AALF010819-PA	AALF010819-PA	AALF010819-PA	AALF010819-PA	AALF010819-PA	AALF010819-PA	AALF010819-PA	AALF010819-PA	AALF010819-PA	568	0	0	381	VSTQSTGVMMKDQKIVVVTIVGLLLCVIEFISGCKQSPTTASGFKAPRGRICSGQLIFEDNFRRLDRTVWQHENTLGGGGNNEFQWYSGSERNSYIKNNHLYIRPTLTSDEFGEAFLRSGVINLNEGPQSQTCTDAPGWAEQIQGCYRRGSPDRILNPVRSARLRTVNSFAFKYGKVEINAKLPQGDWLWPALWLLPKGDTYGYWPKSGEVDLMESRGNRNLMLNNENIGVGKVSSCLHFGENPNLRSSQCGSVGGNRFGSMFNRYQLTWTKNVIQFGVNDKIFRTVTPYEGFWKLGGFSFNPWPRGSKMAPFDREFYIVMNVAVGGDYFPDNAWNPHPKPWRQGNPSAMTDFYKAKSNWYSTWGDAAALEVDWVRVWAA*
43151.6	TRINITY_DN217_c0_g1_i20 TRINITY_DN217_c0_g1_i5	56	False	TRINITY_DN217_c0_g1_i20.p1 TRINITY_DN217_c0_g1_i5.p1		62.7643	10.42	10.42	3	13300	3	4	Carbamidomethylation	43151.6	>TRINITY_DN217_c0_g1_i20.p1	>TRINITY_DN217_c0_g1_i20.p1 TRINITY_DN217_c0_g1_i5.p1	TRINITY_DN217_c0_g1_i20.p1	0.994579	IPR000757, IPR013320	Glycoside hydrolase family 16, Concanavalin A-like lectin/glucanase domain superfamily										sp|Q8N0N3|BGBP_PENMO	sp|Q8N0N3|BGBP_PENMO	sp|Q8N0N3|BGBP_PENMO	tr|A0A182GEF0|A0A182GEF0_AEDAL	tr|A0A182GEF0|A0A182GEF0_AEDAL	tr|A0A182GEF0|A0A182GEF0_AEDAL	AALC636_017633.P24603	AALF008484-PA	AALF008484-PA	AALC636_017633.P24603	AALF008484-PA	AALF008484-PA	AALC636_017633.P24603	AALF008484-PA	AALF008484-PA	1206	0	0	385	KAVVSTQSTGAVTMKGQEKVVLTVVWLLLCVAELISGCKLSPTTASGFKAPKGQICSGQLIFEDNFNRLDRTVWEHENSLGGGGNNEFQWYSGSERNSYIKNNHLYIRPTLTSDEFGEEFLKSGVINLNEGPQSQRCTDGPGWAEQIQGCYRRGSPDRILNPVRSARLRTINSFAFKYGKLEINAKLPRGDWLWPALWLLPKGDTYGSWPKSGEIDLLESRGNRNLMLNNENIGVGKVSSCLHFGENPNLRSSQCGSVSGNLFGAMFNRYQMTWTQNVIQFGVNDNIFRTVTPYEGFWKLGGFSFNPWPQGSKMAPFDREFHILMNVAVGGDYFPDDAWNPHPKPWRQGNPSAMTDFYKAKSNWYSTWGDAAALEVDWVRVWAA*
85917.5	TRINITY_DN283_c0_g1_i14	18	True	TRINITY_DN283_c0_g1_i14.p1		88.332	14.19	14.19	9	19000	1	16	Pyro-glu from Q	85917.5	>TRINITY_DN283_c0_g1_i14.p1	>TRINITY_DN283_c0_g1_i14.p1	TRINITY_DN283_c0_g1_i14.p1	0.973175	IPR006047, IPR031319, IPR006048, IPR006046, IPR017853, IPR013780	Glycosyl hydrolase, family 13, catalytic domain, Alpha-amylase, C-terminal domain, Alpha-amylase/branching enzyme, C-terminal all beta, Alpha amylase, Glycoside hydrolase superfamily, Glycosyl hydrolase, all-beta	sp|P85843|AMY_TITSE	sp|P85843|AMY_TITSE	sp|P85843|AMY_TITSE				sp|P85843|AMY_TITSE	sp|P85843|AMY_TITSE	sp|P85843|AMY_TITSE	sp|P53354|AMY1_AEDAE	sp|P53354|AMY1_AEDAE	sp|P53354|AMY1_AEDAE	tr|A0A182GH32|A0A182GH32_AEDAL	tr|A0A182GH32|A0A182GH32_AEDAL	tr|A0A182GH32|A0A182GH32_AEDAL	AALFPA_045921.P7359	AALFPA_045921.P7359	AALFPA_045921.P7359	AALFPA_045921.P7359	AALFPA_045921.P7359	AALFPA_045921.P7359	AALFPA_045921.P7359	AALFPA_045921.P7359	AALFPA_045921.P7359	10319	0	0	783	KQWYQRRVRGVFGNYYSHSVIVMKRFLVILCSTLVVTNAQLPSFGFGPSGFGGFSLSNPLFNASFTPANPVDRISNIASRFRDVANTVQQSLPRLPQLPNPLTAFSRFARPSSSSGSTNSNTNTNENHNSNTNGNDNGSGAGRNAINEVLNRIPGLSGLPRVPGIPQIPRVPEIPKISEIPKIPGLPNIPGIPNFGNASDVFNSIVNSLSNMTKQGGNDPGQIFNQVNRYLPDVSRVINDIANFTRSAANSGVWKNISNDIKNEIQHRINSMTERVSNITSAMKSIAQSLPNLIRDQSLNTTLRNQPFFFPGHSGIVHLFEWRFDDIAEECEKVLGPNGYGGVQVSPINEYLVSPSRSWWERYQPVSFEIKSRSGNEKQFSDMVKRCMKAGVRVYVDVV…
84823.2	TRINITY_DN283_c0_g1_i21 TRINITY_DN283_c0_g1_i9	18	True	TRINITY_DN283_c0_g1_i21.p1 TRINITY_DN283_c0_g1_i9.p1		88.332	14.3	14.3	9	19000	1	16	Pyro-glu from Q	84823.2	>TRINITY_DN283_c0_g1_i21.p1	>TRINITY_DN283_c0_g1_i21.p1 TRINITY_DN283_c0_g1_i9.p1	TRINITY_DN283_c0_g1_i21.p1	0.971701	IPR006048, IPR013780, IPR006047, IPR017853, IPR031319, IPR006046	Alpha-amylase/branching enzyme, C-terminal all beta, Glycosyl hydrolase, all-beta, Glycosyl hydrolase, family 13, catalytic domain, Glycoside hydrolase superfamily, Alpha-amylase, C-terminal domain, Alpha amylase	sp|P85843|AMY_TITSE	sp|P85843|AMY_TITSE	sp|P85843|AMY_TITSE				sp|P85843|AMY_TITSE	sp|P85843|AMY_TITSE	sp|P85843|AMY_TITSE	sp|P53354|AMY1_AEDAE	sp|P53354|AMY1_AEDAE	sp|P53354|AMY1_AEDAE	tr|A0A182GH32|A0A182GH32_AEDAL	tr|A0A182GH32|A0A182GH32_AEDAL	tr|A0A182GH32|A0A182GH32_AEDAL	AALFPA_045921.P7359	AALFPA_045921.P7359	AALFPA_045921.P7359	AALFPA_045921.P7359	AALFPA_045921.P7359	AALFPA_045921.P7359	AALFPA_045921.P7359	AALFPA_045921.P7359	AALFPA_045921.P7359	18091	0	0	777	KAVVSTQSTGVFGNYYSHSVIVMKRFLVILCSTLVVTNAQLPSFGFGPSGFGGFSLSNPLFNASFTPANPVDRISNIASRFRDVANTVQQSLPRLPQLPNPLTAFSRFARPSSSSGSTNSNTNTNENHNSNTNGNDNGSGAGRNAINEVLNRIPGLSGLPRVPGIPQIPRVPEIPKIPGIPSIPGLPNFGNASDVFNSIVNSLSNMTKQGGNDPGQIFNQVNRYLPDVSRVINDIANFTRSAANSGVWKNISNDIKNEIQHRINSMTERVSNITSAMKSIAQSLPNLIRDQSLNTTLRNQPFFFPGHSGIVHLFEWRFDDIAEECEKVLGPNGYGGVQVSPINEYLVSPSRSWWERYQPVSFEIKSRSGNEKQFSDMVKRCMKAGVRVYVDVVVNHMAA…
85518	TRINITY_DN283_c0_g1_i22	18	True	TRINITY_DN283_c0_g1_i22.p1		88.332	14.19	14.19	9	19000	1	16	Pyro-glu from Q	85518	>TRINITY_DN283_c0_g1_i22.p1	>TRINITY_DN283_c0_g1_i22.p1	TRINITY_DN283_c0_g1_i22.p1	0.971701	IPR006047, IPR031319, IPR006048, IPR006046, IPR017853, IPR013780	Glycosyl hydrolase, family 13, catalytic domain, Alpha-amylase, C-terminal domain, Alpha-amylase/branching enzyme, C-terminal all beta, Alpha amylase, Glycoside hydrolase superfamily, Glycosyl hydrolase, all-beta	sp|P85843|AMY_TITSE	sp|P85843|AMY_TITSE	sp|P85843|AMY_TITSE				sp|P85843|AMY_TITSE	sp|P85843|AMY_TITSE	sp|P85843|AMY_TITSE	sp|P53354|AMY1_AEDAE	sp|P53354|AMY1_AEDAE	sp|P53354|AMY1_AEDAE	tr|A0A182GH32|A0A182GH32_AEDAL	tr|A0A182GH32|A0A182GH32_AEDAL	tr|A0A182GH32|A0A182GH32_AEDAL	AALFPA_045921.P7359	AALFPA_045921.P7359	AALFPA_045921.P7359	AALFPA_045921.P7359	AALFPA_045921.P7359	AALFPA_045921.P7359	AALFPA_045921.P7359	AALFPA_045921.P7359	AALFPA_045921.P7359	10118	0	0	783	KAVVSTQSTGVFGNYYSHSVIVMKRFLVILCSTLVVTNAQLPSFGFGPSGFGGFSLSNPLFNASFTPANPVDRISNIASRFRDVANTVQQSLPRLPQLPNPLTAFSRFARPSSSSGSTNSNTNTNENHNSNTNGNDNGSGAGRNAINEVLNRIPGLSGLPRVPGIPQIPRVPEIPKISEIPKIPGLPNIPGIPNFGNASDVFNSIVNSLSNMTKQGGNDPGQIFNQVNRYLPDVSRVINDIANFTRSAANSGVWKNISNDIKNEIQHRINSMTERVSNITSAMKSIAQSLPNLIRDQSLNTTLRNQPFFFPGHSGIVHLFEWRFDDIAEECEKVLGPNGYGGVQVSPINEYLVSPSRSWWERYQPVSFEIKSRSGNEKQFSDMVKRCMKAGVRVYVDVV…
60299.8	TRINITY_DN599_c0_g1_i3	15	False	TRINITY_DN599_c0_g1_i3.p1		89.8263	21.56	21.56	7	390000	7	15	Amidation; Carbamidomethylation; Pyro-glu from Q	60299.8	>TRINITY_DN599_c0_g1_i3.p1	>TRINITY_DN599_c0_g1_i3.p1	TRINITY_DN599_c0_g1_i3.p1	0.999824	IPR013659, IPR001365, IPR032466, IPR006331, IPR006330	Adenosine/AMP deaminase N-terminal, Adenosine deaminase domain, Metal-dependent hydrolase, Adenosine deaminase-related growth factor, Adenosine/adenine deaminase										sp|P15287|AGSA_APLCA	sp|Q5RC46|ADA2_PONAB	sp|Q5RC46|ADA2_PONAB	tr|A0A023ETL0|A0A023ETL0_AEDAL	tr|A0A023ETL0|A0A023ETL0_AEDAL	tr|A0A023ETL0|A0A023ETL0_AEDAL	AALC636_007897.P11008	AALC636_007897.P11008	AALC636_007897.P11008	AALC636_007897.P11008	AALC636_007897.P11008	AALC636_007897.P11008	AALC636_007897.P11008	AALC636_007897.P11008	AALC636_007897.P11008	8614	0	0	525	MKILLAVIFVLNLTNLAVPQHLITSSPSLTESKPVGRRPTYEEYKQQRESFLQTEDHHLLGANVTLTENEQLVNKFIMQMKLDEMEKGFNDSYNFIPARHIFEVLDRFGQSKVFNVIRRLPKGGVLHAHDMALGSTDLIVNATYLENLWQKGNFGLNHGPEFKFSRERPGKEWSLVSEIRQWMTNEVYDAKVAEVFSLYNADPLNAYKSLDNVWSKFQNLFACLAPLITYAPVWRQYYHDSLKQFYDDHVQYLEFRGVLPEVYDLDGKVYSAEEIVQLYYEETEQFKAKYPDFIGVKFIYAPGRYASDEEFQKLLDTTNRLHKKFPNFLAGFDLVGQEDPGRSLFEFAPALLKLPASINFFFHAGETNWYGMKTDQNLVDAVLLGTKRIGHGFAVLKHP…
72075.1	TRINITY_DN749_c0_g1_i10 TRINITY_DN749_c0_g1_i5	68	True	TRINITY_DN749_c0_g1_i10.p1 TRINITY_DN749_c0_g1_i5.p1		38.1602	4.18	4.18	2	31200	2	2		72075.1	>TRINITY_DN749_c0_g1_i10.p1	>TRINITY_DN749_c0_g1_i10.p1 TRINITY_DN749_c0_g1_i5.p1	TRINITY_DN749_c0_g1_i10.p1	0.999831	IPR001548	Peptidase M2, peptidyl-dipeptidase A										sp|Q10714|ACE_DROME	sp|Q10715|ACE_HAEIX	sp|Q10715|ACE_HAEIX	tr|A0A023EVB9|A0A023EVB9_AEDAL	tr|A0A023EVB9|A0A023EVB9_AEDAL	tr|A0A023EVB9|A0A023EVB9_AEDAL	AALFPA_061074.P28237	AALFPA_057855.P23867	AALFPA_057855.P23867	AALFPA_061074.P28237	AALFPA_057855.P23867	AALFPA_057855.P23867	AALFPA_061074.P28237	AALFPA_057855.P23867	AALFPA_057855.P23867	2422	0	0	623	MWWRLSLLVLAGVVVALAGASNPQLEEDELAAAKYVADLEREILARNYEATEASWAYESNLTEDNLKQRNEIQTRNANYFKEVARELRKFNYNAFKDADLKRKIKKLTDLGYAALSEDKFTQLLDAISSMSENYAMAKVCDYKDRTKCDLSLEPELTETLATSRDPEELKHYWIQWYDAAGAPTRENFQKYVELNKEAAELNGFTSGAEAWLDAYEDETFEEQVDAAIEEIRPLYEQIHAYVRHRLRERYGEDVVSEKGPIPMHLLGNMWAQTWDNIADFTTPFPDSQQLDVTEEMARQGYNPIQMFEMGDEFFVSLNMTKLPASFWEKSILEKPDDGRELVCHASAWDFYRTDDVRIKQCTRVNMEDFFTVHHELGHIQYFLQYQHQPSMYREGANPG…
72012	TRINITY_DN749_c0_g1_i2	68	True	TRINITY_DN749_c0_g1_i2.p1		38.1602	4.18	4.18	2	31200	2	2		72012	>TRINITY_DN749_c0_g1_i2.p1	>TRINITY_DN749_c0_g1_i2.p1	TRINITY_DN749_c0_g1_i2.p1	0.999848	IPR001548	Peptidase M2, peptidyl-dipeptidase A										sp|Q10714|ACE_DROME	sp|Q10715|ACE_HAEIX	sp|Q10715|ACE_HAEIX	tr|A0A023EVK4|A0A023EVK4_AEDAL	tr|A0A023EVK4|A0A023EVK4_AEDAL	tr|A0A023EVK4|A0A023EVK4_AEDAL	AALFPA_061074.P28237	AALFPA_057855.P23867	AALFPA_057855.P23867	AALFPA_061074.P28237	AALFPA_057855.P23867	AALFPA_057855.P23867	AALFPA_061074.P28237	AALFPA_057855.P23867	AALFPA_057855.P23867	1557	0	0	623	MWWRLSLLVLAGVVVALAGASNPQLEEDELAAAKYVADLEREILARNYEATEASWAYESNLTEDNLKQRNEIQTRNANYFKEVARELRKFNYNAFKDADLKRKIKKLTDLGYAALSEDKFTQLLDAISSMSENYAMAKVCDYKDRTKCDLSLEPELTETLATSRDPEELKHYWIQWYDAAGAPTRENFQKYVELNKEAAELNGFTSGAEAWLDAYEDETFEEQVDAAIEEIRPLYEQIHAYVRHRLRERYGEAVVSEKGPIPMHLLGNMWAQTWDNIADFTTPFPDSQQLDVTEEMARQGYNPIQMFEMGDEFFVSLNMTKLPASFWEKSILEKPDDGRELVCHASAWDFYHTDDVRIKQCTRVNMEDFFTVHHELGHIQYFLQYQHQPSMYREGANPG…
72033	TRINITY_DN749_c0_g1_i6	68	True	TRINITY_DN749_c0_g1_i6.p1		38.1602	4.18	4.18	2	31200	2	2		72033	>TRINITY_DN749_c0_g1_i6.p1	>TRINITY_DN749_c0_g1_i6.p1	TRINITY_DN749_c0_g1_i6.p1	0.999848	IPR001548	Peptidase M2, peptidyl-dipeptidase A										sp|Q10714|ACE_DROME	sp|Q10715|ACE_HAEIX	sp|Q10715|ACE_HAEIX	tr|A0A023EUI3|A0A023EUI3_AEDAL	tr|A0A182GQM8|A0A182GQM8_AEDAL	tr|A0A182GQM8|A0A182GQM8_AEDAL	AALFPA_061074.P28237	AALFPA_057855.P23867	AALFPA_057855.P23867	AALFPA_061074.P28237	AALFPA_057855.P23867	AALFPA_057855.P23867	AALFPA_061074.P28237	AALFPA_057855.P23867	AALFPA_057855.P23867	1479	0	0	623	MWWRLSLLVLAGVVVALAGASNPQLEEDELAAAKYVADLEREILARNYEATEASWAYESNLTEDNLKQRNEIQTRNANYFKEVARELRKFNYNAFKDADLKRKIKKLTDLGYAALSEDKFTQLLDAISSMSENYAMAKVCDYKDRTKCDLSLEPELTETLATSRDPEELKHYWIQWYDAAGAPTRENFQKYVELNKEAAELNGFTSGAEAWLDAYEDETFEEQVDAAIEEIRPLYEQIHAYVRHRLRERYGEAVVSEKGPIPMHLLGNMWAQTWDNIADFTTPFPDSQQLDVTEEMARQGYNPIQMFEMGDEFFVSLNMTKLPASFWEKSILEKPDDGRELVCHASAWDFYRTDDVRIKQCTRVNMEDFFTVHHELGHIQYYLQYQHQPSMYREGANPG…
72031.1	TRINITY_DN749_c0_g1_i7	68	True	TRINITY_DN749_c0_g1_i7.p1		38.1602	4.18	4.18	2	31200	2	2		72031.1	>TRINITY_DN749_c0_g1_i7.p1	>TRINITY_DN749_c0_g1_i7.p1	TRINITY_DN749_c0_g1_i7.p1	0.999848	IPR001548	Peptidase M2, peptidyl-dipeptidase A										sp|Q10714|ACE_DROME	sp|Q10715|ACE_HAEIX	sp|Q10715|ACE_HAEIX	tr|A0A023EXC8|A0A023EXC8_AEDAL	tr|A0A182GQM8|A0A182GQM8_AEDAL	tr|A0A182GQM8|A0A182GQM8_AEDAL	AALFPA_061074.P28237	AALFPA_057855.P23867	AALFPA_057855.P23867	AALFPA_061074.P28237	AALFPA_057855.P23867	AALFPA_057855.P23867	AALFPA_061074.P28237	AALFPA_057855.P23867	AALFPA_057855.P23867	1624	0	0	623	MWWRLSLLVLAGVVVALAGASNPQLEEDELAAAKYVADLEREILARNYEATEASWAYESNLTEDNLKQRNEIQTRNANYFKEVARELRKFNYNAFKDADLKRKIKKLTDLGYAALSEDKFTQLLDAISSMSENYAMAKVCDYKDRTKCDLSLEPELTETLATSRDPEELKHYWIQWYDAAGAPTRENFQKYVELNKEAAELNGFTSGAEAWLDAYEDETFEEQVDAAIEEIRPLYEQIHAYVRHRLRERYGEAVVSEKGPIPMHLLGNMWAQTWDNIADFTTPFPDSQQLDVTEEMARQGYNPIQMFEMGDEFFVSLNMTKLPASFWEKSILEKPDDGRELVCHASAWDFYRTDDVRIKQCTRVNMEDFFTVHHELGHIQYFLQYQHQPSMYREGANPG…
62644.9	TRINITY_DN906_c0_g1_i20	25	True	TRINITY_DN906_c0_g1_i20.p1		91.1497	17.76	17.76	8	359000	2	14	Carbamidomethylation	62644.9	>TRINITY_DN906_c0_g1_i20.p1	>TRINITY_DN906_c0_g1_i20.p1	TRINITY_DN906_c0_g1_i20.p1	0.999839	IPR036907, IPR006146, IPR029052, IPR004843, IPR008334, IPR006179	5'-Nucleotidase, C-terminal domain superfamily, 5'-Nucleotidase, conserved site, Metallo-dependent phosphatase-like, Calcineurin-like phosphoesterase domain, ApaH type, 5'-Nucleotidase, C-terminal, 5'-Nucleotidase/apyrase	sp|F8S0Z7|V5NTD_CROAD	sp|A0A2I4HXH5|V5NTD_NAJAT	sp|A0A2I4HXH5|V5NTD_NAJAT				sp|F8S0Z7|V5NTD_CROAD	sp|A0A2I4HXH5|V5NTD_NAJAT	sp|A0A2I4HXH5|V5NTD_NAJAT	sp|E0D877|APY_AEDAL	sp|E0D877|APY_AEDAL	sp|E0D877|APY_AEDAL	tr|A0A182G847|A0A182G847_AEDAL	tr|Q965E0|Q965E0_AEDAL	tr|Q965E0|Q965E0_AEDAL	AALFPA_079132.P52701	AALF004988-PA	AALF004988-PA	AALFPA_079132.P52701	AALF004988-PA	AALF004988-PA	AALFPA_079132.P52701	AALF004988-PA	AALF004988-PA	7148	0	0	564	MAESRGYSVVIFLLLSSFAAVVWTTDNMPADKDVSKLFPLTLIHINDLHARFDETNMKSNACTAKDQCIAGIARVYQKIQDLLKEYKSKNAIYLNAGDNFQGTLWYNLLRWQVTADFITKLKPTAMTLGNHEFDHTPKGLAPYLAELDKAGIPTLVANLVMNNDPDLKSSKIQKSIKVTVGGKTIGIIGVLYDKTHEIAQTGKVTLSNAVETVKREAAALKKDKVDIIVVLSHCSYDEDKKIAKEAGQDIDVIVGAHSHSFLYSKESNKPYDHKDKIEGPYPTIVESNNKRKIPIVKAKSFGKYVGRLTLYFDNEGEVKHLEGYPEFIDNKLKQDPKFLEALIPWRKKVQEIGSTKVGETTIELDRDSCRDKECTLGVLYADAFADHYTNSSFRPFAII…
22995.6	TRINITY_DN906_c0_g1_i40	25	False	TRINITY_DN906_c0_g1_i40.p2		69.0354	26.57	26.57	4	359000	2	7	Carbamidomethylation	22995.5	>TRINITY_DN906_c0_g1_i40.p2	>TRINITY_DN906_c0_g1_i40.p2	TRINITY_DN906_c0_g1_i40.p2	0.999839	IPR006179, IPR004843, IPR006146, IPR029052	5'-Nucleotidase/apyrase, Calcineurin-like phosphoesterase domain, ApaH type, 5'-Nucleotidase, conserved site, Metallo-dependent phosphatase-like	sp|F8S0Z7|V5NTD_CROAD	sp|F8S0Z7|V5NTD_CROAD	sp|F8S0Z7|V5NTD_CROAD				sp|F8S0Z7|V5NTD_CROAD	sp|F8S0Z7|V5NTD_CROAD	sp|F8S0Z7|V5NTD_CROAD	sp|E0D877|APY_AEDAL	sp|E0D877|APY_AEDAL	sp|E0D877|APY_AEDAL	tr|A0A182G847|A0A182G847_AEDAL	tr|A0A182G847|A0A182G847_AEDAL	tr|A0A182G847|A0A182G847_AEDAL	AALF004988-PA	AALF004988-PA	AALF004988-PA	AALF004988-PA	AALF004988-PA	AALF004988-PA	AALF004988-PA	AALF004988-PA	AALF004988-PA	9443	0	0	208	MAESRGYSVVIFLLLSSFAAVVWTTDNMPADKDVSKLFPLTLIHINDLHARFDETNMKSNACTAKDQCIAGIARVYQKIQDLLKEYKSKNAIYLNAGDNFQGTLWYNLLRWQVTADFITKLKPTAMTLGNHEFDHTPKGLAPYLAELDKAGIPTLVANLVMNNDPDLKSSKIQKSIKVTVGGKTIGIIGVLYDKTHVSSRTFLSVNN*
58608.1	TRINITY_DN906_c0_g1_i55	25	False	TRINITY_DN906_c0_g1_i55.p1		85.3334	16.92	16.92	7	359000	2	12	Carbamidomethylation	58608.1	>TRINITY_DN906_c0_g1_i55.p1	>TRINITY_DN906_c0_g1_i55.p1	TRINITY_DN906_c0_g1_i55.p1	0.999839	IPR036907, IPR006146, IPR008334, IPR006179, IPR029052, IPR004843	5'-Nucleotidase, C-terminal domain superfamily, 5'-Nucleotidase, conserved site, 5'-Nucleotidase, C-terminal, 5'-Nucleotidase/apyrase, Metallo-dependent phosphatase-like, Calcineurin-like phosphoesterase domain, ApaH type	sp|F8S0Z7|V5NTD_CROAD	sp|A0A2I4HXH5|V5NTD_NAJAT	sp|A0A2I4HXH5|V5NTD_NAJAT				sp|F8S0Z7|V5NTD_CROAD	sp|A0A2I4HXH5|V5NTD_NAJAT	sp|A0A2I4HXH5|V5NTD_NAJAT	sp|E0D877|APY_AEDAL	sp|E0D877|APY_AEDAL	sp|E0D877|APY_AEDAL	tr|A0A182G847|A0A182G847_AEDAL	tr|Q965E0|Q965E0_AEDAL	tr|Q965E0|Q965E0_AEDAL	AALFPA_079132.P52701	AALFPA_062212.P29710	AALFPA_062212.P29710	AALFPA_079132.P52701	AALFPA_062212.P29710	AALFPA_062212.P29710	AALFPA_079132.P52701	AALFPA_062212.P29710	AALFPA_062212.P29710	7109	0	0	527	MAESRGYSVVIFLLLSSFAAVVWTTDNMPADKDVSKLFPLTLIHINDLHARFDETNMKSNACTAKDQCIAGIARVYQKIQDLLKEYKSKNAIYLNAGDNFQGTLWYNLLRWQVTADFITKLKPTAMTLGNHEFDHTPKGLAPYLAELDKAGIPTLVANLVMNNDPDLKSSKIQKSIKVTVGGKTIGIIGVLYDKTHEIAQTGKVTLSNAVETVKREAAALKKDKVDIIVVLSHCSYDEDKKIAKEAGQDIDVIVGAHSHSFLYSKESNKPYDHKDKIEGPYPTIVESNNKRKIPIVKAKSFGKYVGRLTLYFDNEGEVKHLEGYPEFIDNKLKQDPKFLEALIPWRKKVQEIGSTKVGETTIELDRDSCRDKECTLGVLYADAFADHYTNSSFRPFAII…
18011.5	NODE_22233_length_951_cov_1299.779018_g13201_i0 NODE_27744_length_744_cov_1562.261248_g13201_i1 NODE_29818_length_686_cov_1660.101426_g13201_i2 NODE_32513_length_622_cov_1886.130511_g13201_i3	44	True	NODE_22233_length_951_cov_1299.779018_g13201_i0.p1 NODE_27744_length_744_cov_1562.261248_g13201_i1.p1 NODE_29818_length_686_cov_1660.101426_g13201_i2.p1 NODE_32513_length_622_cov_1886.130511_g13201_i3.p1		78.3534	36.36	36.36	5	201000	5	10	Carbamidomethylation	18011.5	>NODE_22233_length_951_cov_1299.779018_g13201_i0.p1	>NODE_22233_length_951_cov_1299.779018_g13201_i0.p1 NODE_27744_length_744_cov_1562.261248_g13201_i1.p1 NODE_29818_length_686_cov_1660.101426_g13201_i2.p1 NODE_32513_length_622_cov_1886.130511_g13201_i3.p1	NODE_22233_length_951_cov_1299.779018_g13201_i0.p1	0.996392	IPR001916, IPR019799, IPR023346, IPR000974	Glycoside hydrolase, family 22, Glycoside hydrolase family 22 domain, Lysozyme-like domain superfamily, Glycoside hydrolase, family 22, lysozyme										sp|P48816|LYS_BOMMO	sp|P24533|LYSC_SYRRE	sp|P24533|LYSC_SYRRE	tr|A0A182H6E4|A0A182H6E4_AEDAL	tr|A0A182H6E4|A0A182H6E4_AEDAL	tr|A0A182H6E4|A0A182H6E4_AEDAL	AALC636_027459.P38563	AALC636_027459.P38563	AALC636_027459.P38563	AALC636_027459.P38563	AALC636_027459.P38563	AALC636_027459.P38563	AALC636_027459.P38563	AALC636_027459.P38563	AALC636_027459.P38563	2627	0	0	166	CNDEAVVSTQSTGVQLQTPLKMKQIAIIVTVAIFCTVIGIGESKTFSECELAKLLHRTYGFDKNKVNNFVCLAQAESSLTTTKTHKNSNGSTDYGLFQINNKYWCSAAGYTSGNECKVSCADLLTNDITKAVNCANKVFARHGYSAWYGWKAKCASGVKDLSYCM*
18010.6	NODE_3516_length_3157_cov_366.415538_g985_i2 NODE_21577_length_978_cov_1098.019502_g985_i8 NODE_27658_length_744_cov_1508.464441_g985_i9	44	True	NODE_3516_length_3157_cov_366.415538_g985_i2.p1 NODE_21577_length_978_cov_1098.019502_g985_i8.p1 NODE_27658_length_744_cov_1508.464441_g985_i9.p1		78.3534	36.36	36.36	5	201000	5	10	Carbamidomethylation	18010.6	>NODE_3516_length_3157_cov_366.415538_g985_i2.p1	>NODE_3516_length_3157_cov_366.415538_g985_i2.p1 NODE_21577_length_978_cov_1098.019502_g985_i8.p1 NODE_27658_length_744_cov_1508.464441_g985_i9.p1	NODE_3516_length_3157_cov_366.415538_g985_i2.p1	0.996502	IPR001916, IPR019799, IPR023346, IPR000974	Glycoside hydrolase, family 22, Glycoside hydrolase family 22 domain, Lysozyme-like domain superfamily, Glycoside hydrolase, family 22, lysozyme										sp|P48816|LYS_BOMMO	sp|P24533|LYSC_SYRRE	sp|P24533|LYSC_SYRRE	tr|A0A182H6E4|A0A182H6E4_AEDAL	tr|A0A182H6E4|A0A182H6E4_AEDAL	tr|A0A182H6E4|A0A182H6E4_AEDAL	AALC636_027459.P38563	AALC636_027459.P38563	AALC636_027459.P38563	AALC636_027459.P38563	AALC636_027459.P38563	AALC636_027459.P38563	AALC636_027459.P38563	AALC636_027459.P38563	AALC636_027459.P38563	4288	0	0	166	CNNEAVVSTQSTGVQLQTPLKMKQIAIIVTVAIFCTVIGIGESKTFSECELAKLLHRTYGFDKNKVNNFVCLAQAESSLTTTKTHKNSNGSTDYGLFQINNKYWCSAAGYTSGNECKVSCADLLTNDITKAVNCANKVFARHGYSAWYGWKAKCASGVKDLSYCM*
15811.1	TRINITY_DN245_c0_g4_i1	44	True	TRINITY_DN245_c0_g4_i1.p1		78.3534	41.67	41.67	5	201000	5	10	Carbamidomethylation	15811.1	>TRINITY_DN245_c0_g4_i1.p1	>TRINITY_DN245_c0_g4_i1.p1	TRINITY_DN245_c0_g4_i1.p1	0.999834	IPR001916, IPR023346, IPR019799, IPR000974	Glycoside hydrolase, family 22, Lysozyme-like domain superfamily, Glycoside hydrolase family 22 domain, Glycoside hydrolase, family 22, lysozyme										sp|P48816|LYS_BOMMO	sp|P24533|LYSC_SYRRE	sp|P24533|LYSC_SYRRE	tr|A0A182H6E4|A0A182H6E4_AEDAL	tr|A0A182H6E4|A0A182H6E4_AEDAL	tr|A0A182H6E4|A0A182H6E4_AEDAL	AALC636_027459.P38563	AALC636_027459.P38563	AALC636_027459.P38563	AALC636_027459.P38563	AALC636_027459.P38563	AALC636_027459.P38563	AALC636_027459.P38563	AALC636_027459.P38563	AALC636_027459.P38563	3313	0	0	145	MKQIAIIVTVAIFCTVIGIGESKTFSECELAKLLHRTYGFDKNKVNNFVCLAQAESSLTTTKTHKNSNGSTDYGLFQINNKYWCSAAGYTSGNECKVSCADLLTNDITKAVNCANKVFARHGYSAWYGWKAKCASGVKDLSYCM*
15317.2	NODE_12424_length_1616_cov_842.487508_g6587_i0	56	False	NODE_12424_length_1616_cov_842.487508_g6587_i0.p2		36.2336	10.37	10.37	1	11100	1	1		15317.2	>NODE_12424_length_1616_cov_842.487508_g6587_i0.p2	>NODE_12424_length_1616_cov_842.487508_g6587_i0.p2	NODE_12424_length_1616_cov_842.487508_g6587_i0.p2	0.999042	IPR013320	Concanavalin A-like lectin/glucanase domain superfamily										sp|Q8N0N3|BGBP_PENMO	sp|Q8N0N3|BGBP_PENMO	sp|Q8N0N3|BGBP_PENMO	tr|Q5MIY7|Q5MIY7_AEDAL	tr|Q5MIY7|Q5MIY7_AEDAL	tr|Q5MIY7|Q5MIY7_AEDAL	AALC636_017633.P24603	AALFPA_077698.P50721	AALFPA_077698.P50721	AALC636_017633.P24603	AALFPA_077698.P50721	AALFPA_077698.P50721	AALC636_017633.P24603	AALFPA_077698.P50721	AALFPA_077698.P50721	1074	0	0	136	QWYQRRVRGSVTMKGQEKVVLTVVWLLLCVTELISGCKLSPTTASGFKAPKGQICSGQLIFEDNFNRLDRTVWEHENSLGGGGNNEFQWYSGSERNSYIKNNHLYIRPTLTSDEFGEEFLKSGVINLNEGPQSQR*
14901.7	NODE_14818_length_1406_cov_839.889711_g7830_i1	56	False	NODE_14818_length_1406_cov_839.889711_g7830_i1.p2		36.2336	10.37	10.37	1	11100	1	1		14901.7	>NODE_14818_length_1406_cov_839.889711_g7830_i1.p2	>NODE_14818_length_1406_cov_839.889711_g7830_i1.p2	NODE_14818_length_1406_cov_839.889711_g7830_i1.p2	0.994684	IPR013320	Concanavalin A-like lectin/glucanase domain superfamily										sp|Q8N0N3|BGBP_PENMO	sp|Q8N0N3|BGBP_PENMO	sp|Q8N0N3|BGBP_PENMO	tr|Q5MIY7|Q5MIY7_AEDAL	tr|Q5MIY7|Q5MIY7_AEDAL	tr|Q5MIY7|Q5MIY7_AEDAL	AALC636_017633.P24603	AALFPA_077698.P50721	AALFPA_077698.P50721	AALC636_017633.P24603	AALFPA_077698.P50721	AALFPA_077698.P50721	AALC636_017633.P24603	AALFPA_077698.P50721	AALFPA_077698.P50721	753	0	0	136	AVVSTQSTGAVTMKGQEKVVLTVVWLLLCVTELISGCKLSPTTASGFKAPKGQICSGQLIFEDNFNRLDRTVWEHENSLGGGGNNEFQWYSGSERNSYIKNNHLYIRPTLTSDEFGEEFLKSGVINLNEGPQSQR*
18673.6	NODE_15916_length_1327_cov_1202.971698_g8683_i0	64	True	NODE_15916_length_1327_cov_1202.971698_g8683_i0.p1		45.6584	24.54	24.54	3	69900	3	3	Carbamidomethylation	18673.6	>NODE_15916_length_1327_cov_1202.971698_g8683_i0.p1	>NODE_15916_length_1327_cov_1202.971698_g8683_i0.p1	NODE_15916_length_1327_cov_1202.971698_g8683_i0.p1	0.999774	IPR016186, IPR016187, IPR001304	C-type lectin-like/link domain superfamily, C-type lectin fold, C-type lectin-like	sp|D2YVH7|LECM_OXYSU	sp|Q71RQ7|SLBA_TRIST	sp|Q71RQ7|SLBA_TRIST				sp|D2YVH7|LECM_OXYSU	sp|Q71RQ7|SLBA_TRIST	sp|Q71RQ7|SLBA_TRIST	sp|P82596|PLC_HALLA	sp|P55068|PGCB_RAT	sp|P55068|PGCB_RAT	tr|A0A1W7R8N8|A0A1W7R8N8_AEDAL	tr|Q5MIZ1|Q5MIZ1_AEDAL	tr|Q5MIZ1|Q5MIZ1_AEDAL	AALFPA_048382.P10835	AALFPA_048382.P10835	AALFPA_048382.P10835	AALFPA_048382.P10835	AALFPA_048382.P10835	AALFPA_048382.P10835	AALFPA_048382.P10835	AALFPA_048382.P10835	AALFPA_048382.P10835	4141	0	0	164	MIAQNFIESGDIMSFISLLGLVACQEKCDSQNKYCFPKEVATWTGAVEYCLKNGWKLAVVNSEAKQMKIESLAKNLPEFKNGKVELWIGASDQTKEGHFVWIANGQPIEYANWLPGKPDNKDGKEHCVHLWYEKAKKLNWGWNDVVCTSKRRFVCERKKKLVT*
19523.5	NODE_19548_length_1082_cov_773.188900_g6449_i2	58	False	NODE_19548_length_1082_cov_773.188900_g6449_i2.p1		36.247	13.1	13.1	1	4190	1	2	Carbamidomethylation; Carboxymethyl	19523.5	>NODE_19548_length_1082_cov_773.188900_g6449_i2.p1	>NODE_19548_length_1082_cov_773.188900_g6449_i2.p1	NODE_19548_length_1082_cov_773.188900_g6449_i2.p1	0.99988	IPR014716, IPR036056, IPR002181	Fibrinogen, alpha/beta/gamma chain, C-terminal globular, subdomain 1, Fibrinogen-like, C-terminal, Fibrinogen, alpha/beta/gamma chain, C-terminal globular domain	sp|D8VNT0|FCNV4_CERRY	sp|D8VNS7|FCNV1_CERRY	sp|D8VNS7|FCNV1_CERRY	sp|P85031|TLLP_PHONI	sp|P85031|TLLP_PHONI	sp|P85031|TLLP_PHONI	sp|D8VNT0|FCNV4_CERRY	sp|D8VNS7|FCNV1_CERRY	sp|D8VNS7|FCNV1_CERRY	sp|O75636|FCN3_HUMAN	sp|Q9WVH6|ANGP4_MOUSE	sp|Q9WVH6|ANGP4_MOUSE	tr|A0A1W7R8N2|A0A1W7R8N2_AEDAL	tr|A0A1W7R8N2|A0A1W7R8N2_AEDAL	tr|A0A1W7R8N2|A0A1W7R8N2_AEDAL	AALFPA_041551.P1442	AALFPA_041551.P1442	AALFPA_041551.P1442	AALFPA_060382.P27315	AALFPA_041551.P1442	AALFPA_041551.P1442	AALFPA_060382.P27315	AALFPA_041551.P1442	AALFPA_041551.P1442	678	0	0	169	MNTIISIISLVFLVTIHTCESGDVQFHNRLCSVDGAFEGTSVVQLMTIESRVPALYEQTRYGGGWLVVMQRYDGSVKFDRTWAEYRDGFGMVGQEFWMGLERMHRLTRERSYELVVEMEDFEGNYKYARSLTGIWKNELAYSSICLMKFSSVSNTPLKRVRMMIRPKN*
20691.9	NODE_23097_length_907_cov_3788.577465_g13969_i0 NODE_28046_length_733_cov_4436.498525_g18158_i0	64	True	NODE_23097_length_907_cov_3788.577465_g13969_i0.p1 NODE_28046_length_733_cov_4436.498525_g18158_i0.p1		45.6584	22.47	22.47	3	69900	3	3	Carbamidomethylation	20691.9	>NODE_23097_length_907_cov_3788.577465_g13969_i0.p1	>NODE_23097_length_907_cov_3788.577465_g13969_i0.p1 NODE_28046_length_733_cov_4436.498525_g18158_i0.p1	NODE_23097_length_907_cov_3788.577465_g13969_i0.p1	0.998827	IPR001304, IPR016186, IPR016187	C-type lectin-like, C-type lectin-like/link domain superfamily, C-type lectin fold	sp|D2YVH7|LECM_OXYSU	sp|D2YVI2|LECG_PSEAU	sp|D2YVI2|LECG_PSEAU				sp|D2YVH7|LECM_OXYSU	sp|D2YVI2|LECG_PSEAU	sp|D2YVI2|LECG_PSEAU	sp|P82596|PLC_HALLA	sp|P55068|PGCB_RAT	sp|P55068|PGCB_RAT	tr|Q5MIZ1|Q5MIZ1_AEDAL	tr|Q5MIZ1|Q5MIZ1_AEDAL	tr|Q5MIZ1|Q5MIZ1_AEDAL	AALFPA_050307.P13658	AALFPA_040873.P531	AALFPA_040873.P531	AALFPA_050307.P13658	AALFPA_040873.P531	AALFPA_040873.P531	AALFPA_050307.P13658	AALFPA_040873.P531	AALFPA_040873.P531	3148	0	0	179	VFEQLGECTFEKQWYQRRVRDQSKMKLLLSFALLGLVACQEKCDSQNKYCFPNEVATWTGAVEYCLKNGWKLAVVNSEAKQMKIEGLAKNLPEFKNGKVELWIGASDQTKEGHFVWIANGQPIEYANWLPGKPDNKDGKEHCVHLWYEKAKKLNWGWNDVVCTSKRRFVCERKKKLVT*
17335.1	NODE_26244_length_794_cov_4587.657645_g16501_i0	64	True	NODE_26244_length_794_cov_4587.657645_g16501_i0.p1		45.6584	26.49	26.49	3	69900	3	3	Carbamidomethylation	17335.1	>NODE_26244_length_794_cov_4587.657645_g16501_i0.p1	>NODE_26244_length_794_cov_4587.657645_g16501_i0.p1	NODE_26244_length_794_cov_4587.657645_g16501_i0.p1	0.99985	IPR001304, IPR016186, IPR016187	C-type lectin-like, C-type lectin-like/link domain superfamily, C-type lectin fold	sp|D2YVH7|LECM_OXYSU	sp|D2YVI2|LECG_PSEAU	sp|D2YVI2|LECG_PSEAU				sp|D2YVH7|LECM_OXYSU	sp|D2YVI2|LECG_PSEAU	sp|D2YVI2|LECG_PSEAU	sp|P82596|PLC_HALLA	sp|P55068|PGCB_RAT	sp|P55068|PGCB_RAT	tr|Q5MIZ1|Q5MIZ1_AEDAL	tr|Q5MIZ1|Q5MIZ1_AEDAL	tr|Q5MIZ1|Q5MIZ1_AEDAL	AALFPA_040873.P531	AALFPA_040873.P531	AALFPA_040873.P531	AALFPA_040873.P531	AALFPA_040873.P531	AALFPA_040873.P531	AALFPA_040873.P531	AALFPA_040873.P531	AALFPA_040873.P531	7005	0	0	152	MKLLLSFALLGLVACQEKCDSQNKYCFPNEVATWTGAVEYCLKNGWKLAVVNSEAKQMKIEGLAKNLPEFKNGKVELWIGASDQTKEGHFVWIANGQPIEYANWLPGKPDNKDGKEHCVHLWYEKAKKLNWGWNDVVCTSKRRFVCERKKK*
33600.8	NODE_7588_length_2192_cov_1054.269069_g583_i3 NODE_7841_length_2173_cov_1116.282814_g4034_i0 NODE_8129_length_2129_cov_1118.530376_g4034_i1 NODE_8604_length_2057_cov_1161.516484_g4034_i2 NODE_11361_length_1722_cov_1393.835633_g4034_i3	58	False	NODE_7588_length_2192_cov_1054.269069_g583_i3.p1 NODE_7841_length_2173_cov_1116.282814_g4034_i0.p1 NODE_8129_length_2129_cov_1118.530376_g4034_i1.p1 NODE_8604_length_2057_cov_1161.516484_g4034_i2.p1 NODE_11361_length_1722_cov_1393.835633_g4034_i3.p1		27.8331	4.05	4.05	1	2190	1	1	Carbamidomethylation	33600.8	>NODE_7588_length_2192_cov_1054.269069_g583_i3.p1	>NODE_7588_length_2192_cov_1054.269069_g583_i3.p1 NODE_7841_length_2173_cov_1116.282814_g4034_i0.p1 NODE_8129_length_2129_cov_1118.530376_g4034_i1.p1 NODE_8604_length_2057_cov_1161.516484_g4034_i2.p1 NODE_11361_length_1722_cov_1393.835633_g4034_i3.p1	NODE_7588_length_2192_cov_1054.269069_g583_i3.p1	0.999815	IPR002181, IPR036056, IPR014716	Fibrinogen, alpha/beta/gamma chain, C-terminal globular domain, Fibrinogen-like, C-terminal, Fibrinogen, alpha/beta/gamma chain, C-terminal globular, subdomain 1	sp|D8VNT0|FCNV4_CERRY	sp|E2IYB3|FCNV1_VARKO	sp|E2IYB3|FCNV1_VARKO	sp|P85031|TLLP_PHONI	sp|P85031|TLLP_PHONI	sp|P85031|TLLP_PHONI	sp|D8VNT0|FCNV4_CERRY	sp|E2IYB3|FCNV1_VARKO	sp|E2IYB3|FCNV1_VARKO	sp|P19477|FIBA_APOPA	sp|Q5M8C6|FGL1_RAT	sp|Q5M8C6|FGL1_RAT	tr|A0A1W7R8Q9|A0A1W7R8Q9_AEDAL	tr|A0A182G1F6|A0A182G1F6_AEDAL	tr|A0A182G1F6|A0A182G1F6_AEDAL	AALFPA_073785.P45407	AALF000647-PA	AALF000647-PA	AALFPA_073785.P45407	AALF000647-PA	AALF000647-PA	AALFPA_073785.P45407	AALF000647-PA	AALF000647-PA	10467	0	0	297	MICLWILTLSVFLTAHAGADETHPILVALNDLDHSFTTMFTQQFFRHKNAIDQRIAALMNSIDSNLLEVNSQIREALDEVQQNPGKDQSSSGDGKAERSSVLQFIPIGSEPRVPALFEQDRFEGGWLVVMQRYDGSVNFNRTWAEYRDGFGMVGQEFWYGLEPLHQLTKKTPYELAVEMEDFEGNYKYARYDKFAVGPAGTRYSLVELGTYNGTTLGDSLTPHKGAGFSTYDYDDFGCSNKYAKGGWWYYKGSCYGSSLTGIWKNELAYSSICWMKFSPVSNTPLKFVRMMIRPNE*
17843.2	NODE_9244_length_1964_cov_704.558408_g4839_i0 NODE_15221_length_1382_cov_998.284853_g8259_i0	32	True	NODE_9244_length_1964_cov_704.558408_g4839_i0.p1 NODE_15221_length_1382_cov_998.284853_g8259_i0.p1		83.0423	40.52	40.52	6	1950	1	15	Carbamidomethylation; Carboxymethyl	17843.2	>NODE_9244_length_1964_cov_704.558408_g4839_i0.p1	>NODE_9244_length_1964_cov_704.558408_g4839_i0.p1 NODE_15221_length_1382_cov_998.284853_g8259_i0.p1	NODE_9244_length_1964_cov_704.558408_g4839_i0.p1	0.999849	IPR016187, IPR001304, IPR016186	C-type lectin fold, C-type lectin-like, C-type lectin-like/link domain superfamily	sp|D2YVH7|LECM_OXYSU	sp|A7X3W6|LECM2_PSEPL	sp|A7X3W6|LECM2_PSEPL				sp|D2YVH7|LECM_OXYSU	sp|A7X3W6|LECM2_PSEPL	sp|A7X3W6|LECM2_PSEPL	sp|P86854|PLCL_MYTGA	sp|P42916|CL43_BOVIN	sp|P42916|CL43_BOVIN	tr|A0A1W7R8K4|A0A1W7R8K4_AEDAL	tr|A0A1W7R8K4|A0A1W7R8K4_AEDAL	tr|A0A1W7R8K4|A0A1W7R8K4_AEDAL	AALFPA_040829.P470	AALFPA_040829.P470	AALFPA_040829.P470	AALFPA_040829.P470	AALFPA_040829.P470	AALFPA_040829.P470	AALFPA_040829.P470	AALFPA_040829.P470	AALFPA_040829.P470	6073	0	0	154	MIFSLYLIVTIFLADLTAAQQECDCKNRFCFPNVVANWVGAAEYCSRNGWRLAILDTEEKQQQMEEQAQKVDAFKTNKVELWIGASDLAKEGKFVWHGTGMDVSYEKWIAGMPDNRNGNEHCVHLWYEPSRSFQWQWNDVVCSSTRRFVCERM*
16619.8	NODE_9547_length_1931_cov_1059.438699_g4982_i0 NODE_13474_length_1527_cov_1348.913043_g4982_i1 NODE_15252_length_1379_cov_1357.172961_g4982_i2	58	False	NODE_9547_length_1931_cov_1059.438699_g4982_i0.p1 NODE_13474_length_1527_cov_1348.913043_g4982_i1.p1 NODE_15252_length_1379_cov_1357.172961_g4982_i2.p1		36.247	15.17	15.17	1	4190	1	2	Carbamidomethylation; Carboxymethyl	16619.8	>NODE_9547_length_1931_cov_1059.438699_g4982_i0.p1	>NODE_9547_length_1931_cov_1059.438699_g4982_i0.p1 NODE_13474_length_1527_cov_1348.913043_g4982_i1.p1 NODE_15252_length_1379_cov_1357.172961_g4982_i2.p1	NODE_9547_length_1931_cov_1059.438699_g4982_i0.p1	0.99988	IPR036056, IPR002181, IPR014716	Fibrinogen-like, C-terminal, Fibrinogen, alpha/beta/gamma chain, C-terminal globular domain, Fibrinogen, alpha/beta/gamma chain, C-terminal globular, subdomain 1	sp|D8VNT0|FCNV4_CERRY	sp|D8VNT0|FCNV4_CERRY	sp|D8VNT0|FCNV4_CERRY	sp|P85031|TLLP_PHONI	sp|P85031|TLLP_PHONI	sp|P85031|TLLP_PHONI	sp|D8VNT0|FCNV4_CERRY	sp|D8VNT0|FCNV4_CERRY	sp|D8VNT0|FCNV4_CERRY	sp|P55083|MFAP4_HUMAN	sp|P14448|FIBA_CHICK	sp|P14448|FIBA_CHICK	tr|A0A1W7R8N2|A0A1W7R8N2_AEDAL	tr|A0A1W7R8N2|A0A1W7R8N2_AEDAL	tr|A0A1W7R8N2|A0A1W7R8N2_AEDAL	AALFPA_041551.P1442	AALFPA_041551.P1442	AALFPA_041551.P1442	AALFPA_041551.P1442	AALFPA_041551.P1442	AALFPA_041551.P1442	AALFPA_041551.P1442	AALFPA_041551.P1442	AALFPA_041551.P1442	6280	0	0	146	MNTIISIISLVFLVTIHTCESGDVQFHNRLCSVDGAFEGTSVVQLMTIESRVPALYEQTRYGGGWLVVMQRYDGSVKFDRTWAEYRDGFGMVGQEFWMGLERMHRLTRERSYELVVEMEDFEGNYKYARYDDFAVGPGGETISIG*
17779.2	TRINITY_DN1052_c0_g1_i5	40	True	TRINITY_DN1052_c0_g1_i5.p1		83.0457	40.52	40.52	6	3090	1	11	Carbamidomethylation	17779.2	>TRINITY_DN1052_c0_g1_i5.p1	>TRINITY_DN1052_c0_g1_i5.p1	TRINITY_DN1052_c0_g1_i5.p1	0.99984	IPR001304, IPR016187, IPR016186	C-type lectin-like, C-type lectin fold, C-type lectin-like/link domain superfamily	sp|D2YVH7|LECM_OXYSU	sp|A7X3W6|LECM2_PSEPL	sp|A7X3W6|LECM2_PSEPL				sp|D2YVH7|LECM_OXYSU	sp|A7X3W6|LECM2_PSEPL	sp|A7X3W6|LECM2_PSEPL	sp|Q59DY5|LEDL3_DROME	sp|P42916|CL43_BOVIN	sp|P42916|CL43_BOVIN	tr|Q5MIZ0|Q5MIZ0_AEDAL	tr|Q5MIZ0|Q5MIZ0_AEDAL	tr|Q5MIZ0|Q5MIZ0_AEDAL	AALFPA_040829.P470	AALFPA_040829.P470	AALFPA_040829.P470	AALFPA_040829.P470	AALFPA_040829.P470	AALFPA_040829.P470	AALFPA_040829.P470	AALFPA_040829.P470	AALFPA_040829.P470	838	0	0	154	MIFSLYLIVAISLADLTAAQQECDCKNRFCFPNVVANWIGAAEYCSRNGWRLAILDTEEKQQQMEEQAQKVDAFKTNKVELWIGASDLAKEGKFVWHGTGIDVSYEKWIAGMPDNRNGNEHCVHLWYEPSRSFQWQWNDVVCSSMRRFVCERM*
26998.6	TRINITY_DN168_c1_g2_i14	58	True	TRINITY_DN168_c1_g2_i14.p1		50.1635	14.47	14.47	2	6380	2	3	Carbamidomethylation; Carboxymethyl	26998.6	>TRINITY_DN168_c1_g2_i14.p1	>TRINITY_DN168_c1_g2_i14.p1	TRINITY_DN168_c1_g2_i14.p1	0.99988	IPR036056, IPR002181, IPR014716	Fibrinogen-like, C-terminal, Fibrinogen, alpha/beta/gamma chain, C-terminal globular domain, Fibrinogen, alpha/beta/gamma chain, C-terminal globular, subdomain 1	sp|D8VNT0|FCNV4_CERRY	sp|D8VNS7|FCNV1_CERRY	sp|D8VNS7|FCNV1_CERRY	sp|P85031|TLLP_PHONI	sp|P85031|TLLP_PHONI	sp|P85031|TLLP_PHONI	sp|D8VNT0|FCNV4_CERRY	sp|D8VNS7|FCNV1_CERRY	sp|D8VNS7|FCNV1_CERRY	sp|O75636|FCN3_HUMAN	sp|Q6TMA8|ANGL4_RAT	sp|Q6TMA8|ANGL4_RAT	tr|A0A1W7R8N2|A0A1W7R8N2_AEDAL	tr|A0A1W7R8N2|A0A1W7R8N2_AEDAL	tr|A0A1W7R8N2|A0A1W7R8N2_AEDAL	AALFPA_041551.P1442	AALFPA_041551.P1442	AALFPA_041551.P1442	AALFPA_041551.P1442	AALFPA_041551.P1442	AALFPA_041551.P1442	AALFPA_041551.P1442	AALFPA_041551.P1442	AALFPA_041551.P1442	224	0	0	236	MNTIISIISLVFLVTIHTCESGDVQFHNRLCSVDGAFEGTSVVQLMTIESRVPALYEQTRYGGGWLVVMQRYDGSVKFDRTWAEYRDGFGMVGQEFWIGLERMHRLTRERSYELMVEMEDFEGNYKYARYDEFAVGPGEERYPLVKLGVYNGTTLGDSLTPHKGAVFSTYDEDEFGCSNKYAKGGWWYYSGSCYGSSLTGIWKNELAYSSICWMKFSSVSNTPLKRIRMMIRPKN*
27013.6	TRINITY_DN168_c1_g2_i6	58	True	TRINITY_DN168_c1_g2_i6.p1		50.1635	14.47	14.47	2	6380	2	3	Carbamidomethylation; Carboxymethyl	27013.6	>TRINITY_DN168_c1_g2_i6.p1	>TRINITY_DN168_c1_g2_i6.p1	TRINITY_DN168_c1_g2_i6.p1	0.99988	IPR036056, IPR014716, IPR002181	Fibrinogen-like, C-terminal, Fibrinogen, alpha/beta/gamma chain, C-terminal globular, subdomain 1, Fibrinogen, alpha/beta/gamma chain, C-terminal globular domain	sp|D8VNT0|FCNV4_CERRY	sp|E2IYB3|FCNV1_VARKO	sp|E2IYB3|FCNV1_VARKO	sp|P85031|TLLP_PHONI	sp|P85031|TLLP_PHONI	sp|P85031|TLLP_PHONI	sp|D8VNT0|FCNV4_CERRY	sp|E2IYB3|FCNV1_VARKO	sp|E2IYB3|FCNV1_VARKO	sp|O75636|FCN3_HUMAN	sp|Q6TMA8|ANGL4_RAT	sp|Q6TMA8|ANGL4_RAT	tr|A0A1W7R8N2|A0A1W7R8N2_AEDAL	tr|A0A1W7R8N2|A0A1W7R8N2_AEDAL	tr|A0A1W7R8N2|A0A1W7R8N2_AEDAL	AALFPA_041551.P1442	AALFPA_041551.P1442	AALFPA_041551.P1442	AALFPA_041551.P1442	AALFPA_041551.P1442	AALFPA_041551.P1442	AALFPA_041551.P1442	AALFPA_041551.P1442	AALFPA_041551.P1442	581	0	0	236	MNTIISIISLVFLVTIHTCESGDVQFHNRLCSVDGAFEGTSVVQLMTIESRVPALYEQTRYGGGWLVVMQRYDGSVKFDRTWAEYRDGFGMVGQEFWIGLERMHRLTRERSYELMVEMEDFEGNYKYARYDDFAVGPGEERYPLKKLGVYNGTTLGDSLTPHKGAVFSTYDEDEFGCSNKYAKGGWWYYSGSCYGSSLTGIWKNELAYSSICWMKFSSVSNTPLKRIRMMIRPKN*
26944.6	TRINITY_DN168_c1_g2_i8 TRINITY_DN168_c1_g2_i9	58	True	TRINITY_DN168_c1_g2_i8.p1 TRINITY_DN168_c1_g2_i9.p1		50.1635	14.47	14.47	2	6380	2	3	Carbamidomethylation; Carboxymethyl	26944.6	>TRINITY_DN168_c1_g2_i8.p1	>TRINITY_DN168_c1_g2_i8.p1 TRINITY_DN168_c1_g2_i9.p1	TRINITY_DN168_c1_g2_i8.p1	0.99988	IPR002181, IPR036056, IPR014716	Fibrinogen, alpha/beta/gamma chain, C-terminal globular domain, Fibrinogen-like, C-terminal, Fibrinogen, alpha/beta/gamma chain, C-terminal globular, subdomain 1	sp|D8VNT0|FCNV4_CERRY	sp|D8VNS7|FCNV1_CERRY	sp|D8VNS7|FCNV1_CERRY	sp|P85031|TLLP_PHONI	sp|P85031|TLLP_PHONI	sp|P85031|TLLP_PHONI	sp|D8VNT0|FCNV4_CERRY	sp|D8VNS7|FCNV1_CERRY	sp|D8VNS7|FCNV1_CERRY	sp|O75636|FCN3_HUMAN	sp|P14448|FIBA_CHICK	sp|P14448|FIBA_CHICK	tr|A0A1W7R8N2|A0A1W7R8N2_AEDAL	tr|A0A1W7R8N2|A0A1W7R8N2_AEDAL	tr|A0A1W7R8N2|A0A1W7R8N2_AEDAL	AALFPA_041551.P1442	AALFPA_041551.P1442	AALFPA_041551.P1442	AALFPA_041551.P1442	AALFPA_041551.P1442	AALFPA_041551.P1442	AALFPA_041551.P1442	AALFPA_041551.P1442	AALFPA_041551.P1442	201	0	0	236	MNTIISIISLVFLVTIHTCESGDVQFHNRLCSVDGAFEGTSVVQLMTIESRVPALYEQTRYGGGWLVVMQRYDGSVKFDRTWAEYRDGFGMVGQEFWIGLERMHRLTRERSYELMVEMEDFEGNYKYARYDEFAVGPGEERYPLVKLGVYNGTTLGDSLTPHKGAVFSTYDDDEFGCSNKYAKGGWWYYCGSCYGSSLTGIWKNELAYSSICWMKFSSVSNTPLKLIRMMIRPKT*
18936	TRINITY_DN508_c0_g1_i1	64	True	TRINITY_DN508_c0_g1_i1.p1		45.6584	24.1	24.1	3	69900	3	3	Carbamidomethylation	18936	>TRINITY_DN508_c0_g1_i1.p1	>TRINITY_DN508_c0_g1_i1.p1	TRINITY_DN508_c0_g1_i1.p1	0.999769	IPR001304, IPR016187, IPR016186	C-type lectin-like, C-type lectin fold, C-type lectin-like/link domain superfamily	sp|D2YVH7|LECM_OXYSU	sp|Q71RQ7|SLBA_TRIST	sp|Q71RQ7|SLBA_TRIST				sp|D2YVH7|LECM_OXYSU	sp|Q71RQ7|SLBA_TRIST	sp|Q71RQ7|SLBA_TRIST	sp|P82596|PLC_HALLA	sp|P55068|PGCB_RAT	sp|P55068|PGCB_RAT	tr|A0A1W7R8N8|A0A1W7R8N8_AEDAL	tr|Q5MIZ1|Q5MIZ1_AEDAL	tr|Q5MIZ1|Q5MIZ1_AEDAL	AALFPA_048382.P10835	AALFPA_048382.P10835	AALFPA_048382.P10835	AALFPA_048382.P10835	AALFPA_048382.P10835	AALFPA_048382.P10835	AALFPA_048382.P10835	AALFPA_048382.P10835	AALFPA_048382.P10835	360	0	0	167	KAVVSTQSTGDQIKMKLLLSFIALLGLVACQEKCDSQNKYCFPKEVATWTGAVEYCLKNGWKLAVVNSEAKQMKIESLAKNLPEFKNGKVELWIGASDQTKEGHFVWIANGQPIEYANWLPGKPDNKDGKEHCVHLWYEKAKKLNWGWNDVVCTSKRRFVCERKKK*
14756	TRINITY_DN508_c0_g1_i2	64	False	TRINITY_DN508_c0_g1_i2.p1		38.6021	20	20	2	50000	2	2	Carbamidomethylation	14756	>TRINITY_DN508_c0_g1_i2.p1	>TRINITY_DN508_c0_g1_i2.p1	TRINITY_DN508_c0_g1_i2.p1	0.999851	IPR016187, IPR001304, IPR016186	C-type lectin fold, C-type lectin-like, C-type lectin-like/link domain superfamily	sp|D2YVH7|LECM_OXYSU	sp|A7X3W6|LECM2_PSEPL	sp|A7X3W6|LECM2_PSEPL				sp|D2YVH7|LECM_OXYSU	sp|A7X3W6|LECM2_PSEPL	sp|A7X3W6|LECM2_PSEPL	sp|D2YVH7|LECM_OXYSU	sp|P55068|PGCB_RAT	sp|P55068|PGCB_RAT	tr|Q5MIZ1|Q5MIZ1_AEDAL	tr|Q5MIZ1|Q5MIZ1_AEDAL	tr|Q5MIZ1|Q5MIZ1_AEDAL	AALFPA_040873.P531	AALFPA_040873.P531	AALFPA_040873.P531	AALFPA_040873.P531	AALFPA_040873.P531	AALFPA_040873.P531	AALFPA_040873.P531	AALFPA_040873.P531	AALFPA_040873.P531	4386	0	0	131	SKMKLLLSFALLGLVACQEKCDSQNKYCFPNEVATWTGAVEYCLKNGWKLAVVNSEAKQMKIEGLAKNLPEFKNGKVELWIGASDQTKEGHFVWIANGQPIEYANWLPGKPDNKDGKEHCVHLWYERPRS*
19249.4	TRINITY_DN508_c0_g1_i3 TRINITY_DN508_c0_g1_i5	64	True	TRINITY_DN508_c0_g1_i3.p1 TRINITY_DN508_c0_g1_i5.p1		45.6584	23.67	23.67	3	69900	3	3	Carbamidomethylation	19249.4	>TRINITY_DN508_c0_g1_i3.p1	>TRINITY_DN508_c0_g1_i3.p1 TRINITY_DN508_c0_g1_i5.p1	TRINITY_DN508_c0_g1_i3.p1	0.999769	IPR001304, IPR016187, IPR016186	C-type lectin-like, C-type lectin fold, C-type lectin-like/link domain superfamily	sp|D2YVH7|LECM_OXYSU	sp|Q71RQ7|SLBA_TRIST	sp|Q71RQ7|SLBA_TRIST				sp|D2YVH7|LECM_OXYSU	sp|Q71RQ7|SLBA_TRIST	sp|Q71RQ7|SLBA_TRIST	sp|P82596|PLC_HALLA	sp|P55068|PGCB_RAT	sp|P55068|PGCB_RAT	tr|A0A1W7R8N8|A0A1W7R8N8_AEDAL	tr|Q5MIZ1|Q5MIZ1_AEDAL	tr|Q5MIZ1|Q5MIZ1_AEDAL	AALFPA_048382.P10835	AALFPA_048382.P10835	AALFPA_048382.P10835	AALFPA_048382.P10835	AALFPA_048382.P10835	AALFPA_048382.P10835	AALFPA_048382.P10835	AALFPA_048382.P10835	AALFPA_048382.P10835	2280	0	0	170	KAVVSTQSTGDQIKMKLLLSFIALLGLVACQEKCDSQNKYCFPKEVATWTGAVEYCLKNGWKLAVVNSEAKQMKIESLAKNLPEFKNGKVELWIGASDQTKEGHFVWIANGQPIEYANWLPGKPDNKDGKEHCVHLWYEKAKKLNWGWNDVVCTSKRRFVCERKKKLVT*
19200.2	TRINITY_DN508_c0_g1_i8	64	True	TRINITY_DN508_c0_g1_i8.p1		45.6584	24.24	24.24	3	69900	3	3	Carbamidomethylation	19200.2	>TRINITY_DN508_c0_g1_i8.p1	>TRINITY_DN508_c0_g1_i8.p1	TRINITY_DN508_c0_g1_i8.p1	0.999772	IPR016187, IPR016186, IPR001304	C-type lectin fold, C-type lectin-like/link domain superfamily, C-type lectin-like	sp|D2YVH7|LECM_OXYSU	sp|D2YVI2|LECG_PSEAU	sp|D2YVI2|LECG_PSEAU				sp|D2YVH7|LECM_OXYSU	sp|D2YVI2|LECG_PSEAU	sp|D2YVI2|LECG_PSEAU	sp|P82596|PLC_HALLA	sp|P55068|PGCB_RAT	sp|P55068|PGCB_RAT	tr|Q5MIZ1|Q5MIZ1_AEDAL	tr|Q5MIZ1|Q5MIZ1_AEDAL	tr|Q5MIZ1|Q5MIZ1_AEDAL	AALFPA_040873.P531	AALFPA_040873.P531	AALFPA_040873.P531	AALFPA_040873.P531	AALFPA_040873.P531	AALFPA_040873.P531	AALFPA_040873.P531	AALFPA_040873.P531	AALFPA_040873.P531	3868	0	0	166	KQWYQRRVRGYQSKMKLLLSFALLGLVACQEKCDSQNKYCFPNEVATWTGAVEYCLKNGWKLAVVNSEAKQMKIEGLAKNLPEFKNGKVELWIGASDQTKEGHFVWIANGQPIEYANWLPGKPDNKDGKEHCVHLWYEKAKKLNWGWNDVVCTSKRRFVCERKKK*
18584.5	NODE_10346_length_1834_cov_1831.550871_g5134_i1 NODE_11167_length_1744_cov_1916.262285_g5134_i3 NODE_24615_length_852_cov_4036.549561_g13832_i1 TRINITY_DN714_c0_g1_i7	31	True	NODE_10346_length_1834_cov_1831.550871_g5134_i1.p1 NODE_11167_length_1744_cov_1916.262285_g5134_i3.p1 NODE_24615_length_852_cov_4036.549561_g13832_i1.p1 TRINITY_DN714_c0_g1_i7.p1		78.1747	38.46	38.46	5	1030000	5	8	Amidation; Carbamidomethylation; Carboxymethyl	18584.5	>NODE_10346_length_1834_cov_1831.550871_g5134_i1.p1	>NODE_10346_length_1834_cov_1831.550871_g5134_i1.p1 NODE_11167_length_1744_cov_1916.262285_g5134_i3.p1 NODE_24615_length_852_cov_4036.549561_g13832_i1.p1 TRINITY_DN714_c0_g1_i7.p1	NODE_10346_length_1834_cov_1831.550871_g5134_i1.p1	0.99984	IPR036728	Pheromone/general odorant binding protein superfamily													tr|A0A1W7R7M6|A0A1W7R7M6_AEDAL	tr|A0A1W7R7M6|A0A1W7R7M6_AEDAL	tr|A0A1W7R7M6|A0A1W7R7M6_AEDAL	AALFPA_066469.P35617	AALFPA_066469.P35617	AALFPA_066469.P35617	AALFPA_066469.P35617	AALFPA_066469.P35617	AALFPA_066469.P35617	AALFPA_066469.P35617	AALFPA_066469.P35617	AALFPA_066469.P35617	9892	0	0	157	MLYILLTLILSFFVSIIKANQVYPTCANEWSDPDDDYKQRMLCRAYRFDYDGYKSNSMYDFMDCTFIKMGWMNKDSRAWNVQKLAADMHAAGFPDRKAELIEIEGWCKLEFRNKLCAISYHRCLESSRKGIREFKEMIRKRETEFFGKNQCQGIQL*
37046.3	NODE_12322_length_1626_cov_20684.014004_g6524_i0	1	True	NODE_12322_length_1626_cov_20684.014004_g6524_i0.p1		119.296	45.51	45.51	17	1710000	6	71	Amidation; Carbamidomethylation; Carboxymethyl; Pyro-glu from Q	37046.3	>NODE_12322_length_1626_cov_20684.014004_g6524_i0.p1	>NODE_12322_length_1626_cov_20684.014004_g6524_i0.p1	NODE_12322_length_1626_cov_20684.014004_g6524_i0.p1	0.999849	IPR006170, IPR036728	Pheromone/general odorant binding protein, Pheromone/general odorant binding protein superfamily										sp|P18153|ALL2_AEDAE	sp|P18153|ALL2_AEDAE	sp|P18153|ALL2_AEDAE	tr|Q5MIW6|Q5MIW6_AEDAL	tr|A0A7D5FT71|A0A7D5FT71_AEDAL	tr|A0A7D5FT71|A0A7D5FT71_AEDAL	AALFPA_048961.P11731	AALFPA_048961.P11731	AALFPA_048961.P11731	AALFPA_048961.P11731	AALFPA_048961.P11731	AALFPA_048961.P11731	AALFPA_048961.P11731	AALFPA_048961.P11731	AALFPA_048961.P11731	62347	0	0	324	MNILLLFAIVTISSVAFATAKSPFDPEEMHFIFTRCMEDNLKDGPDRVKTLLKWKEWVTEPRDDPATHCFAKCVLEMSGLYDVASGKFDASVIEAQHKAYPNSEDKGKVDAFVKAVQALPPTKNDCTAVFRAFGPVHMAHKATSINLFHDNKALTKGIYEKLGKDIRQRKQSYFEFCENKHYPVGSPKRSDLCKIRQYVVLDDAQFKQHTDCIMKGLRYITKDNILNCDEIKRDFKQVNKDTGALEQVLNTCKAKEPRDVKEKSWHYYKCLVESSVANDFKEAFDYREVRSQNYGYHLMQKQPYNKPAVQAQVSEVDGKQCPS*
39259.9	NODE_12994_length_1565_cov_31957.805298_g6923_i0	4	True	NODE_12994_length_1565_cov_31957.805298_g6923_i0.p1		110.657	33.91	33.91	13	611000	2	59	Amidation; Carbamidomethylation; Carboxymethyl; Pyro-glu from Q	39259.9	>NODE_12994_length_1565_cov_31957.805298_g6923_i0.p1	>NODE_12994_length_1565_cov_31957.805298_g6923_i0.p1	NODE_12994_length_1565_cov_31957.805298_g6923_i0.p1	0.998445	IPR006170, IPR036728	Pheromone/general odorant binding protein, Pheromone/general odorant binding protein superfamily										sp|P18153|ALL2_AEDAE	sp|P18153|ALL2_AEDAE	sp|P18153|ALL2_AEDAE	tr|A0A023EQS5|A0A023EQS5_AEDAL	tr|A0A7D5GAW0|A0A7D5GAW0_AEDAL	tr|A0A7D5GAW0|A0A7D5GAW0_AEDAL	AALFPA_076644.P49199	AALFPA_076644.P49199	AALFPA_076644.P49199	AALFPA_076644.P49199	AALFPA_076644.P49199	AALFPA_076644.P49199	AALFPA_076644.P49199	AALFPA_076644.P49199	AALFPA_076644.P49199	77885	0	0	346	IITLGSSGINAEYGDSLSNLIRMNLPLVLAVVTISSLALVTAKGPFDPEEMHFIFTRCMEDNLKDGPDRVKTLLKWKEWVTEPRDDPATHCFAKCVLEMSGLYDAASGKFDASVIEAQHKAYPNSEDKGKVDALVKAVQALPPTKNDCTAVFRAFGPVHMAHKATSINLFHDNKALTKEIYEKLGKDIRQRKQSYFEFCENKHYPVGSPKRSDLCKIRQYVVLDDAQFKQHTDCIMKGLRYITKDNILNCDEIKRDFKQVNKDTGALEKVLNTCKAKEPRDVKEKSWHYYKCLVESSVVNDFKEAFDYREVRSQNYGYHLMQKQPYNKPAVQAQVSEVDGKQCPS*
21162.4	NODE_13511_length_1517_cov_220.586867_g7299_i0 NODE_21762_length_969_cov_334.739606_g7299_i1 NODE_13578_length_1517_cov_230.824897_g7243_i0 NODE_22347_length_946_cov_358.535354_g7243_i1	59	True	NODE_13511_length_1517_cov_220.586867_g7299_i0.p1 NODE_21762_length_969_cov_334.739606_g7299_i1.p1 NODE_13578_length_1517_cov_230.824897_g7243_i0.p1 NODE_22347_length_946_cov_358.535354_g7243_i1.p1		58.1133	13.97	13.97	3	108000	1	9	Carbamidomethylation	21162.4	>NODE_13511_length_1517_cov_220.586867_g7299_i0.p1	>NODE_13511_length_1517_cov_220.586867_g7299_i0.p1 NODE_21762_length_969_cov_334.739606_g7299_i1.p1 NODE_13578_length_1517_cov_230.824897_g7243_i0.p1 NODE_22347_length_946_cov_358.535354_g7243_i1.p1	NODE_13511_length_1517_cov_220.586867_g7299_i0.p1	0.666435	IPR036728	Pheromone/general odorant binding protein superfamily													tr|A0A1W7R7P7|A0A1W7R7P7_AEDAL	tr|A0A1W7R7P7|A0A1W7R7P7_AEDAL	tr|A0A1W7R7P7|A0A1W7R7P7_AEDAL	AALC636_009437.P13179	AALC636_009437.P13179	AALC636_009437.P13179	AALC636_009437.P13179	AALC636_009437.P13179	AALC636_009437.P13179	AALC636_009437.P13179	AALC636_009437.P13179	AALC636_009437.P13179	2138	0	0	180	QWYQRRVRGNNDRQSPSLLLIVIMWVSLALVVASFLAAEAAEDVYKICAENTIDHENQWKHHILCKVATFNMQDHDNQQLMKDTIKFMDCVFTKMAWMDERSKELKVEQIISDLKLATDETKKQQIEKCKLTDSDQRNGMKYLECLQRRPDKSDTGVLRFIKNREPTFFNKFYCQGITF*
23988.8	NODE_13981_length_1481_cov_11668.307854_g7503_i0	20	False	NODE_13981_length_1481_cov_11668.307854_g7503_i0.p1		77.524	23.41	23.41	5	434000	1	13	Carbamidomethylation	23988.8	>NODE_13981_length_1481_cov_11668.307854_g7503_i0.p1	>NODE_13981_length_1481_cov_11668.307854_g7503_i0.p1	NODE_13981_length_1481_cov_11668.307854_g7503_i0.p1	0.88049	IPR036728, IPR006170	Pheromone/general odorant binding protein superfamily, Pheromone/general odorant binding protein										sp|P18153|ALL2_AEDAE	sp|P18153|ALL2_AEDAE	sp|P18153|ALL2_AEDAE	tr|A0A182H956|A0A182H956_AEDAL	tr|A0A182H956|A0A182H956_AEDAL	tr|A0A182H956|A0A182H956_AEDAL	AALF024478-PA	AALF024478-PA	AALF024478-PA	AALF024478-PA	AALF024478-PA	AALF024478-PA	AALF024478-PA	AALF024478-PA	AALF024478-PA	20794	0	0	206	VRIQYILVFFASFNINLVPQWYQRRVRGVSIMHSPKSFLLLAVVFLALHVTGAPFWNAKNPEQLQFIAARCMEEWSPKAKDPKAALKNWMEWRLQPSNEEATQCYTKCMLENIGFYEPGEKRLKGVRVMQQWETFNRYQSADRNKVHDLTNTFDFIRPLKSSSCSDVFNAYKDVHAKHLETIKAILFCDGKSAEKYYKDKVMMGC*
42269.7	NODE_16816_length_1261_cov_13261.541459_g9270_i0	20	False	NODE_16816_length_1261_cov_13261.541459_g9270_i0.p1		98.6955	22.59	22.59	9	434000	1	21	Carbamidomethylation	42269.7	>NODE_16816_length_1261_cov_13261.541459_g9270_i0.p1	>NODE_16816_length_1261_cov_13261.541459_g9270_i0.p1	NODE_16816_length_1261_cov_13261.541459_g9270_i0.p1	0.88049	IPR036728, IPR006170	Pheromone/general odorant binding protein superfamily, Pheromone/general odorant binding protein										sp|P18153|ALL2_AEDAE	sp|P18153|ALL2_AEDAE	sp|P18153|ALL2_AEDAE	tr|A0A182H956|A0A182H956_AEDAL	tr|A0A182H956|A0A182H956_AEDAL	tr|A0A182H956|A0A182H956_AEDAL	AALF024478-PA	AALF024478-PA	AALF024478-PA	AALF024478-PA	AALF024478-PA	AALF024478-PA	AALF024478-PA	AALF024478-PA	AALF024478-PA	12859	0	0	364	VRIQYILVFFASFNINLVPQWYQRRVRGVSIMHSPKSFLLLAVVFLALHVTGAPFWNAKNPEQLQFIAARCMEEWSPKAKDPKAALKNWMEWRLQPSNEEATQCYTKCMLENIGFYEPGEKRLKGVRVMQQWETFNRYQSADRNKVHDLTNTFDFIRPLKSSSCSDVFNAYKDVHAKHLETIKAILFCDGKSAEKYYKDKGKNVKQKGQSIFVHCEEIHYPVGSPQRKELCKVRKYELGTGKPFENLMECIFKGVRYFNDKNELNIDEIARDFTQVGKKPDAVKAAMQNCKSKTKETDPGKKAVEYYKCLLADPKVKKDFMEAFDYREIRSKDYYAQITGKLKPYSASDVRKEVDDIDSKQCV*
13727.8	NODE_17695_length_1202_cov_1346.401918_g9851_i0	31	False	NODE_17695_length_1202_cov_1346.401918_g9851_i0.p1		48.6209	28.7	28.7	2	98900	2	2	Carbamidomethylation	13727.8	>NODE_17695_length_1202_cov_1346.401918_g9851_i0.p1	>NODE_17695_length_1202_cov_1346.401918_g9851_i0.p1	NODE_17695_length_1202_cov_1346.401918_g9851_i0.p1	0.999842	IPR036728	Pheromone/general odorant binding protein superfamily													tr|A0A1W7R7M6|A0A1W7R7M6_AEDAL	tr|A0A1W7R7M6|A0A1W7R7M6_AEDAL	tr|A0A1W7R7M6|A0A1W7R7M6_AEDAL	AALFPA_066469.P35617	AALFPA_066469.P35617	AALFPA_066469.P35617	AALFPA_066469.P35617	AALFPA_066469.P35617	AALFPA_066469.P35617	AALFPA_066469.P35617	AALFPA_066469.P35617	AALFPA_066469.P35617	396	0	0	116	MLYILLTLILSFFVSIIKANQVYPTCANEWSDPDDDYKQRMLCRAYRFDYDGYKSNSMYDFMDCTFIKMGWMNKDSRAWNVQKLAADMHAAGFPDRKAELIEIEAFWPSHRLKLW*
21974.3	NODE_18202_length_1160_cov_4865.559276_g10300_i0	53	True	NODE_18202_length_1160_cov_4865.559276_g10300_i0.p1		72.1521	22.34	22.34	4	852000	4	8	Carbamidomethylation	21974.3	>NODE_18202_length_1160_cov_4865.559276_g10300_i0.p1	>NODE_18202_length_1160_cov_4865.559276_g10300_i0.p1	NODE_18202_length_1160_cov_4865.559276_g10300_i0.p1	0.999695	IPR006170, IPR036728	Pheromone/general odorant binding protein, Pheromone/general odorant binding protein superfamily										sp|P18153|ALL2_AEDAE	sp|P18153|ALL2_AEDAE	sp|P18153|ALL2_AEDAE	tr|Q5MIP1|Q5MIP1_AEDAL	tr|Q5MIP1|Q5MIP1_AEDAL	tr|Q5MIP1|Q5MIP1_AEDAL	AALFPA_047405.P9433	AALFPA_047405.P9433	AALFPA_047405.P9433	AALFPA_047405.P9433	AALFPA_047405.P9433	AALFPA_047405.P9433	AALFPA_047405.P9433	AALFPA_047405.P9433	AALFPA_047405.P9433	3541	0	0	189	KQWYQRRVRGSVLIMHSLKSSPLLAAVFLALHVTGAPFWNAKNPDELQSIAARCMDEWSPKAKDPKAALKNWKEWRLQPSNDEATKCYTKCMLENIGFYEPAEKRLKGVRIMQQWETFSRYQSADREKVHDLTDTFNFIRPLKSSSCTDVFNAYKDVHARHLETIKAILFCDGKSAEKYYKDKVIMEY*
17462.4	NODE_19210_length_1101_cov_215.817400_g10107_i1	75	False	NODE_19210_length_1101_cov_215.817400_g10107_i1.p1		20.7099	9.87	9.87	1	43800	1	1	Carbamidomethylation	17462.4	>NODE_19210_length_1101_cov_215.817400_g10107_i1.p1	>NODE_19210_length_1101_cov_215.817400_g10107_i1.p1	NODE_19210_length_1101_cov_215.817400_g10107_i1.p1	0.999848	IPR036728	Pheromone/general odorant binding protein superfamily													tr|A0A1W7R7Q5|A0A1W7R7Q5_AEDAL	tr|A0A182G397|A0A182G397_AEDAL	tr|A0A182G397|A0A182G397_AEDAL	AALFPA_067529.P37021	AALF001998-PA	AALF001998-PA	AALFPA_067529.P37021	AALF001998-PA	AALF001998-PA	AALFPA_067529.P37021	AALF001998-PA	AALF001998-PA	291	0	0	153	LLFLFLLAISVSLSMGYDVSHFYVCSTDYVKKERSFLCEVSKFNMNVPLPPKADEFFDCCMETSEWMSRGSKALLVDQLFKDMKKYGFNSVADRGIVEEVGSNCRKEMGSKINGRGYILCFLADRRTSKCFKNMLMKKEGEFFTKQTYCKSG*
17839.8	NODE_26759_length_773_cov_823.545961_g17021_i0	75	True	NODE_26759_length_773_cov_823.545961_g17021_i0.p1		46.5049	16.77	16.77	2	48800	2	2	Carbamidomethylation	17839.8	>NODE_26759_length_773_cov_823.545961_g17021_i0.p1	>NODE_26759_length_773_cov_823.545961_g17021_i0.p1	NODE_26759_length_773_cov_823.545961_g17021_i0.p1	0.999845	IPR036728	Pheromone/general odorant binding protein superfamily													tr|A0A1W7R7Q5|A0A1W7R7Q5_AEDAL	tr|A0A182G397|A0A182G397_AEDAL	tr|A0A182G397|A0A182G397_AEDAL	AALFPA_067529.P37021	AALF001998-PA	AALF001998-PA	AALFPA_067529.P37021	AALF001998-PA	AALF001998-PA	AALFPA_067529.P37021	AALF001998-PA	AALF001998-PA	3373	0	0	156	MNRLLCLFLLAISVSLSLGYDVSHFYVCSTDYVKKERNFLCEVSKFNMNVPLPPKADEFFDCCMETSEWMSRGSKALLVDQLFKDMKKYGFNSVADRGIIEEVGSNCRKEMGSKINGRGYILCFLADRRTSKCFKNMLKKKEGEFFTKQTYCKSG*
20847.9	NODE_30360_length_672_cov_377.076175_g20202_i0	51	False	NODE_30360_length_672_cov_377.076175_g20202_i0.p1		62.2203	17.88	17.88	3	6460	1	9	Carbamidomethylation	20847.9	>NODE_30360_length_672_cov_377.076175_g20202_i0.p1	>NODE_30360_length_672_cov_377.076175_g20202_i0.p1	NODE_30360_length_672_cov_377.076175_g20202_i0.p1	0.747983	IPR036728, IPR006170	Pheromone/general odorant binding protein superfamily, Pheromone/general odorant binding protein													tr|A0A1W7R7P7|A0A1W7R7P7_AEDAL	tr|A0A1W7R7P7|A0A1W7R7P7_AEDAL	tr|A0A1W7R7P7|A0A1W7R7P7_AEDAL	AALC636_009437.P13179	AALC636_009437.P13179	AALC636_009437.P13179	AALC636_009437.P13179	AALC636_009437.P13179	AALC636_009437.P13179	AALC636_009437.P13179	AALC636_009437.P13179	AALC636_009437.P13179	373	0	0	180	QWYQRRVRGNNDRQSPSLLLIVIMWVSLALVVASFLAAEAAEDVYKSCARDTIESGNQWEHHILCKVATFNMQDHDSQSLMNGTIKFMDCVFTKMAWMDKKSKELKVEQIISDLELSSDETKKQQIEKCKSTDQDQRNGMKYLECLQRRPDKSDTGVLRFIKNKEPAFFNKFYCQGITF*
10520.2	NODE_31861_length_635_cov_28030.670690_g21679_i0	4	False	NODE_31861_length_635_cov_28030.670690_g21679_i0.p1		53.1894	25.53	25.53	2	386000	1	4	Carbamidomethylation	10520.2	>NODE_31861_length_635_cov_28030.670690_g21679_i0.p1	>NODE_31861_length_635_cov_28030.670690_g21679_i0.p1	NODE_31861_length_635_cov_28030.670690_g21679_i0.p1	0.999841	IPR006170, IPR036728	Pheromone/general odorant binding protein, Pheromone/general odorant binding protein superfamily										sp|P18153|ALL2_AEDAE	sp|P18153|ALL2_AEDAE	sp|P18153|ALL2_AEDAE	tr|A0A023EQS5|A0A023EQS5_AEDAL	tr|A0A023EQS5|A0A023EQS5_AEDAL	tr|A0A023EQS5|A0A023EQS5_AEDAL	AALC636_035105.P49405	AALC636_035105.P49405	AALC636_035105.P49405	AALC636_035105.P49405	AALC636_035105.P49405	AALC636_035105.P49405	AALC636_035105.P49405	AALC636_035105.P49405	AALC636_035105.P49405	5754	0	0	95	MNLPLVLAVVTISSLAVVTAKGPFDPEEMHFIFTRCMEDNLKDGPDRVKTLLKWKEWVTEPRDDPATHCFAKCVLEMSGLYDAASGKFDVSFVV*
18763.8	NODE_32006_length_632_cov_595.034662_g21814_i0	47	True	NODE_32006_length_632_cov_595.034662_g21814_i0.p1		76.4717	25.64	25.64	5	1090000	5	8	Amidation; Carbamidomethylation; Carboxymethyl	18763.8	>NODE_32006_length_632_cov_595.034662_g21814_i0.p1	>NODE_32006_length_632_cov_595.034662_g21814_i0.p1	NODE_32006_length_632_cov_595.034662_g21814_i0.p1	0.999847	IPR036728	Pheromone/general odorant binding protein superfamily													tr|A0A1W7R7P0|A0A1W7R7P0_AEDAL	tr|A0A1W7R7P0|A0A1W7R7P0_AEDAL	tr|A0A1W7R7P0|A0A1W7R7P0_AEDAL	AALFPA_056645.P22291	AALFPA_056645.P22291	AALFPA_056645.P22291	AALFPA_056645.P22291	AALFPA_056645.P22291	AALFPA_056645.P22291	AALFPA_056645.P22291	AALFPA_056645.P22291	AALFPA_056645.P22291	535	0	0	157	MLYILLTLILPFLVSIIKANQVYPTCVNEWYDPKEDYKQEMLCRAYRFDFDGYKTNSMYHFMDCTFIKMGWMDKDTRAWNVQKLAADMQAAGFPDRKAEFIEIEGWCKLEFRNKLCAISYHRCLESSRKGIREFHEMIRKRETEFFSKNQCQGIKL*
16815.7	NODE_3254_length_3289_cov_1341.839827_g1722_i0 NODE_30011_length_681_cov_6261.650160_g19872_i0	33	True	NODE_3254_length_3289_cov_1341.839827_g1722_i0.p1 NODE_30011_length_681_cov_6261.650160_g19872_i0.p1		79.5787	35.14	35.14	5	27500	2	12	Amidation; Carbamidomethylation; Carboxymethyl	16815.7	>NODE_3254_length_3289_cov_1341.839827_g1722_i0.p1	>NODE_3254_length_3289_cov_1341.839827_g1722_i0.p1 NODE_30011_length_681_cov_6261.650160_g19872_i0.p1	NODE_3254_length_3289_cov_1341.839827_g1722_i0.p1	0.999859	IPR036728	Pheromone/general odorant binding protein superfamily													tr|Q5MIT0|Q5MIT0_AEDAL	tr|A0A182G398|A0A182G398_AEDAL	tr|A0A182G398|A0A182G398_AEDAL	AALFPA_051274.P14973	AALC636_007199.P9964	AALC636_007199.P9964	AALFPA_051274.P14973	AALC636_007199.P9964	AALC636_007199.P9964	AALFPA_051274.P14973	AALC636_007199.P9964	AALC636_007199.P9964	6923	0	0	149	MKLKVYLWVVCVLLALCMCNAESHFKTCAEKQLSDDKPLQCKIKSLQVDGNMPKVKDYMTCAFEASGWMQKGSNKLDTSKIAEDMTPNGFSIKNNLDEVAKECEEEFGAEISAIDYLACLLINEKTKKEFKMTLMIKEADFFKQNLCN*
12809.8	NODE_32621_length_620_cov_20377.378761_g22324_i0	4	False	NODE_32621_length_620_cov_20377.378761_g22324_i0.p1		53.1894	20.69	20.69	2	386000	1	4	Carbamidomethylation	12809.8	>NODE_32621_length_620_cov_20377.378761_g22324_i0.p1	>NODE_32621_length_620_cov_20377.378761_g22324_i0.p1	NODE_32621_length_620_cov_20377.378761_g22324_i0.p1	0.998445	IPR036728, IPR006170	Pheromone/general odorant binding protein superfamily, Pheromone/general odorant binding protein										sp|P18153|ALL2_AEDAE	sp|P18153|ALL2_AEDAE	sp|P18153|ALL2_AEDAE	tr|A0A023EQS5|A0A023EQS5_AEDAL	tr|A0A023EQS5|A0A023EQS5_AEDAL	tr|A0A023EQS5|A0A023EQS5_AEDAL	AALC636_035105.P49405	AALC636_035105.P49405	AALC636_035105.P49405	AALC636_035105.P49405	AALC636_035105.P49405	AALC636_035105.P49405	AALC636_035105.P49405	AALC636_035105.P49405	AALC636_035105.P49405	8023	0	0	117	IITLGSSGINAEYGDSLSNLIRMNLPLVLAVVTISSLALVTAKGPFDPEEMHFIFTRCMEDNLKDGPDRVKTLLKWKEWVTEPRDDPATHCFAKCVLEMSGLYDAASGKFDVSFVV*
20895.9	NODE_32887_length_613_cov_372.069892_g22652_i0	51	True	NODE_32887_length_613_cov_372.069892_g22652_i0.p1		68.6514	21.79	21.79	4	13100	2	10	Carbamidomethylation	20895.9	>NODE_32887_length_613_cov_372.069892_g22652_i0.p1	>NODE_32887_length_613_cov_372.069892_g22652_i0.p1	NODE_32887_length_613_cov_372.069892_g22652_i0.p1	0.747983	IPR006170, IPR036728	Pheromone/general odorant binding protein, Pheromone/general odorant binding protein superfamily													tr|A0A1W7R7P7|A0A1W7R7P7_AEDAL	tr|A0A1W7R7P7|A0A1W7R7P7_AEDAL	tr|A0A1W7R7P7|A0A1W7R7P7_AEDAL	AALC636_009437.P13179	AALC636_009437.P13179	AALC636_009437.P13179	AALC636_009437.P13179	AALC636_009437.P13179	AALC636_009437.P13179	AALC636_009437.P13179	AALC636_009437.P13179	AALC636_009437.P13179	991	0	0	180	QWYQRRVRGNNDRQSPSLLLIVIMWVSLALVVASFLAAEAAEDVYKSCARDTIESGNQWEHHILCKVATFNMQDHDSQSLMNGTIKFMDCVFTKMAWMDKKSKELKVEQIISDLELSSDETKKQQIEKCKSTDQDQRNGMKYLECLQRRPDKSDTGVLRFIKNRESTFFNKFYCQGITF*
21009.1	NODE_32888_length_613_cov_147.275986_g22653_i0	51	False	NODE_32888_length_613_cov_147.275986_g22653_i0.p1		56.246	12.85	12.85	3	6620	1	9	Carbamidomethylation	21009.1	>NODE_32888_length_613_cov_147.275986_g22653_i0.p1	>NODE_32888_length_613_cov_147.275986_g22653_i0.p1	NODE_32888_length_613_cov_147.275986_g22653_i0.p1	0.738862	IPR036728	Pheromone/general odorant binding protein superfamily													tr|A0A1W7R7P7|A0A1W7R7P7_AEDAL	tr|A0A1W7R7P7|A0A1W7R7P7_AEDAL	tr|A0A1W7R7P7|A0A1W7R7P7_AEDAL	AALC636_009437.P13179	AALC636_009437.P13179	AALC636_009437.P13179	AALC636_009437.P13179	AALC636_009437.P13179	AALC636_009437.P13179	AALC636_009437.P13179	AALC636_009437.P13179	AALC636_009437.P13179	195	0	0	180	QWYQRRVRGNNDRQSPSLLLIVIMWVSLALVVASFLAAEAAEDVYKICAENTIDHENQWEHHILCKVATFNMQDHDNQSLMKGTIKFMDCVFTKMAWMDDKSKELKVEQIINDLKLASDETKKQQIEKCKSTDPDQRNGMKYLECLQRRPDKSDTGVLRFIKNRESTFFNKFYCQGITF*
22785.2	NODE_5017_length_2708_cov_2016.681116_g414_i16 NODE_17462_length_1210_cov_3977.980087_g9716_i1 NODE_19166_length_1103_cov_5368.881679_g10982_i0 NODE_15165_length_1386_cov_4027.741548_g2105_i12 NODE_17575_length_1210_cov_4220.686580_g9709_i1 NODE_22054_length_960_cov_6312.520442_g13056_i0 NODE_27136_length_763_cov_6889.611582_g17272_i0	53	True	NODE_5017_length_2708_cov_2016.681116_g414_i16.p1 NODE_17462_length_1210_cov_3977.980087_g9716_i1.p1 NODE_19166_length_1103_cov_5368.881679_g10982_i0.p1 NODE_15165_length_1386_cov_4027.741548_g2105_i12.p1 NODE_17575_length_1210_cov_4220.686580_g9709_i1.p1 NODE_22054_length_960_cov_6312.520442_g13056_i0.p1 NODE_27136_length_763_cov_6889.611582_g17272_i0.p1		72.1521	21.32	21.32	4	852000	4	8	Carbamidomethylation	22785.2	>NODE_5017_length_2708_cov_2016.681116_g414_i16.p1	>NODE_5017_length_2708_cov_2016.681116_g414_i16.p1 NODE_17462_length_1210_cov_3977.980087_g9716_i1.p1 NODE_19166_length_1103_cov_5368.881679_g10982_i0.p1 NODE_15165_length_1386_cov_4027.741548_g2105_i12.p1 NODE_17575_length_1210_cov_4220.686580_g9709_i1.p1 NODE_22054_length_960_cov_6312.520442_g13056_i0.p1 NODE_27136_length_763_cov_6889.611582_g17272_i0.p1	NODE_5017_length_2708_cov_2016.681116_g414_i16.p1	0.999701	IPR036728, IPR006170	Pheromone/general odorant binding protein superfamily, Pheromone/general odorant binding protein										sp|P18153|ALL2_AEDAE	sp|P18153|ALL2_AEDAE	sp|P18153|ALL2_AEDAE	tr|Q5MIP1|Q5MIP1_AEDAL	tr|Q5MIP1|Q5MIP1_AEDAL	tr|Q5MIP1|Q5MIP1_AEDAL	AALFPA_047405.P9433	AALFPA_047405.P9433	AALFPA_047405.P9433	AALFPA_047405.P9433	AALFPA_047405.P9433	AALFPA_047405.P9433	AALFPA_047405.P9433	AALFPA_047405.P9433	AALFPA_047405.P9433	23989	0	0	198	KQWYQRRVRGSVLIMHSLKSSPLLAAVFLALHVTGAPFWNAKNPDELQSIAARCMDEWSPKAKDPKAALKNWKEWRLQPSNDEATKCYTKCMLENIGFYEPAEKRLKGVRIMQQWETFSRYQSADREKVHDLTDTFNFIRPLKSSSCTDVFNAYKDVHARHLETIKAILFCDGKSAEKYYKDKGKTSKQKKVLCTGS*
19879	TRINITY_DN1014_c0_g1_i12	59	True	TRINITY_DN1014_c0_g1_i12.p1		58.1133	14.62	14.62	3	108000	1	9	Carbamidomethylation	19879	>TRINITY_DN1014_c0_g1_i12.p1	>TRINITY_DN1014_c0_g1_i12.p1	TRINITY_DN1014_c0_g1_i12.p1	0.999809	IPR036728	Pheromone/general odorant binding protein superfamily													tr|A0A1W7R7P7|A0A1W7R7P7_AEDAL	tr|A0A1W7R7P7|A0A1W7R7P7_AEDAL	tr|A0A1W7R7P7|A0A1W7R7P7_AEDAL	AALC636_009437.P13179	AALC636_009437.P13179	AALC636_009437.P13179	AALC636_009437.P13179	AALC636_009437.P13179	AALC636_009437.P13179	AALC636_009437.P13179	AALC636_009437.P13179	AALC636_009437.P13179	356	0	0	172	KAVVSTQSTGLLIVIMWVSLALVVASFLAAEAAEDVYKICAENTIDHENQWKHHILCKVATFNMQDHDNQQLMKDTIKFMDCVFTKMAWMDERSKELKVEQIISDLKLATDETKKQQIEKCKLTDSDQRNGMKYLECLQRRPDKSDTGVLRFIKNREPTFFNKFYCQGITF*
19411.2	TRINITY_DN1014_c0_g1_i13	66	True	TRINITY_DN1014_c0_g1_i13.p1		47.5399	16.28	16.28	3	65400	2	3	Carbamidomethylation	19411.2	>TRINITY_DN1014_c0_g1_i13.p1	>TRINITY_DN1014_c0_g1_i13.p1	TRINITY_DN1014_c0_g1_i13.p1	0.765582	IPR006170, IPR036728	Pheromone/general odorant binding protein, Pheromone/general odorant binding protein superfamily													tr|A0A1W7R7Q4|A0A1W7R7Q4_AEDAL	tr|A0A1W7R7Q4|A0A1W7R7Q4_AEDAL	tr|A0A1W7R7Q4|A0A1W7R7Q4_AEDAL	AALFPA_078433.P51735	AALFPA_078433.P51735	AALFPA_078433.P51735	AALFPA_078433.P51735	AALFPA_078433.P51735	AALFPA_078433.P51735	AALFPA_078433.P51735	AALFPA_078433.P51735	AALFPA_078433.P51735	1234	0	0	173	SSGINAEYGSLLLVVIMWFSLALVVASLLAANAADDVYTSCAGRTIESGNQWEHHILCKVGTFNMQDHDSQSLMDGTIKFMNCVFTKMAWMDEKSKELKVSKIINDLNLGTDEKKKQQIENCKSSDPEQQNGMKYLECLQRRPNKSDTGVLSFIKNREPVFFNKFHCQGVTF*
19822.8	TRINITY_DN1014_c0_g1_i15	51	False	TRINITY_DN1014_c0_g1_i15.p1		62.2203	18.5	18.5	3	6460	1	9	Carbamidomethylation	19822.8	>TRINITY_DN1014_c0_g1_i15.p1	>TRINITY_DN1014_c0_g1_i15.p1	TRINITY_DN1014_c0_g1_i15.p1	0.929043	IPR036728, IPR006170	Pheromone/general odorant binding protein superfamily, Pheromone/general odorant binding protein													tr|A0A1W7R7P7|A0A1W7R7P7_AEDAL	tr|A0A1W7R7P7|A0A1W7R7P7_AEDAL	tr|A0A1W7R7P7|A0A1W7R7P7_AEDAL	AALC636_009437.P13179	AALC636_009437.P13179	AALC636_009437.P13179	AALC636_009437.P13179	AALC636_009437.P13179	AALC636_009437.P13179	AALC636_009437.P13179	AALC636_009437.P13179	AALC636_009437.P13179	396	0	0	174	KAVVSTQSTGSLLLIVIMWVSLALVVASFLAAEAAEDVYKSCARDTIESGNQWEHHILCKVATFNMQDHDSQSLMNGTIKFMDCVFTKMAWMDKKSKELKVEQIISDLELSSDETKKQQIEKCKSTDQDQRNGMKYLECLQRRPDKSDTGVLRFIKNREPTFFNKFYCQGITF*
40219.2	TRINITY_DN11_c0_g1_i2	16	False	TRINITY_DN11_c0_g1_i2.p1		98.7038	23.7	23.7	9	495000	1	20	Carbamidomethylation	40219.2	>TRINITY_DN11_c0_g1_i2.p1	>TRINITY_DN11_c0_g1_i2.p1	TRINITY_DN11_c0_g1_i2.p1	0.998571	IPR036728, IPR006170	Pheromone/general odorant binding protein superfamily, Pheromone/general odorant binding protein										sp|P18153|ALL2_AEDAE	sp|P18153|ALL2_AEDAE	sp|P18153|ALL2_AEDAE	tr|A0A182H956|A0A182H956_AEDAL	tr|A0A182H956|A0A182H956_AEDAL	tr|A0A182H956|A0A182H956_AEDAL	AALF024478-PA	AALF024478-PA	AALF024478-PA	AALF024478-PA	AALF024478-PA	AALF024478-PA	AALF024478-PA	AALF024478-PA	AALF024478-PA	2051	0	0	347	KHWYQRRVRGSVSIMHSPKSFLLLAVVFLALHVTGAPFWNAKNPEQLQYIAARCMEEWSPKAKDPKAALKNWMEWKLQPSSEEATQCYTKCMLENIGFYEPGEKRLKGVRVMQQWETFNRYQSADRNKVHDLTNTFDFIRPLKSSSCSDVFNAYKDVHAKHLETIKAILFCDGKSAEKYYKDKGKNVKQKGQSIFVHCEEIHYPVGSPQRKELCKVRKYELGTGKPFENLMECIFKGVRYFNDKNELNIDEIARDFTQVGKKPDAVKAAMQNCKSKTKETDPGKKAVEYYKCLLADPKVKKDFMEAFDYREIRSKDYYAQITGKLKPYSASDVRKEVDDIDSKQCV*
39702.6	TRINITY_DN11_c0_g1_i8	16	True	TRINITY_DN11_c0_g1_i8.p1		103.561	25.51	25.51	11	525000	3	22	Carbamidomethylation	39702.6	>TRINITY_DN11_c0_g1_i8.p1	>TRINITY_DN11_c0_g1_i8.p1	TRINITY_DN11_c0_g1_i8.p1	0.999758	IPR006170, IPR036728	Pheromone/general odorant binding protein, Pheromone/general odorant binding protein superfamily										sp|P18153|ALL2_AEDAE	sp|P18153|ALL2_AEDAE	sp|P18153|ALL2_AEDAE	tr|Q5MIW7|Q5MIW7_AEDAL	tr|A0A182G0N4|A0A182G0N4_AEDAL	tr|A0A182G0N4|A0A182G0N4_AEDAL	AALFPA_066967.P36275	AALF000094-PA	AALF000094-PA	AALFPA_066967.P36275	AALF000094-PA	AALF000094-PA	AALFPA_066967.P36275	AALF000094-PA	AALF000094-PA	7856	0	0	346	EVVSTQSTGSMSIMHSPKSFLLLAVAFVALRVTAAPLWNAKNPEQLQYIAARCMEEWSPKAKDPKAALKNWMEWKLQPSSEEATQCYTKCMLENIGFYEPGEKRLKGVRVMQQWETFNRYQSADRNKVHDLTDTFDFIKPLKSSSCSDVFNAYKDVHAKHLETIKAILFCDGKSAEKYYKDKGKNVKQKGQSIFVHCEEIHYPVGSPQRKELCKVRKYELGTGKPFENLMECIFKGVRYFNDKNELNIDEIARDFTQVGKKPDAVKAAMQNCKSKTKETDPGKKAVEYYKCLLADPKVKKDFMEAFDYREIRSKDYYAQITGKLKPYSASDVRKEVDDIDSKQCV*
22343.7	TRINITY_DN11_c0_g2_i2	53	True	TRINITY_DN11_c0_g2_i2.p1		72.1521	21.43	21.43	4	852000	4	8	Carbamidomethylation	22343.7	>TRINITY_DN11_c0_g2_i2.p1	>TRINITY_DN11_c0_g2_i2.p1	TRINITY_DN11_c0_g2_i2.p1	0.999454	IPR036728, IPR006170	Pheromone/general odorant binding protein superfamily, Pheromone/general odorant binding protein										sp|P18153|ALL2_AEDAE	sp|P18153|ALL2_AEDAE	sp|P18153|ALL2_AEDAE	tr|Q5MIP1|Q5MIP1_AEDAL	tr|Q5MIP1|Q5MIP1_AEDAL	tr|Q5MIP1|Q5MIP1_AEDAL	AALFPA_047405.P9433	AALFPA_047405.P9433	AALFPA_047405.P9433	AALFPA_047405.P9433	AALFPA_047405.P9433	AALFPA_047405.P9433	AALFPA_047405.P9433	AALFPA_047405.P9433	AALFPA_047405.P9433	716	0	0	197	EVVSTQSTGSVLIMHSLKSSPLLAAVFLALHVTGAPFWNAKNPDELQSIAARCMDEWSPKAKDPKAALKNWKEWRLQPSNDEATKCYTKCMLENIGFYEPAEKRLKGVRIMQQWETFSRYQSADREKVHDLTDTFNFIRPLKSTSCTDVFKAYKDVHARHLETIKAILFCDGKSAEKYYKDKGKTSKQKKVLCTGS*
14094.4	TRINITY_DN41_c0_g1_i10	75	True	TRINITY_DN41_c0_g1_i10.p1		46.5049	20.97	20.97	2	48800	2	2	Carbamidomethylation	14094.4	>TRINITY_DN41_c0_g1_i10.p1	>TRINITY_DN41_c0_g1_i10.p1	TRINITY_DN41_c0_g1_i10.p1	0.999854	IPR036728	Pheromone/general odorant binding protein superfamily													tr|A0A1W7R7Q5|A0A1W7R7Q5_AEDAL	tr|A0A182G397|A0A182G397_AEDAL	tr|A0A182G397|A0A182G397_AEDAL	AALFPA_066050.P35037	AALF001998-PA	AALF001998-PA	AALFPA_066050.P35037	AALF001998-PA	AALF001998-PA	AALFPA_066050.P35037	AALF001998-PA	AALF001998-PA	337	0	0	125	MNHLLVFFLLAISVSLSLGYDVSHFYVCSTDYVKKERNFLCEVSKFNMNVPLPPKADEFFDCCMETSEWMSRGSKALLVDQLFKDMKKYGFNSVADRGIIEEVGSNCRKQMGSKINGSIMFFGA*
28404.7	TRINITY_DN478_c0_g2_i19	4	False	TRINITY_DN478_c0_g2_i19.p1		96.7132	30	30	9	386000	1	43	Amidation; Carbamidomethylation; Carboxymethyl; Pyro-glu from Q	28404.7	>TRINITY_DN478_c0_g2_i19.p1	>TRINITY_DN478_c0_g2_i19.p1	TRINITY_DN478_c0_g2_i19.p1	0.999814	IPR036728, IPR006170	Pheromone/general odorant binding protein superfamily, Pheromone/general odorant binding protein										sp|P18153|ALL2_AEDAE	sp|P18153|ALL2_AEDAE	sp|P18153|ALL2_AEDAE	tr|A0A182H955|A0A182H955_AEDAL	tr|A0A7D5JWC8|A0A7D5JWC8_AEDAL	tr|A0A7D5JWC8|A0A7D5JWC8_AEDAL	AALFPA_076644.P49199	AALFPA_076644.P49199	AALFPA_076644.P49199	AALFPA_076644.P49199	AALFPA_076644.P49199	AALFPA_076644.P49199	AALFPA_076644.P49199	AALFPA_076644.P49199	AALFPA_076644.P49199	2343	0	0	251	MNLPLVLAVVTISSLTVVTAKGPFDPEEMHFIFTRCMEDNLKDGPDRVKTLLKWKEWVTEPRDDPATHCFAKCVLEMSGLYDAASGKFDASVIEAQHKAYPNSEDKGKVDALVKAVQALPPTKNDCTAVFRAFGPVHMAHKATSINLFHDNKALTKEIYEKLGKDIRQRKQSYFEFCENKHYPVGSPKRSDLCKIRQYVVLDDAQFKQNTDCIMKGLRYITKDNILNCDEIKRDFKQVNKDTGALEKVLN*
18561.5	TRINITY_DN714_c0_g1_i3 TRINITY_DN714_c0_g1_i5	31	True	TRINITY_DN714_c0_g1_i3.p1 TRINITY_DN714_c0_g1_i5.p1		78.1747	38.46	38.46	5	1030000	5	8	Amidation; Carbamidomethylation; Carboxymethyl	18561.5	>TRINITY_DN714_c0_g1_i3.p1	>TRINITY_DN714_c0_g1_i3.p1 TRINITY_DN714_c0_g1_i5.p1	TRINITY_DN714_c0_g1_i3.p1	0.99988	IPR036728	Pheromone/general odorant binding protein superfamily													tr|A0A1W7R7M6|A0A1W7R7M6_AEDAL	tr|A0A1W7R7M6|A0A1W7R7M6_AEDAL	tr|A0A1W7R7M6|A0A1W7R7M6_AEDAL	AALFPA_066469.P35617	AALFPA_066469.P35617	AALFPA_066469.P35617	AALFPA_066469.P35617	AALFPA_066469.P35617	AALFPA_066469.P35617	AALFPA_066469.P35617	AALFPA_066469.P35617	AALFPA_066469.P35617	3137	0	0	157	MLYILLTLILPFLVSIIEANQVYPTCANEWSDPDDDYKQRMLCRAYRFDYDGYKSNSMYDFMDCTFIKMGWMNKDSRAWNVQKLAADMHAAGFPDRKAELIEIEGWCKLEFRNKLCAISYHRCLESSRKGIREFKEMIRKRETEFFGKNQCQGIQL*
18718.7	TRINITY_DN714_c0_g1_i8	47	True	TRINITY_DN714_c0_g1_i8.p1		76.4717	25.64	25.64	5	1090000	5	8	Amidation; Carbamidomethylation; Carboxymethyl	18718.7	>TRINITY_DN714_c0_g1_i8.p1	>TRINITY_DN714_c0_g1_i8.p1	TRINITY_DN714_c0_g1_i8.p1	0.999847	IPR036728	Pheromone/general odorant binding protein superfamily													tr|A0A1W7R7P0|A0A1W7R7P0_AEDAL	tr|A0A1W7R7P0|A0A1W7R7P0_AEDAL	tr|A0A1W7R7P0|A0A1W7R7P0_AEDAL	AALC636_007227.P10006	AALC636_007227.P10006	AALC636_007227.P10006	AALFPA_056645.P22291	AALFPA_056645.P22291	AALFPA_056645.P22291	AALFPA_056645.P22291	AALFPA_056645.P22291	AALFPA_056645.P22291	1133	0	0	157	MLYILLTLILPFLVSIIKANQVYPTCVNEWYDPKEDYKQEMLCRAYRFDFDGYKTNSMYHFMDCTFIKMGWMDKDTRAWNVQKLAADMQAAGFPDRKAEFIEIEGWCKLEFRNELGAISYHRCLESSRKGIREFHEMIRKRETEFFSKNQCQGIKL*
17902.8	TRINITY_DN714_c0_g2_i10	47	True	TRINITY_DN714_c0_g2_i10.p1		76.4717	26.85	26.85	5	1090000	5	8	Amidation; Carbamidomethylation; Carboxymethyl	17902.8	>TRINITY_DN714_c0_g2_i10.p1	>TRINITY_DN714_c0_g2_i10.p1	TRINITY_DN714_c0_g2_i10.p1	0.999811	IPR036728	Pheromone/general odorant binding protein superfamily													tr|A0A1W7R7P0|A0A1W7R7P0_AEDAL	tr|A0A1W7R7P0|A0A1W7R7P0_AEDAL	tr|A0A1W7R7P0|A0A1W7R7P0_AEDAL	AALFPA_056645.P22291	AALFPA_056645.P22291	AALFPA_056645.P22291	AALFPA_056645.P22291	AALFPA_056645.P22291	AALFPA_056645.P22291	AALFPA_056645.P22291	AALFPA_056645.P22291	AALFPA_056645.P22291	167	0	0	150	LILPFLVSIIKANQVYPTCVNEWYDPKEDYKQEMLCRAYRFDFDGYKTNSMYHFMDCTFIKMGWMDKDTRAWNVQKLAADMQAAGFPDRKAEFIEIEGWCKLEFRNKLCAISYHRCLESIRKGIREFKEMIRKRETEFFGKNQCQGIKL*
18744.8	TRINITY_DN714_c0_g2_i11	47	True	TRINITY_DN714_c0_g2_i11.p1		76.4717	25.64	25.64	5	1090000	5	8	Amidation; Carbamidomethylation; Carboxymethyl	18744.8	>TRINITY_DN714_c0_g2_i11.p1	>TRINITY_DN714_c0_g2_i11.p1	TRINITY_DN714_c0_g2_i11.p1	0.999847	IPR036728	Pheromone/general odorant binding protein superfamily													tr|A0A1W7R7P0|A0A1W7R7P0_AEDAL	tr|A0A1W7R7P0|A0A1W7R7P0_AEDAL	tr|A0A1W7R7P0|A0A1W7R7P0_AEDAL	AALFPA_056645.P22291	AALFPA_056645.P22291	AALFPA_056645.P22291	AALFPA_056645.P22291	AALFPA_056645.P22291	AALFPA_056645.P22291	AALFPA_056645.P22291	AALFPA_056645.P22291	AALFPA_056645.P22291	505	0	0	157	MLYILLTLILPFLVSIIKANQVYPTCVNEWYDPKEDYKQEMLCRAYRFDFDGYKTNSMYHFMDCTFIKMGWMDKDTRAWNVQKLAADMQAAGFPDRKAEFIEIEGWCKLEFRNELGAISYHRCLESIRKGIREFHEMIRKRETEFFSKNQCQGIKL*
18610.6	TRINITY_DN714_c0_g2_i2	31	True	TRINITY_DN714_c0_g2_i2.p1		78.1747	38.46	38.46	5	1030000	5	8	Amidation; Carbamidomethylation; Carboxymethyl	18610.6	>TRINITY_DN714_c0_g2_i2.p1	>TRINITY_DN714_c0_g2_i2.p1	TRINITY_DN714_c0_g2_i2.p1	0.99984	IPR036728	Pheromone/general odorant binding protein superfamily													tr|A0A1W7R7M6|A0A1W7R7M6_AEDAL	tr|A0A1W7R7M6|A0A1W7R7M6_AEDAL	tr|A0A1W7R7M6|A0A1W7R7M6_AEDAL	AALFPA_066469.P35617	AALFPA_066469.P35617	AALFPA_066469.P35617	AALFPA_066469.P35617	AALFPA_066469.P35617	AALFPA_066469.P35617	AALFPA_066469.P35617	AALFPA_066469.P35617	AALFPA_066469.P35617	752	0	0	157	MLYILLTLILSFFVSIIKANQVYPTCANEWSDPDDDYKQRMLCRAYRFDYDGYKSNSMYDFMDCTFIKMGWMNKDSRAWNVQKLAADMHAAGFPDRKAELIEIEGWCKLEFRNKLCAISYHRCLESIRKGIREFKEMIRKRETEFFGKNQCQGIQL*
18649.6	TRINITY_DN714_c0_g2_i3 TRINITY_DN714_c0_g2_i9	31	False	TRINITY_DN714_c0_g2_i3.p1 TRINITY_DN714_c0_g2_i9.p1		69.4556	28.85	28.85	4	487000	4	6	Amidation; Carbamidomethylation; Carboxymethyl	18649.6	>TRINITY_DN714_c0_g2_i3.p1	>TRINITY_DN714_c0_g2_i3.p1 TRINITY_DN714_c0_g2_i9.p1	TRINITY_DN714_c0_g2_i3.p1	0.99984	IPR036728	Pheromone/general odorant binding protein superfamily													tr|A0A1W7R7M6|A0A1W7R7M6_AEDAL	tr|A0A1W7R7M6|A0A1W7R7M6_AEDAL	tr|A0A1W7R7M6|A0A1W7R7M6_AEDAL	AALFPA_066469.P35617	AALFPA_066469.P35617	AALFPA_066469.P35617	AALFPA_066469.P35617	AALFPA_066469.P35617	AALFPA_066469.P35617	AALFPA_066469.P35617	AALFPA_066469.P35617	AALFPA_066469.P35617	1323	0	0	157	MLYILLTLILSFFVSIIKANQVYPTCANEWSDPDDDYKQRMLCRAYRFDYDGYKSNSMYDFMDCTFIKMGWMNKDSRAWNVQKLAADMHAAGFPDRKAELIEIEGWCKLEFRNKLCAISYHRCLESIRKGIREFHEMIRKRETEFFSKNQCQGIKL*
16819.7	TRINITY_DN760_c0_g1_i14	43	True	TRINITY_DN760_c0_g1_i14.p1		80.0468	35.14	35.14	5	889000	1	12	Carbamidomethylation	16819.7	>TRINITY_DN760_c0_g1_i14.p1	>TRINITY_DN760_c0_g1_i14.p1	TRINITY_DN760_c0_g1_i14.p1	0.999868	IPR036728	Pheromone/general odorant binding protein superfamily													tr|Q5MIT0|Q5MIT0_AEDAL	tr|A0A182G398|A0A182G398_AEDAL	tr|A0A182G398|A0A182G398_AEDAL	AALFPA_051274.P14973	AALF001999-PA	AALF001999-PA	AALFPA_051274.P14973	AALF001999-PA	AALF001999-PA	AALFPA_051274.P14973	AALF001999-PA	AALF001999-PA	765	0	0	149	MKLKVYLWVVCVFLALCMCTAESHFKTCAEKQLSDDKPLQCKIKSLQVDGNMPKVKDYMTCAFEASGWMPKGSNKLDTSKIAEDMTPNGFSIKNNLDEVAKECEEEFGAEISAIDYLACLLINEKTKKEFKMTLMIKEAEFFKQNLCN*
50028.4	NODE_10031_length_1872_cov_9856.326362_g26_i11	28	False	NODE_10031_length_1872_cov_9856.326362_g26_i11.p1		90.5932	22.57	22.57	7	109000	5	12		50028.4	>NODE_10031_length_1872_cov_9856.326362_g26_i11.p1	>NODE_10031_length_1872_cov_9856.326362_g26_i11.p1	NODE_10031_length_1872_cov_9856.326362_g26_i11.p1	0.965526	IPR042178, IPR042185, IPR023796, IPR036186	Serpin superfamily, domain 1, Serpin superfamily, domain 2, Serpin domain, Serpin superfamily													tr|A0A182GDX8|A0A182GDX8_AEDAL	tr|A0A182GDX8|A0A182GDX8_AEDAL	tr|A0A182GDX8|A0A182GDX8_AEDAL	AALFPA_074372.P46187	AALFPA_074372.P46187	AALFPA_074372.P46187	AALFPA_074372.P46187	AALFPA_074372.P46187	AALFPA_074372.P46187	AALFPA_074372.P46187	AALFPA_074372.P46187	AALFPA_074372.P46187	5795	0	0	444	MCSTGLCLVFFIAQVVFLLNYSEQQTTVVMENGAISEQETNVDEVMTQFIMKFYTKRFVEGQNLVVAPLLIFRVFMSMYGEMDASAKFDLHSLVGIPQEASAEKMSEFEAFANKYTLPVGDQRNLVETRLYYDKSIGKIRSSLEAKSLKPFATNFADKQTFCNEVNTWIRNTPINGTDDLVHDYYLNNETAAFVAGALSIDWNMQLKTSSDVKAFQGENVKFLEGSISTRHAKLDDLKVEVVEMVTDNLSGVKLWLIMPDEASSIKKFNDQLSIASIRQIEKGLTAPQKEDVAMTVPMVTIEYNSQEDAYVTEVFEVFSSLFSKPSVKLVEGKDDLYAVKNFLMKCILRFVGSDAPADSKGNLLTNWIVSQSSYRRVAIYDFISGQSTGKAVSFNRPFV…
47003.6	NODE_15378_length_1362_cov_8024.022953_g8423_i0 NODE_15486_length_1362_cov_8645.218822_g8423_i0	3	True	NODE_15378_length_1362_cov_8024.022953_g8423_i0.p1 NODE_15486_length_1362_cov_8645.218822_g8423_i0.p1		121.101	38.37	38.37	20	619000	5	27	Carbamidomethylation; Pyro-glu from Q	47003.6	>NODE_15378_length_1362_cov_8024.022953_g8423_i0.p1	>NODE_15378_length_1362_cov_8024.022953_g8423_i0.p1 NODE_15486_length_1362_cov_8645.218822_g8423_i0.p1	NODE_15378_length_1362_cov_8024.022953_g8423_i0.p1	0.999778	IPR036186, IPR042178, IPR023796, IPR042185, IPR000215	Serpin superfamily, Serpin superfamily, domain 1, Serpin domain, Serpin superfamily, domain 2, Serpin family										sp|P36952|SPB5_HUMAN	sp|P70124|SPB5_MOUSE	sp|P70124|SPB5_MOUSE	tr|Q5MIW0|Q5MIW0_AEDAL	tr|Q5MIW0|Q5MIW0_AEDAL	tr|Q5MIW0|Q5MIW0_AEDAL	AALFPA_056445.P22008	AALFPA_056445.P22008	AALFPA_056445.P22008	AALFPA_056445.P22008	AALFPA_056445.P22008	AALFPA_056445.P22008	AALFPA_056445.P22008	AALFPA_056445.P22008	AALFPA_056445.P22008	10285	0	0	418	MNPLGFSYAVLSVFFVSSIRTQSTSTPPVSDDTHNEFTWTAFKKVSADYKENFVMSPYSLRRLFSCFQGVKLLSAGAGTNLQQELNSVLNIVPNQQPSGQDHRPYVDQWLRYANAKQLNRTAMAVAIGNEKASSIFDSIINYCVVYTGYLQPSDGQRMGQVVNDALKKITNNSVLNYLADTDINPNWKFFAIDSWQFDGLWKYKSQEEFTATCNFYASKDDKKLTKFLYFEEVFKYGYFPELNIQAVELPYHDKSPLSCLLMMPLNGGVDSLVNSMNQTRFKEVVSKLVPSKTTVRLPQFGLKTTVPGRQLLESMGMKTPFNQGVFKVFEQGQEVALGEIVQKMEINMSGDGEIQGQKFPDKQQDKLFTANQPFMFVIFDRSEVAPVLVGHYLKAPPDA…
40398	NODE_16671_length_1263_cov_8415.011589_g8423_i1	3	False	NODE_16671_length_1263_cov_8415.011589_g8423_i1.p1		96.0128	28.49	28.49	11	38300	1	14	Carbamidomethylation; Pyro-glu from Q	40398	>NODE_16671_length_1263_cov_8415.011589_g8423_i1.p1	>NODE_16671_length_1263_cov_8415.011589_g8423_i1.p1	NODE_16671_length_1263_cov_8415.011589_g8423_i1.p1	0.999791	IPR036186, IPR000215, IPR042185, IPR023796, IPR042178	Serpin superfamily, Serpin family, Serpin superfamily, domain 2, Serpin domain, Serpin superfamily, domain 1										sp|P36952|SPB5_HUMAN	sp|P70124|SPB5_MOUSE	sp|P70124|SPB5_MOUSE	tr|Q5MIW0|Q5MIW0_AEDAL	tr|Q5MIW0|Q5MIW0_AEDAL	tr|Q5MIW0|Q5MIW0_AEDAL	AALFPA_056445.P22008	AALFPA_056445.P22008	AALFPA_056445.P22008	AALFPA_056445.P22008	AALFPA_056445.P22008	AALFPA_056445.P22008	AALFPA_056445.P22008	AALFPA_056445.P22008	AALFPA_056445.P22008	3241	0	0	359	MNPLGFSYAVLSVFFVSSIRTQSTSTPPVSDDTHNEFTWTAFKKVSADYKENFVMSPYSLRRLFSCFQGVKLLSAGAGTNLQQELNSVLNIVPNQQPSGQDHRPYVDQWLRYANAKQLNRTAMAVAIGNEKASSIFDSIINYCVVYTGYLQPSDGQRMGQVVNDALKKITNNSVLNYLADTDINPNWKFFAIDSWQFDGLWKYKSQEEFTATCNFYASKDDKKLTKFLYFEEVFKYGYFPELNIQAVELPYHDKSPLSCLLMMPLNGGVDSLVNSMNQTRFKEVVSKLVPSKTTVRLPQFGLKTTVPGRQLLESMGMKTPFNQGVFKVFEQGQEVALGEIVQKMEINMSGDGEIQGSI*
14758.1	NODE_17281_length_1222_cov_9841.534704_g3551_i5	28	False	NODE_17281_length_1222_cov_9841.534704_g3551_i5.p2		73.6231	43.85	43.85	4	67500	4	8		14758	>NODE_17281_length_1222_cov_9841.534704_g3551_i5.p2	>NODE_17281_length_1222_cov_9841.534704_g3551_i5.p2	NODE_17281_length_1222_cov_9841.534704_g3551_i5.p2	0.965526	IPR036186	Serpin superfamily													tr|Q5MIW4|Q5MIW4_AEDAL	tr|Q5MIW4|Q5MIW4_AEDAL	tr|Q5MIW4|Q5MIW4_AEDAL	AALC636_026591.P37375	AALC636_026591.P37375	AALC636_026591.P37375	AALC636_026591.P37375	AALC636_026591.P37375	AALC636_026591.P37375	AALC636_026591.P37375	AALC636_026591.P37375	AALC636_026591.P37375	2043	0	0	131	MCSTGLCLVFFIAQVVFLLNYSEQQTTVVMENGAISEQETNVDEVMTQFIMKFYTKRFVEGQNLVVAPLLIFRVFMSMYGEMDASAKFDLHSLVGIPQEASAEKMSEFEAFANKYTLPVGDQRNLVETRL*
118975	NODE_2392_length_3652_cov_138.802335_g274_i4	76	True	NODE_2392_length_3652_cov_138.802335_g274_i4.p1		40.1629	3.22	3.22	2	2480	2	2		118975	>NODE_2392_length_3652_cov_138.802335_g274_i4.p1	>NODE_2392_length_3652_cov_138.802335_g274_i4.p1	NODE_2392_length_3652_cov_138.802335_g274_i4.p1	0.999835	IPR046350, IPR025661, IPR000668, IPR000010, IPR039417, IPR000169, IPR013201, IPR025660, IPR038765, IPR013128	Cystatin superfamily, Cysteine peptidase, asparagine active site, Peptidase C1A, papain C-terminal, Cystatin domain, Papain-like cysteine endopeptidase, Cysteine peptidase, cysteine active site, Cathepsin propeptide inhibitor domain (I29), Cysteine peptidase, histidine active site, Papain-like cysteine peptidase superfamily, Peptidase C1A										sp|Q9VN93|CPR1_DROME	sp|P32957|CYSP4_VASCU	sp|P32957|CYSP4_VASCU	tr|A0A182GJW5|A0A182GJW5_AEDAL	tr|A0A023EUC3|A0A023EUC3_AEDAL	tr|A0A023EUC3|A0A023EUC3_AEDAL	AALFPA_076616.P49160	AALFPA_076616.P49160	AALFPA_076616.P49160	AALFPA_076616.P49160	AALFPA_076616.P49160	AALFPA_076616.P49160	AALFPA_076616.P49160	AALFPA_076616.P49160	AALFPA_076616.P49160	291	0	0	1057	MKCWRSRLVVNVLILLAITLATVVRCQDEQQATTDVADGGTAAGADDVKIRAKDKEVRLVKSECVPNKLLGGHREVDLSEPEHQQRIQAGLKGYAKGKMRSSRFVIRCGTVQVVAGTIHRYTVDLVDKDEQVTNTCNVKIYTPIQDAPEYTFDCQEVSRRVARDVERKKLSKGPKTGAPMEMTPEEFNKPEHAERIQSILLTAGGSNTERKYRIVEATQQIVAGSLFTYKLVFTDDPDKRVCTLTSHERPWLKEKSPSEARKVSFSCPEVSNSRPKRSFCAGCPTALSPNDLQDVEHKQRVNKILLDKVVGSQGELESLSPEIFNATSKVVQGMLYTYFVGFNMQGARRVCELTAWERPWLSESEAYKYTASCVEQEDSNAIRKRSKRSAFCVGCPTAI…
47039.6	NODE_3180_length_3280_cov_5425.634109_g1678_i0 NODE_8863_length_2012_cov_9091.507920_g13_i14 NODE_8784_length_2032_cov_9635.354072_g4331_i1	8	True	NODE_3180_length_3280_cov_5425.634109_g1678_i0.p1 NODE_8863_length_2012_cov_9091.507920_g13_i14.p1 NODE_8784_length_2032_cov_9635.354072_g4331_i1.p1		110.675	35.01	35.01	15	127000	1	30	Carbamidomethylation; Pyro-glu from Q	47039.6	>NODE_3180_length_3280_cov_5425.634109_g1678_i0.p1	>NODE_3180_length_3280_cov_5425.634109_g1678_i0.p1 NODE_8863_length_2012_cov_9091.507920_g13_i14.p1 NODE_8784_length_2032_cov_9635.354072_g4331_i1.p1	NODE_3180_length_3280_cov_5425.634109_g1678_i0.p1	0.999791	IPR023796, IPR042185, IPR042178, IPR036186, IPR000215	Serpin domain, Serpin superfamily, domain 2, Serpin superfamily, domain 1, Serpin superfamily, Serpin family										sp|P36952|SPB5_HUMAN	sp|P70124|SPB5_MOUSE	sp|P70124|SPB5_MOUSE	tr|A0A182GUI8|A0A182GUI8_AEDAL	tr|A0A182GUI8|A0A182GUI8_AEDAL	tr|A0A182GUI8|A0A182GUI8_AEDAL	AALFPA_056445.P22008	AALF016012-PA	AALF016012-PA	AALFPA_056445.P22008	AALF016012-PA	AALF016012-PA	AALFPA_056445.P22008	AALF016012-PA	AALF016012-PA	27123	0	0	418	MNPLGFSYAVLSVFFVSSIRTQSTSTPPVSDDTHNEFTWTAFKKVSADYKENFVMSPYSLRRLFSCFQGVKLLSAGAGTNLQQELNSVLNIVPNQQPSGQDHRPYVDQWLRYANAKQLNRTAMAVAIGNEKASSIFDSIINYCVVYTGYLQPSDGQRMGQVVNDALKKITNNSVLNYLADTDINPNWKFFAIDSWQFDGLWKYKSQEEFTATCNFYASKDDKKLTKFLYFEEVFKYGYFPELNIQAVELPYHDKSPLSCLLMMSLNGGVDSLVNSMNQSRFKEVVSKLVPSKTTVRLPQFELKTTVPGRQLLESMGMKTPFNQGVFKVFEQGQDVALGEIVQKMEINMSGDGEIQGKKFPDKQQDKLFTANQPFMFVIFDRSEVVPVLVGHYLKAPADA…
47243.3	NODE_4253_length_2957_cov_6254.773949_g26_i7 NODE_10633_length_1800_cov_10704.519771_g26_i12	28	False	NODE_4253_length_2957_cov_6254.773949_g26_i7.p2 NODE_10633_length_1800_cov_10704.519771_g26_i12.p1		90.5932	23.87	23.87	7	109000	5	12		47243.2	>NODE_4253_length_2957_cov_6254.773949_g26_i7.p2	>NODE_4253_length_2957_cov_6254.773949_g26_i7.p2 NODE_10633_length_1800_cov_10704.519771_g26_i12.p1	NODE_4253_length_2957_cov_6254.773949_g26_i7.p2	0.965526	IPR042178, IPR023796, IPR036186, IPR042185	Serpin superfamily, domain 1, Serpin domain, Serpin superfamily, Serpin superfamily, domain 2													tr|A0A182GDX8|A0A182GDX8_AEDAL	tr|A0A182GDX8|A0A182GDX8_AEDAL	tr|A0A182GDX8|A0A182GDX8_AEDAL	AALFPA_074372.P46187	AALFPA_074372.P46187	AALFPA_074372.P46187	AALFPA_074372.P46187	AALFPA_074372.P46187	AALFPA_074372.P46187	AALFPA_074372.P46187	AALFPA_074372.P46187	AALFPA_074372.P46187	9182	0	0	420	MCSTGLCLVFFIAQVVFLLNYSEQQTTVVMENGAISEQETNVDEVMTQFIMKFYTKRFVEGQNLVVAPLLIFRVFMSMYGEMDASAKFDLHSLVGIPQEASAEKMSEFEAFANKYTLPVGDQRNLVETRLYYDKSIGKIRSSLEAKSLKPFATNFADKQTFCNEVNTWIRNTPINGTDDLVHDYYLNNETAAFVAGALSIDWNMQLKTSSDVKAFQGENVKFLEGSISTRHAKLDDLKVEVVEMVTDNLSGVKLWLIMPDEASSIKKFNDQLSIASIRQIEKGLTAPQKEDVAMTVPMVTIEYNSQEDAYVTEVFEVFSSLFSKPSVKLVEGKDDLYAVKNFLMKCILRFVGSDAPADSKGQSTGKAVSFNRPFVMMILSKDSNVPIMLANYFSPTDKL…
50057.5	NODE_4648_length_2830_cov_6750.757477_g26_i8	28	True	NODE_4648_length_2830_cov_6750.757477_g26_i8.p1		95.6201	25.96	25.96	8	109000	5	14		50057.5	>NODE_4648_length_2830_cov_6750.757477_g26_i8.p1	>NODE_4648_length_2830_cov_6750.757477_g26_i8.p1	NODE_4648_length_2830_cov_6750.757477_g26_i8.p1	0.965526	IPR023796, IPR042185, IPR042178, IPR036186	Serpin domain, Serpin superfamily, domain 2, Serpin superfamily, domain 1, Serpin superfamily													tr|A0A182GDX8|A0A182GDX8_AEDAL	tr|A0A182GDX8|A0A182GDX8_AEDAL	tr|A0A182GDX8|A0A182GDX8_AEDAL	AALFPA_074372.P46187	AALFPA_051618.P15434	AALFPA_051618.P15434	AALFPA_074372.P46187	AALFPA_051618.P15434	AALFPA_051618.P15434	AALFPA_074372.P46187	AALFPA_051618.P15434	AALFPA_051618.P15434	5143	0	0	444	MCSTGLCLVFFIAQVVFLLNYSEQQTTVVMENGAISEQETNVDEVMTQFIMKFYTKRFVEGQNLVVAPLLIFRVFMSMYGEMDASAKFDLHSLVGIPQEASAEKMSEFEAFANKYTLPVGDQRNLVETRLYYDKSIGKIRSSLEAKSLKPFATNFADKQTFCNEVNTWIRNTPINGTDDLVHDYYLNNETAAFVAGALSIDWNMQLKTSSDVKAFQGENVKFLEGSISTRHAKLDDLKVEVVEMVTDNLSGVKLWLIMPDEASSIKKFNDQLSIASIRQIEKGLTAPQKEDVAMTVPMVTIEYNSQEDAYVTEVFEVFSSLFSKPSVKLVEGKDDLYAVKNFLMKCILRFVGSDAPADSKGNLLTNWIVSQSNYRRVVIYDFISGQSTGKAVSFNRPFV…
187641	NODE_541_length_5461_cov_103.559933_g274_i1	76	True	NODE_541_length_5461_cov_103.559933_g274_i1.p1		40.1629	2.05	2.05	2	2480	2	2		187641	>NODE_541_length_5461_cov_103.559933_g274_i1.p1	>NODE_541_length_5461_cov_103.559933_g274_i1.p1	NODE_541_length_5461_cov_103.559933_g274_i1.p1	0.999802	IPR038765, IPR000668, IPR025661, IPR046350, IPR025660, IPR013128, IPR013201, IPR039417, IPR000010, IPR000169	Papain-like cysteine peptidase superfamily, Peptidase C1A, papain C-terminal, Cysteine peptidase, asparagine active site, Cystatin superfamily, Cysteine peptidase, histidine active site, Peptidase C1A, Cathepsin propeptide inhibitor domain (I29), Papain-like cysteine endopeptidase, Cystatin domain, Cysteine peptidase, cysteine active site										sp|Q9VN93|CPR1_DROME	sp|P32957|CYSP4_VASCU	sp|P32957|CYSP4_VASCU	tr|A0A182GJW5|A0A182GJW5_AEDAL	tr|A0A023EUC3|A0A023EUC3_AEDAL	tr|A0A023EUC3|A0A023EUC3_AEDAL	AALC636_025760.P36200	AALC636_025760.P36200	AALC636_025760.P36200	AALC636_025760.P36200	AALC636_025760.P36200	AALC636_025760.P36200	AALC636_025760.P36200	AALC636_025760.P36200	AALC636_025760.P36200	320	0	0	1660	MKCWRSRLVVNVLILLAITLATVVRCQDEQQATTDVADGGTAAGADDVKDYLISGLRLEHELVKEQADDPSTRTSGESFVAIHVDALGTKEQLRPSLRGLSYIAISFLPKDLTLQEVLSATREVVAGVRYELVVKALDPEQLEVFCKLTVLEKPWLTTESGDKYRILEYTNCTSGEDTTEAAEVVTKLNPIFDPNVRSQQEMNPSRFKDLVSQIIIEKKVAESSSPAPEPSSSTTEHPTTPVLSESSKDVLDQLFMFGSEAQPPRRIATDTNEGDRTVDEEVIVPKRVQPPQSELTTTETPSPETTTMSLDQQVQSTFEEVFKTHQEIQKALDEVIKRGGGRDVQQKYEPVFASLLQKVKTSIDNYYRTVNPDGGDANVDTAAFVIRDSMTLAQSTTPA…
187508	NODE_570_length_5558_cov_110.868435_g259_i1	76	True	NODE_570_length_5558_cov_110.868435_g259_i1.p1		40.1629	2.05	2.05	2	2480	2	2		187508	>NODE_570_length_5558_cov_110.868435_g259_i1.p1	>NODE_570_length_5558_cov_110.868435_g259_i1.p1	NODE_570_length_5558_cov_110.868435_g259_i1.p1	0.999802	IPR038765, IPR000668, IPR025661, IPR046350, IPR025660, IPR013128, IPR013201, IPR039417, IPR000010, IPR000169	Papain-like cysteine peptidase superfamily, Peptidase C1A, papain C-terminal, Cysteine peptidase, asparagine active site, Cystatin superfamily, Cysteine peptidase, histidine active site, Peptidase C1A, Cathepsin propeptide inhibitor domain (I29), Papain-like cysteine endopeptidase, Cystatin domain, Cysteine peptidase, cysteine active site										sp|Q9VN93|CPR1_DROME	sp|P32957|CYSP4_VASCU	sp|P32957|CYSP4_VASCU	tr|A0A182GJW5|A0A182GJW5_AEDAL	tr|A0A023EUC3|A0A023EUC3_AEDAL	tr|A0A023EUC3|A0A023EUC3_AEDAL	AALC636_025760.P36200	AALF010486-PA	AALF010486-PA	AALC636_025760.P36200	AALF010486-PA	AALF010486-PA	AALC636_025760.P36200	AALF010486-PA	AALF010486-PA	540	0	0	1660	MKCWRSRLVVNVLILLAITLATVVRCQDEQQATTDVADGGTAAGADDVKDYLISGLRLEHELVKEQADDPSTRTSGESFVAIHVDALGTKEQLRPSLRGLSYIAISFLPKDLTLQEVLSATREVVAGVRYELVVKALDPEQLEVFCKLTVLEKPWLTTESGDKYRILEYTNCTSGEGTTETAEVVTKLNPIFDPNVRSQQEMNPSRFKDLVSQIIIEKKVAESSSPAPEPSSSTTEHPTTPVLSESSKDVLDQLFMFGSEAQPPRRIATDTNEGDRTVDEEVIVPKRVQPPQSELTTTETPSPETTTMSLDQQVQSTFEEVFKTHQEIQKALDEVIKRGGGRDVQQKYEPVFASLLQKVKTSIDNYYRTVNPGGGDANVDTAAFVIRDSMTLAQSTTPA…
47217.2	NODE_63_length_8836_cov_2146.766541_g26_i0 NODE_2145_length_3838_cov_4924.749934_g26_i6 NODE_4908_length_2758_cov_7239.172031_g26_i9 NODE_5993_length_2516_cov_7557.876879_g26_i10 NODE_14075_length_1474_cov_11505.294574_g26_i13	28	True	NODE_63_length_8836_cov_2146.766541_g26_i0.p1 NODE_2145_length_3838_cov_4924.749934_g26_i6.p1 NODE_4908_length_2758_cov_7239.172031_g26_i9.p1 NODE_5993_length_2516_cov_7557.876879_g26_i10.p1 NODE_14075_length_1474_cov_11505.294574_g26_i13.p1		95.6201	27.45	27.45	8	109000	5	14		47217.2	>NODE_63_length_8836_cov_2146.766541_g26_i0.p1	>NODE_63_length_8836_cov_2146.766541_g26_i0.p1 NODE_2145_length_3838_cov_4924.749934_g26_i6.p1 NODE_4908_length_2758_cov_7239.172031_g26_i9.p1 NODE_5993_length_2516_cov_7557.876879_g26_i10.p1 NODE_14075_length_1474_cov_11505.294574_g26_i13.p1	NODE_63_length_8836_cov_2146.766541_g26_i0.p1	0.965526	IPR036186, IPR042185, IPR023796, IPR042178	Serpin superfamily, Serpin superfamily, domain 2, Serpin domain, Serpin superfamily, domain 1													tr|A0A182GDX8|A0A182GDX8_AEDAL	tr|A0A182GDX8|A0A182GDX8_AEDAL	tr|A0A182GDX8|A0A182GDX8_AEDAL	AALFPA_074372.P46187	AALFPA_074372.P46187	AALFPA_074372.P46187	AALFPA_074372.P46187	AALFPA_074372.P46187	AALFPA_074372.P46187	AALFPA_074372.P46187	AALFPA_074372.P46187	AALFPA_074372.P46187	23224	0	0	420	MCSTGLCLVFFIAQVVFLLNYSEQQTTVVMENGAISEQETNVDEVMTQFIMKFYTKRFVEGQNLVVAPLLIFRVFMSMYGEMDASAKFDLHSLVGIPQEASAEKMSEFEAFANKYTLPVGDQRNLVETRLYYDKSIGKIRSSLEAKSLKPFATNFADKQTFCNEVNTWIRNTPINGTDDLVHDYYLNNETAAFVAGALSIDWNMQLKTSSDVKAFQGENVKFLEGSISTRHAKLDDLKVEVVEMVTDNLSGVKLWLIMPDEASSIKKFNDQLSIASIRQIEKGLTAPQKEDVAMTVPMVTIEYNSQEDAYVTEVFEVFSSLFSKPSVKLVEGKDDLYAVKNFLMKCILRFVGSDAPADSKGQSTGKAVSFNRPFVMMILSKDSNVPILLANYFSPKDKL…
46935.4	NODE_8960_length_1998_cov_8977.318065_g13_i15	8	True	NODE_8960_length_1998_cov_8977.318065_g13_i15.p1		110.675	35.18	35.18	15	127000	1	30	Carbamidomethylation; Pyro-glu from Q	46935.4	>NODE_8960_length_1998_cov_8977.318065_g13_i15.p1	>NODE_8960_length_1998_cov_8977.318065_g13_i15.p1	NODE_8960_length_1998_cov_8977.318065_g13_i15.p1	0.99983	IPR023796, IPR042185, IPR036186, IPR000215, IPR042178	Serpin domain, Serpin superfamily, domain 2, Serpin superfamily, Serpin family, Serpin superfamily, domain 1										sp|P36952|SPB5_HUMAN	sp|P70124|SPB5_MOUSE	sp|P70124|SPB5_MOUSE	tr|Q5MIW0|Q5MIW0_AEDAL	tr|A0A182GUI8|A0A182GUI8_AEDAL	tr|A0A182GUI8|A0A182GUI8_AEDAL	AALFPA_076254.P48678	AALF016012-PA	AALF016012-PA	AALFPA_076254.P48678	AALF016012-PA	AALF016012-PA	AALFPA_076254.P48678	AALF016012-PA	AALF016012-PA	9161	0	0	416	MNPWVFTVLSVFFVSSIRTQSTSTPPVSDDTHNEFTWTAFEKVSADYKENFVMSPYSLRRLFSCFQGVKLLSAGAGTNLQQELNSVLNIVPNQQPSGQDHRPYVDQWLRYANAKQLNRTAMAVAIGNEKASSIFDSIINYCVVYTGYLQPSDGQRMGQVVNDALKKITNNSVLNYLADTDINPNWKFFAIDSWQFDGLWKYKSQEEFTATCNFYASKDDKKLTKFLYFEEVFKYGYFPELNIQAVELPYHDKSPLSCLLMMSLNGGVDSLVNSMNQSRFKEVVSKLVPSKTTVRLPQFELKTTVPGRQLLESMGMKTPFNQGVFKVFEQGQDVALGEIVQKMEINMSGDGEIQGKKFPDKQQDKLFTANQPFMFVIFDRSEVVPVLVGHYLKAPADAAM…
47005.6	NODE_9530_length_1928_cov_8561.794981_g13_i17	8	True	NODE_9530_length_1928_cov_8561.794981_g13_i17.p1		110.675	35.01	35.01	15	127000	1	30	Carbamidomethylation; Pyro-glu from Q	47005.6	>NODE_9530_length_1928_cov_8561.794981_g13_i17.p1	>NODE_9530_length_1928_cov_8561.794981_g13_i17.p1	NODE_9530_length_1928_cov_8561.794981_g13_i17.p1	0.999798	IPR036186, IPR042185, IPR023796, IPR042178, IPR000215	Serpin superfamily, Serpin superfamily, domain 2, Serpin domain, Serpin superfamily, domain 1, Serpin family										sp|P36952|SPB5_HUMAN	sp|P70124|SPB5_MOUSE	sp|P70124|SPB5_MOUSE	tr|Q5MIW0|Q5MIW0_AEDAL	tr|A0A182GUI8|A0A182GUI8_AEDAL	tr|A0A182GUI8|A0A182GUI8_AEDAL	AALFPA_076254.P48678	AALF016012-PA	AALF016012-PA	AALFPA_076254.P48678	AALF016012-PA	AALF016012-PA	AALFPA_076254.P48678	AALF016012-PA	AALF016012-PA	7940	0	0	418	SNMNPLVFAVLSVFFVSSIRTQSTSTPPVSDDTHNEFTWTAFKKVSADYKENFVMSPYSLRRLFSCFQGVKLLSAGAGTSLQQELNSVLNIVPNQQPSGQDHRPYVDQWLRYANAKQLNRTAMAVAIGNEKASSIFDSIINYCVVYTGYLQPSDGQRMGQVVNDALKKITNNSVLNYLADTDINPNWKFFAIDSWQFDGLWKYKSQEEFTATCNFYASKDDKKLTKFLYFEEVFKYGYFPELNIQAVELPYHDKSPLSCLLMMSLNGGVDSLVNSMNQSRFKEVVSKLVPSKTTVRLPQFELKTTVPGRQLLESMGMKTPFNQGVFKVFEQGQDVALGEIVQKMEINMSGDGEIQGKKFPDKQQDKLFTANQPFMFVIFDRSEVVPVLVGHYLKAPADA…
49731.3	TRINITY_DN285_c0_g1_i5	69	True	TRINITY_DN285_c0_g1_i5.p1		49.5474	5.79	5.79	2	121000	1	2		49731.3	>TRINITY_DN285_c0_g1_i5.p1	>TRINITY_DN285_c0_g1_i5.p1	TRINITY_DN285_c0_g1_i5.p1	0.999834	IPR000215, IPR042178, IPR023796, IPR036186, IPR042185	Serpin family, Serpin superfamily, domain 1, Serpin domain, Serpin superfamily, Serpin superfamily, domain 2										sp|Q5M8J5|SPB5_XENTR	sp|O08800|SPB8_MOUSE	sp|O08800|SPB8_MOUSE	tr|A0A182H741|A0A182H741_AEDAL	tr|A0A182GJN0|A0A182GJN0_AEDAL	tr|A0A182GJN0|A0A182GJN0_AEDAL	AALFPA_071171.P41873	AALF011089-PA	AALF011089-PA	AALFPA_071171.P41873	AALF011089-PA	AALF011089-PA	AALFPA_071171.P41873	AALF011089-PA	AALF011089-PA	9338	0	0	433	SSGINAEYGTVQYKMNLRIAILSIFQLVYFTQGDTVPSKPLSLDYQAEFSWDLYKKLYPEFRRNMAISPYSLRKIFVCLHQLTDPKDPATSKFSKQLNKVFKFNPTGQLPDLVRRRYENQKKSYDQEQGLNRTTLTAVLGRKKKTTKALNNLPKSCGIFARSLKSGSPKQMTRSLNAAMKNISNGAAQSFLSESDLNRDWDFFVADSWLFKGFWRYQFEEEYTTTCNFYTNAIKKGLMRFMYLEEMLRVGHFPQWNVRAVELPLHRESPFSCVLMMPVAADIEELIESLSHKRFKEIYDNMSASKTTVRLPQFRLRMKLSAKSMLEQLGFDTAFKESVFRVFEKDGVVPLGDAIQKMDLSMTHEGEELAKTYVDRSLGQQFTAHQPFIFVVFDRKELVP…
49555.9	TRINITY_DN285_c0_g1_i6 TRINITY_DN285_c0_g1_i8	69	True	TRINITY_DN285_c0_g1_i6.p1 TRINITY_DN285_c0_g1_i8.p1		49.5474	5.79	5.79	2	121000	1	2		49555.9	>TRINITY_DN285_c0_g1_i6.p1	>TRINITY_DN285_c0_g1_i6.p1 TRINITY_DN285_c0_g1_i8.p1	TRINITY_DN285_c0_g1_i6.p1	0.999831	IPR000215, IPR042178, IPR023796, IPR036186, IPR042185	Serpin family, Serpin superfamily, domain 1, Serpin domain, Serpin superfamily, Serpin superfamily, domain 2										sp|Q5M8J5|SPB5_XENTR	sp|O08800|SPB8_MOUSE	sp|O08800|SPB8_MOUSE	tr|A0A182H741|A0A182H741_AEDAL	tr|A0A182GJN0|A0A182GJN0_AEDAL	tr|A0A182GJN0|A0A182GJN0_AEDAL	AALFPA_053952.P18563	AALF011089-PA	AALF011089-PA	AALFPA_053952.P18563	AALF011089-PA	AALF011089-PA	AALFPA_053952.P18563	AALF011089-PA	AALF011089-PA	7202	0	0	433	SSGINAEYGTVQYKMNLRIAILSIFQLVYFTQGDTVPSKPLSVDYQAEFSWDLYKKLYPEFRRNMAISPYSLRKIFVCLHQLTDPEDPATSKFSKQLNKVFKFNPTGQLPDLVRRRYENQREAYAQDQGLNTTTLAAVLGRKKKTSKALNNLPKSCGIFARSLKSGSPKQMTRSLNAAIKNISNGAAQSFLSESDLNRDWDFFVADSWLFKGFWRYQFEEEYTTTCNFYTNAIKKGLMRFMYLEEMLRVGHFPQWNVRAVELPLHRESPFSCVLMMPVAADIEELIESLSHKRFKEIYDNMSASKTTVRLPQFRLRMKLSAKSMLEQLGFDTAFKESVFRVFEKDGVVPLGDAIQKMDLSMTHEGEELAKTYVDRSLGQQFTAHQPFIFVVFDRKELVP…
49717.3	TRINITY_DN285_c0_g1_i9	69	True	TRINITY_DN285_c0_g1_i9.p1		49.5474	5.79	5.79	2	121000	1	2		49717.2	>TRINITY_DN285_c0_g1_i9.p1	>TRINITY_DN285_c0_g1_i9.p1	TRINITY_DN285_c0_g1_i9.p1	0.999831	IPR036186, IPR000215, IPR023796, IPR042185, IPR042178	Serpin superfamily, Serpin family, Serpin domain, Serpin superfamily, domain 2, Serpin superfamily, domain 1										sp|Q5M8J5|SPB5_XENTR	sp|O08800|SPB8_MOUSE	sp|O08800|SPB8_MOUSE	tr|A0A182H741|A0A182H741_AEDAL	tr|A0A182GJN0|A0A182GJN0_AEDAL	tr|A0A182GJN0|A0A182GJN0_AEDAL	AALFPA_071171.P41873	AALF011089-PA	AALF011089-PA	AALFPA_071171.P41873	AALF011089-PA	AALF011089-PA	AALFPA_071171.P41873	AALF011089-PA	AALF011089-PA	9915	0	0	433	SSGINAEYGTVQYKMNLRIAILSIFQLVYFTQGDTVPSKPLSVDYQAEFSWDLYKKLYPEFRRNMAISPYSLRKIFVCLHQLTDPKDPATSKFSKQLNKVFKFNPTGQLPDLVRRRYENQKKSYDQEQGLNRTTLTAVLGRKKKTTKALNNLPKSCGIFARSLKSGSPKQMTRSLNAAMKNISNGAAQSFLSESDLNRDWDFFVADSWLFKGFWRYQFEEEYTTTCNFYTNAIKKGLMRFMYLEEMLRVGHFPQWNVRAVELPLHRESPFSCVLMMPVAADIEELIESLSHKRFKEIYDNMSASKTTVRLPQFRLRMKLSAKSMLEQLGFDTAFKESVFRVFEKDGVVPLGDAIQKMDLSMTHEGEELAKTYVDRSLGQQFTAHQPFIFVVFDRKELVP…
47022.6	TRINITY_DN454_c0_g1_i7	11	True	TRINITY_DN454_c0_g1_i7.p1		100.173	29.5	29.5	13	7730	1	22	Carbamidomethylation; Pyro-glu from Q	47022.6	>TRINITY_DN454_c0_g1_i7.p1	>TRINITY_DN454_c0_g1_i7.p1	TRINITY_DN454_c0_g1_i7.p1	0.999791	IPR023796, IPR042185, IPR000215, IPR036186, IPR042178	Serpin domain, Serpin superfamily, domain 2, Serpin family, Serpin superfamily, Serpin superfamily, domain 1										sp|P36952|SPB5_HUMAN	sp|P70124|SPB5_MOUSE	sp|P70124|SPB5_MOUSE	tr|Q5MIW0|Q5MIW0_AEDAL	tr|Q5MIW0|Q5MIW0_AEDAL	tr|Q5MIW0|Q5MIW0_AEDAL	AALFPA_056445.P22008	AALFPA_056445.P22008	AALFPA_056445.P22008	AALFPA_056445.P22008	AALFPA_056445.P22008	AALFPA_056445.P22008	AALFPA_056445.P22008	AALFPA_056445.P22008	AALFPA_056445.P22008	7249	0	0	418	MNPLGFSYAVLSVFFVSSIRTQSTSTPPVSDDTHNEFTWTAFKKVSADYKENFVMSPYSLRRLFSCFQGVKLLSAGAGTNLQQELNSVLNIVPNQQPSGQDHRPYVDQWLRYANAKQLNRTAMAVAIGNEKASSIFDSIINYCVVYTGYLQPSDGQRMGQVVNDALKKITNNSVLNYLADTDINPNWKFFAIDSWQFDGLWKYKSQEEFTATCNFYASKDDKKLTKFLYFEEVFKYGYFPELNIQAVELPYHDKSPLSCLLMMPLSGGVESLVNSMNQSRFKEVASKLVPSKTTVRLPQFGLKTTVPGRQLLESMGMKTPFNQGVFKVFEQGQDVALGEIVQKMEINMSCDGEIQGQKFPDKQQDKLFTANQPFMFVIFDRSEVVPVLVGHYLKAPPDA…
187527	TRINITY_DN459_c0_g1_i9	76	True	TRINITY_DN459_c0_g1_i9.p1		40.1629	2.05	2.05	2	2480	2	2		187527	>TRINITY_DN459_c0_g1_i9.p1	>TRINITY_DN459_c0_g1_i9.p1	TRINITY_DN459_c0_g1_i9.p1	0.999808	IPR038765, IPR000668, IPR025661, IPR046350, IPR025660, IPR039417, IPR000010, IPR013201, IPR000169, IPR013128	Papain-like cysteine peptidase superfamily, Peptidase C1A, papain C-terminal, Cysteine peptidase, asparagine active site, Cystatin superfamily, Cysteine peptidase, histidine active site, Papain-like cysteine endopeptidase, Cystatin domain, Cathepsin propeptide inhibitor domain (I29), Cysteine peptidase, cysteine active site, Peptidase C1A										sp|Q9VN93|CPR1_DROME	sp|P32957|CYSP4_VASCU	sp|P32957|CYSP4_VASCU	tr|A0A182GJW5|A0A182GJW5_AEDAL	tr|A0A023EUC3|A0A023EUC3_AEDAL	tr|A0A023EUC3|A0A023EUC3_AEDAL	AALC636_025760.P36200	AALC636_025760.P36200	AALC636_025760.P36200	AALC636_025760.P36200	AALC636_025760.P36200	AALC636_025760.P36200	AALC636_025760.P36200	AALC636_025760.P36200	AALC636_025760.P36200	416	0	0	1660	MKCWRSRLVVNVLILLAITLATVVRCQDEQQATADVADGGTAAGADDVKDYLISGLRLEHELVKEQADDPSTRTSGESFVAIHVDALGTKEQLRPSLRGLSYIAISFLPTDFTLQEVLSATREVVAGVRYELVVKALDPEQLEVFCKLTVLEKPWLTTESGDKYRILEYTNCTSGEGTTETAEVVTKLNPIFDPNVRSQQEMNPSRFKDLVSQIIIEKKVAESSSPAPEPSSSTTEHPTTPVLSESSKDVLDQLFMFGSEAQPPRRIATDTNEGDRTVDEEVIVPKRVQPPQSELTTTETPSPETTTMSLDQQVQSTFEEVFKTHQEIQKALDEVIKRGGGRDVQQKYEPVFASLLQKVKTSIDNYYRTVNPDGGDANVDTAAFVIRDSMTLAQSTTPA…
67137.9	NODE_4643_length_2815_cov_2091.333333_g2398_i0	92	True	NODE_4643_length_2815_cov_2091.333333_g2398_i0.p1		25.2129	2.74	2.74	1	5010	1	1	Carbamidomethylation	67137.9	>NODE_4643_length_2815_cov_2091.333333_g2398_i0.p1	>NODE_4643_length_2815_cov_2091.333333_g2398_i0.p1	NODE_4643_length_2815_cov_2091.333333_g2398_i0.p1	0.98677	IPR036437	Outer surface protein C-like superfamily													tr|Q5MIV0|Q5MIV0_AEDAL	tr|Q5MIV0|Q5MIV0_AEDAL	tr|Q5MIV0|Q5MIV0_AEDAL	AALC636_007303.P10145	AALC636_007303.P10145	AALC636_007303.P10145	AALC636_007303.P10145	AALC636_007303.P10145	AALC636_007303.P10145	AALC636_007303.P10145	AALC636_007303.P10145	AALC636_007303.P10145	17284	0	0	584	QWYQRRVRGFINHSLTMKWSVYIVLVVFAFLTSPVFSEENCNIPESELSKIDEVLRHMEKPIYSEDHYISNNEECTNLLNGIHAQLRRLTQRYKLMNKGYVKVEEYKRMAEDYENQLKTLNTELLELQEHTSDKANAAIVKLKEDIKKLDEDVGNLHNKLKGIKQDFEKVKRDLCLTYLNSNQMSNAKAKVKEMASTYLIEIIQQRLNTKYANIIPMLDFSTAIPDLDDRGEAYKEIYKFIETHGRLEGEDAVLLEASLLKMNATLKEGSNITDERRTEIEEMLKKLAEKSAVVFKTWSTELKGIEDTIIKYALDHLFVDQMKVFGGIVGDTFEFAPIRHLLKLLVVCNNYYKVAAYKELIDRKIGNVLGTIMFDLTTLEANEMSFDLHVPDEIPKLFN…
68798.9	TRINITY_DN289_c0_g1_i2	92	True	TRINITY_DN289_c0_g1_i2.p1		25.2129	2.67	2.67	1	5010	1	1	Carbamidomethylation	68798.9	>TRINITY_DN289_c0_g1_i2.p1	>TRINITY_DN289_c0_g1_i2.p1	TRINITY_DN289_c0_g1_i2.p1	0.791176	IPR036437	Outer surface protein C-like superfamily													tr|Q5MIV0|Q5MIV0_AEDAL	tr|Q5MIV0|Q5MIV0_AEDAL	tr|Q5MIV0|Q5MIV0_AEDAL	AALC636_007303.P10145	AALC636_007303.P10145	AALC636_007303.P10145	AALC636_007303.P10145	AALC636_007303.P10145	AALC636_007303.P10145	AALC636_007303.P10145	AALC636_007303.P10145	AALC636_007303.P10145	6851	0	0	601	VTFFISKKALPFIRHEKAVVSTQSTGFINHSLTMKWSVYIVLVVFAFLTSPVFSEENCNIPESELSKIDEVLRHMEKPIYSEDHYISNNEECTNLLNGIHAQLRRLTQRYKLMNKGYVKVEEYKRMAEDYENQLKTLNTELLELQEHTSDKANAAIVKLKEDIKKLDEDVDTLHNKLKGIKQDFEKVKRDLCLTYLNSNQMSNAKAKVKEMASTYLIEIIQQRLNTKYANIIPMLDFSTAIPDLDDRGEAYKEIYKFIETHGRLEGEDAVLLEASLLKMNATLKEGSNITDERRTEIEEMLKKLAEKSAVVFKTWSTELKGIEDTIIKYALDHLFVDQMKVFGGIVGDTFEFAPIRHLLKLLVVCNNYYKVAAYKELIDRKIGNVLGTIMFDLTTLEAN…
18714.2	NODE_18121_length_1165_cov_4087.264865_g10246_i0	23	False	NODE_18121_length_1165_cov_4087.264865_g10246_i0.p1		51.0903	13.25	13.25	2	1190000	2	13	Carbamidomethylation; Carboxymethyl; Pyro-glu from Q	18714.2	>NODE_18121_length_1165_cov_4087.264865_g10246_i0.p1	>NODE_18121_length_1165_cov_4087.264865_g10246_i0.p1	NODE_18121_length_1165_cov_4087.264865_g10246_i0.p1	0.999797	IPR035940, IPR014044	CAP superfamily, CAP domain	sp|P35778|VA3_SOLIN	sp|W4VS53|CRVP_TRILK	sp|W4VS53|CRVP_TRILK	sp|W4VS53|CRVP_TRILK	sp|W4VS53|CRVP_TRILK	sp|W4VS53|CRVP_TRILK	sp|P35778|VA3_SOLIN	sp|C8YJG4|INH9_TABYA	sp|C8YJG4|INH9_TABYA	sp|B9URJ1|AG5L1_CULNU	sp|C8YJG4|INH9_TABYA	sp|C8YJG4|INH9_TABYA	tr|Q5MIT3|Q5MIT3_AEDAL	tr|Q5MIT3|Q5MIT3_AEDAL	tr|Q5MIT3|Q5MIT3_AEDAL	AALC636_024910.P34933	AALC636_024910.P34933	AALC636_024910.P34933	AALC636_024910.P34933	AALC636_024910.P34933	AALC636_024910.P34933	AALC636_024910.P34933	AALC636_024910.P34933	AALC636_024910.P34933	3421	0	0	167	ALLITVTIFIGSCYANYCDSSLCRQGPHVACNAPQQFGPACGNNRKFVPMDSKLKTIILNTHNKLRAEIANGMHGFPQAARMPTLVWDDELAHIASFNARKCIFAHDKCRNTRQFKFSGQNLAITTFYGFNFQAGDRAENFTQEWFNEHKDCPKSYVDAYPSSHRG*
28273.2	NODE_19075_length_1109_cov_4659.674573_g10246_i2	23	True	NODE_19075_length_1109_cov_4659.674573_g10246_i2.p1		69.8275	18	18	5	1240000	5	18	Carbamidomethylation; Carboxymethyl; Pyro-glu from Q	28273.2	>NODE_19075_length_1109_cov_4659.674573_g10246_i2.p1	>NODE_19075_length_1109_cov_4659.674573_g10246_i2.p1	NODE_19075_length_1109_cov_4659.674573_g10246_i2.p1	0.999797	IPR014044, IPR035940, IPR001283, IPR002413	CAP domain, CAP superfamily, Cysteine-rich secretory protein-related, Venom allergen 5-like	sp|P35778|VA3_SOLIN	sp|P35780|VA5_POLFU	sp|P35780|VA5_POLFU	sp|W4VS53|CRVP_TRILK	sp|W4VS53|CRVP_TRILK	sp|W4VS53|CRVP_TRILK	sp|C8YJ99|INH4_TABYA	sp|P35780|VA5_POLFU	sp|P35780|VA5_POLFU	sp|B9URJ1|AG5L1_CULNU	sp|B9URJ1|AG5L1_CULNU	sp|B9URJ1|AG5L1_CULNU	tr|Q5MIT3|Q5MIT3_AEDAL	tr|Q5MIT3|Q5MIT3_AEDAL	tr|Q5MIT3|Q5MIT3_AEDAL	AALC636_024910.P34933	AALC636_024910.P34933	AALC636_024910.P34933	AALC636_024910.P34933	AALC636_024910.P34933	AALC636_024910.P34933	AALC636_024910.P34933	AALC636_024910.P34933	AALC636_024910.P34933	3571	0	0	251	ALLITVTIFIGSCYANYCDSSLCRQGPHVACNAPQQFGPACGNNRKFVPMDSKLKTIILNTHNKLRAEIANGMHGFPQAARMPTLVWDDELAHIASFNARKCIFAHDKCRNTRQFKFSGQNLAITTFYGFNFQAGDRAENFTQEWFNEHKDCPKSYVDAYPSSHRGPQIGHFTQLVNDRTWKVGCSMMHYITNGKMINYYLVCNYTMTNMIGEPIYTKGRTGSKCETGQNPQFKGLCSPREKVKSESYNG*
31071.6	NODE_19710_length_1074_cov_9733.965653_g166_i23	49	True	NODE_19710_length_1074_cov_9733.965653_g166_i23.p1		71.1956	21.32	21.32	4	268000	4	6		31071.5	>NODE_19710_length_1074_cov_9733.965653_g166_i23.p1	>NODE_19710_length_1074_cov_9733.965653_g166_i23.p1	NODE_19710_length_1074_cov_9733.965653_g166_i23.p1	0.999813	IPR001283, IPR014044, IPR035940, IPR002413	Cysteine-rich secretory protein-related, CAP domain, CAP superfamily, Venom allergen 5-like	sp|P10736|VA52_DOLMA	sp|Q91055|CRVP_HELHO	sp|Q91055|CRVP_HELHO	sp|W4VS53|CRVP_TRILK	sp|W4VS53|CRVP_TRILK	sp|W4VS53|CRVP_TRILK	sp|C8YJ98|INH3_TABYA	sp|Q91055|CRVP_HELHO	sp|Q91055|CRVP_HELHO	sp|B9URJ1|AG5L1_CULNU	sp|B9URJ1|AG5L1_CULNU	sp|B9URJ1|AG5L1_CULNU	tr|Q5MIV5|Q5MIV5_AEDAL	tr|Q5MIV5|Q5MIV5_AEDAL	tr|Q5MIV5|Q5MIV5_AEDAL	AALFPA_051619.P15435	AALFPA_051619.P15435	AALFPA_051619.P15435	AALFPA_051619.P15435	AALFPA_051619.P15435	AALFPA_051619.P15435	AALFPA_051619.P15435	AALFPA_051619.P15435	AALFPA_051619.P15435	12654	0	0	273	SSGINAEYGIVIPPFPIMNSVYLLIAIIVVNSAPSFGKSKDYCSAAYKKICEYKGEHVGCRPKDFSHYPSCSNQHPKIISMKSNYKKFILKRHNELRNKLASGTMSSTHGMFPSAMNMPELKWDDELAKLAEHNVKQCTMNHDRCRSTLKFPDAGQNIYYSSWSQKRPKDKTKLIGEAIQAWWDEHKDFYINEVDKYEGQSRGVLHFTAMAVDYQTHVGCAISEYDYAGSGDTFLMTCNYSSWTWMSKPIYKKGRACSKCKKCDKTYKSLCD*
31140.7	NODE_19834_length_1073_cov_11768.630648_g4105_i4	49	True	NODE_19834_length_1073_cov_11768.630648_g4105_i4.p1		71.1956	21.32	21.32	4	268000	4	6		31140.7	>NODE_19834_length_1073_cov_11768.630648_g4105_i4.p1	>NODE_19834_length_1073_cov_11768.630648_g4105_i4.p1	NODE_19834_length_1073_cov_11768.630648_g4105_i4.p1	0.999827	IPR001283, IPR014044, IPR035940, IPR002413	Cysteine-rich secretory protein-related, CAP domain, CAP superfamily, Venom allergen 5-like	sp|P10736|VA52_DOLMA	sp|Q91055|CRVP_HELHO	sp|Q91055|CRVP_HELHO	sp|W4VS53|CRVP_TRILK	sp|W4VS53|CRVP_TRILK	sp|W4VS53|CRVP_TRILK	sp|C8YJ98|INH3_TABYA	sp|Q91055|CRVP_HELHO	sp|Q91055|CRVP_HELHO	sp|B9URJ1|AG5L1_CULNU	sp|B9URJ1|AG5L1_CULNU	sp|B9URJ1|AG5L1_CULNU	tr|Q5MIV5|Q5MIV5_AEDAL	tr|Q5MIV5|Q5MIV5_AEDAL	tr|Q5MIV5|Q5MIV5_AEDAL	AALFPA_051619.P15435	AALFPA_051619.P15435	AALFPA_051619.P15435	AALFPA_051619.P15435	AALFPA_051619.P15435	AALFPA_051619.P15435	AALFPA_051619.P15435	AALFPA_051619.P15435	AALFPA_051619.P15435	31554	0	0	273	RSGINAEYGIVIPPFPIMNSVYLLIAIIVVNSAPSFGKSKDYCSAAYKKICEYKGEHVGCRPKDFSHYPSCSNQHPKIISMKSNYKKFILKRHNELRNKLASGTMSSTHGMFPSAMNMPELKWDDELAKLAEHNVKQCTMNHDRCRSTLKFPDAGQNIYYSSWSQKRPKDKTKLIGEAIQAWWDEHKDFYINEVDKYEGQSRGVLHFTAMAVDYQTHVGCAISEYDYAGSGDTFLMTCNYSSWTWMSKPIYKKGRACSKCKKCDKTYKSLCD*
28301.2	NODE_22516_length_934_cov_4142.245734_g13514_i0	23	True	NODE_22516_length_934_cov_4142.245734_g13514_i0.p1		69.8275	18	18	5	1240000	5	18	Carbamidomethylation; Carboxymethyl; Pyro-glu from Q	28301.2	>NODE_22516_length_934_cov_4142.245734_g13514_i0.p1	>NODE_22516_length_934_cov_4142.245734_g13514_i0.p1	NODE_22516_length_934_cov_4142.245734_g13514_i0.p1	0.999789	IPR035940, IPR014044, IPR001283, IPR002413	CAP superfamily, CAP domain, Cysteine-rich secretory protein-related, Venom allergen 5-like	sp|P35778|VA3_SOLIN	sp|P35780|VA5_POLFU	sp|P35780|VA5_POLFU	sp|W4VS53|CRVP_TRILK	sp|W4VS53|CRVP_TRILK	sp|W4VS53|CRVP_TRILK	sp|C8YJ99|INH4_TABYA	sp|P35780|VA5_POLFU	sp|P35780|VA5_POLFU	sp|B9URJ1|AG5L1_CULNU	sp|B9URJ1|AG5L1_CULNU	sp|B9URJ1|AG5L1_CULNU	tr|Q5MIT3|Q5MIT3_AEDAL	tr|Q5MIT3|Q5MIT3_AEDAL	tr|Q5MIT3|Q5MIT3_AEDAL	AALC636_024910.P34933	AALC636_024910.P34933	AALC636_024910.P34933	AALC636_024910.P34933	AALC636_024910.P34933	AALC636_024910.P34933	AALC636_024910.P34933	AALC636_024910.P34933	AALC636_024910.P34933	4416	0	0	251	ALLITVTIFIGSCYANYCDSSLCRQGPHVACNAPQQFGPACGNNRKFVPMDSKLKTIILNTHNKLRAEIANGMHGFPQAARMPTLVWDDELAHIASFNARKCIFAHDKCRNTRQFKFSGQNLAITTFYGFNFQAGDRAENFTQEWFNEHKDCPKSYVDAYPSSHRGPQIGHFTQLVNDRTWKVGCSMMHYITNGKMINYYLVCNYTMTNMIGEPIYTKGRTGSKCETGQNPQFKGLCSPRERVKSESYNG*
4785.55	NODE_29502_length_695_cov_1873.939063_g19405_i0	49	False	NODE_29502_length_695_cov_1873.939063_g19405_i0.p2		35.1493	39.02	39.02	1	22800	1	1		4785.55	>NODE_29502_length_695_cov_1873.939063_g19405_i0.p2	>NODE_29502_length_695_cov_1873.939063_g19405_i0.p2	NODE_29502_length_695_cov_1873.939063_g19405_i0.p2																tr|Q5MIV5|Q5MIV5_AEDAL	tr|Q5MIV5|Q5MIV5_AEDAL	tr|Q5MIV5|Q5MIV5_AEDAL	AALC636_018741.P26230	AALC636_018741.P26230	AALC636_018741.P26230	AALC636_018741.P26230	AALC636_018741.P26230	AALC636_018741.P26230	AALC636_018741.P26230	AALC636_018741.P26230	AALC636_018741.P26230	2808	0	0	42	MYTSSIVLCDVIFLIKVKFPDAGQNIYYSSWSQKRPKDKTN*
25959.8	TRINITY_DN1098_c0_g1_i12 TRINITY_DN1098_c0_g1_i14 TRINITY_DN1098_c0_g1_i16 TRINITY_DN1098_c0_g1_i30 TRINITY_DN1098_c0_g1_i8	49	False	TRINITY_DN1098_c0_g1_i12.p1 TRINITY_DN1098_c0_g1_i14.p1 TRINITY_DN1098_c0_g1_i16.p1 TRINITY_DN1098_c0_g1_i30.p1 TRINITY_DN1098_c0_g1_i8.p1		53.889	8.93	8.93	2	207000	2	4		25959.8	>TRINITY_DN1098_c0_g1_i12.p1	>TRINITY_DN1098_c0_g1_i12.p1 TRINITY_DN1098_c0_g1_i14.p1 TRINITY_DN1098_c0_g1_i16.p1 TRINITY_DN1098_c0_g1_i30.p1 TRINITY_DN1098_c0_g1_i8.p1	TRINITY_DN1098_c0_g1_i12.p1	0.83321	IPR035940, IPR001283, IPR014044, IPR002413	CAP superfamily, Cysteine-rich secretory protein-related, CAP domain, Venom allergen 5-like	sp|P10736|VA52_DOLMA	sp|Q8UW25|CRVP1_HYDHA	sp|Q8UW25|CRVP1_HYDHA	sp|W4VS53|CRVP_TRILK	sp|A9QQ26|VA5_LYCSI	sp|A9QQ26|VA5_LYCSI	sp|P10736|VA52_DOLMA	sp|Q8UW25|CRVP1_HYDHA	sp|Q8UW25|CRVP1_HYDHA	sp|B9URJ1|AG5L1_CULNU	sp|B9URJ1|AG5L1_CULNU	sp|B9URJ1|AG5L1_CULNU	tr|Q5MIV5|Q5MIV5_AEDAL	tr|Q5MIV5|Q5MIV5_AEDAL	tr|Q5MIV5|Q5MIV5_AEDAL	AALC636_027243.P38285	AALC636_027243.P38285	AALC636_027243.P38285	AALC636_027243.P38285	AALC636_027243.P38285	AALC636_027243.P38285	AALC636_027243.P38285	AALC636_027243.P38285	AALC636_027243.P38285	3802	0	0	225	KQWYQRRVRGVLIPLFSIMHNVYLLIAIIVVNSAPSFGKSKDYCSAAYKKICEYKGEHVGCRPKDFSHYPSCSNQHPKIISMKSNYKKFILKRHNELRNKLASGTMTSTHGMFPSAVNMPELKWDDELAKLAEHNVKQCTMNHDRCRSTLKFPDAGQNIYYSSWSQKRPKDKTKLIGEAIQAWWDEHKDFYINEVDKYECQSRGVLHFTAMAVDYQTHVGCAIS*
28919	TRINITY_DN479_c0_g1_i13 TRINITY_DN479_c0_g1_i6	23	True	TRINITY_DN479_c0_g1_i13.p1 TRINITY_DN479_c0_g1_i6.p1		69.8275	17.58	17.58	5	1240000	5	18	Carbamidomethylation; Carboxymethyl; Pyro-glu from Q	28919	>TRINITY_DN479_c0_g1_i13.p1	>TRINITY_DN479_c0_g1_i13.p1 TRINITY_DN479_c0_g1_i6.p1	TRINITY_DN479_c0_g1_i13.p1	0.999722	IPR014044, IPR001283, IPR035940, IPR002413	CAP domain, Cysteine-rich secretory protein-related, CAP superfamily, Venom allergen 5-like	sp|P35778|VA3_SOLIN	sp|P35780|VA5_POLFU	sp|P35780|VA5_POLFU	sp|W4VS53|CRVP_TRILK	sp|W4VS53|CRVP_TRILK	sp|W4VS53|CRVP_TRILK	sp|C8YJ99|INH4_TABYA	sp|P35780|VA5_POLFU	sp|P35780|VA5_POLFU	sp|B9URJ1|AG5L1_CULNU	sp|B9URJ1|AG5L1_CULNU	sp|B9URJ1|AG5L1_CULNU	tr|Q5MIT3|Q5MIT3_AEDAL	tr|Q5MIT3|Q5MIT3_AEDAL	tr|Q5MIT3|Q5MIT3_AEDAL	AALC636_024910.P34933	AALC636_024910.P34933	AALC636_024910.P34933	AALC636_024910.P34933	AALC636_024910.P34933	AALC636_024910.P34933	AALC636_024910.P34933	AALC636_024910.P34933	AALC636_024910.P34933	2917	0	0	257	MAFNGIALLITATIFIGSCYANYCDSSLCRQGPHVACNAPQQFGPACGNNRKFVPMDSKLKTIILNTHNKLRAEIANGMHGFPQAARMPTLVWDDELAHIASFNARKCIFAHDKCRNTRQFKFSGQNLAITTFYGFNFQAGDRAENFTQEWFNEHKDCPKSYVDAYPSSHRGPQIGHFTQLVNDRTWKVGCSMMHYITNGKMINYYLVCNYTMTNMIGEPIYTKGRIGSKCETGQNPQFKGLCSPRERVKSESYNG*
28890.9	TRINITY_DN479_c0_g1_i8	23	True	TRINITY_DN479_c0_g1_i8.p1		69.8275	17.58	17.58	5	1240000	5	18	Carbamidomethylation; Carboxymethyl; Pyro-glu from Q	28890.9	>TRINITY_DN479_c0_g1_i8.p1	>TRINITY_DN479_c0_g1_i8.p1	TRINITY_DN479_c0_g1_i8.p1	0.999722	IPR014044, IPR001283, IPR035940, IPR002413	CAP domain, Cysteine-rich secretory protein-related, CAP superfamily, Venom allergen 5-like	sp|P35778|VA3_SOLIN	sp|P35780|VA5_POLFU	sp|P35780|VA5_POLFU	sp|W4VS53|CRVP_TRILK	sp|W4VS53|CRVP_TRILK	sp|W4VS53|CRVP_TRILK	sp|C8YJ99|INH4_TABYA	sp|P35780|VA5_POLFU	sp|P35780|VA5_POLFU	sp|B9URJ1|AG5L1_CULNU	sp|B9URJ1|AG5L1_CULNU	sp|B9URJ1|AG5L1_CULNU	tr|Q5MIT3|Q5MIT3_AEDAL	tr|Q5MIT3|Q5MIT3_AEDAL	tr|Q5MIT3|Q5MIT3_AEDAL	AALC636_024910.P34933	AALC636_024910.P34933	AALC636_024910.P34933	AALC636_024910.P34933	AALC636_024910.P34933	AALC636_024910.P34933	AALC636_024910.P34933	AALC636_024910.P34933	AALC636_024910.P34933	3392	0	0	257	MAFNGIALLITATIFIGSCYANYCDSSLCRQGPHVACNAPQQFGPACGNNRKFVPMDSKLKTIILNTHNKLRAEIANGMHGFPQAARMPTLVWDDELAHIASFNARKCIFAHDKCRNTRQFKFSGQNLAITTFYGFNFQAGDRAENFTQEWFNEHKDCPKSYVDAYPSSHRGPQIGHFTQLVNDRTWKVGCSMMHYITNGKMINYYLVCNYTMTNMIGEPIYTKGRIGSKCETGQNPQFKGLCSPREKVKSESYNG*
[truncated: 14 more columns]

## Sheet: Transcriptome
ORFs	contigs	IPS.IDs	Quick Annotation	Short Annotation	Main Class	Family	VectorBase	IPS.Description	TPM_sum	ORFseq	Da	seq_length	stop_codon	start_sp	stop_sp	venomzone_all_bitscore	venomzone_all_qcov	venomzone_all_similarity	venomzone_spiders_bitscore	venomzone_spiders_qcov	venomzone_spiders_similarity	toxprot_bitscore	toxprot_qcov	toxprot_similarity	uniprot_sprot_bitscore	uniprot_sprot_qcov	uniprot_sprot_similarity	uniprot_trembl_bitscore	uniprot_trembl_qcov	uniprot_trembl_similarity	Arthropoda Bitscore GENEP RODUCT	Arthropoda Bitscore TRANSCRIPT PRODUCT	Arthropoda Similaritry GENE PRODUCT	Arthropoda Similaritry TRANSCRIPT Product	Culicudae Bitscore GENE PRODUCT	Culicudae Bitscore TRANSCRIPT PRODUCT	Culicudae Similarity GENE PRODUCT	Culicudae Similarity TRANSCRIPT PRODUCT	vectorbase_arthropoda_bitscore	vectorbase_arthropoda_qcov	vectorbase_arthropoda_similarity	vectorbase_diptera_bitscore	vectorbase_diptera_qcov	vectorbase_diptera_similarity	vectorbase_culicudae_bitscore	vectorbase_culicudae_qcov	vectorbase_culicudae_similarity
TRINITY_DN1709_c0_g1_i10.p15 TRINITY_DN1709_c0_g1_i3.p15 TRINITY_DN1709_c0_g1_i5.p16 TRINITY_DN1709_c0_g1_i7.p14 TRINITY_DN1709_c0_g2_i10.p17 TRINITY_DN1709_c0_g2_i7.p18	TRINITY_DN1709_c0_g1_i10; TRINITY_DN1709_c0_g1_i3; TRINITY_DN1709_c0_g1_i5; TRINITY_DN1709_c0_g1_i7; TRINITY_DN1709_c0_g2_i10; TRINITY_DN1709_c0_g2_i7	IPR011528	NO DATABASE HIT	NO DATABASE HIT	OTHER	OTHER	#N/A	Nuclease-related domain, NERD	1158	MHHLLICFAFVSIVDSKTYD	2339.76	21	TRUE	1	16																#N/A	#N/A	#N/A	#N/A	#N/A	#N/A	#N/A	#N/A
NODE_31595_length_641_cov_124.510239_g8569_i2.p9 NODE_31405_length_647_cov_131.097973_g21170_i0.p8 TRINITY_DN1709_c0_g2_i1.p12	NODE_31595_length_641_cov_124.510239_g8569_i2; NODE_31405_length_647_cov_131.097973_g21170_i0; TRINITY_DN1709_c0_g2_i1	IPR011528	NO DATABASE HIT	NO DATABASE HIT	OTHER	OTHER	#N/A	Nuclease-related domain, NERD	379	MHHFLICFAFVSIVDSKTYD	2373.77	21	TRUE	1	16																#N/A	#N/A	#N/A	#N/A	#N/A	#N/A	#N/A	#N/A
NODE_20713_length_1020_cov_14.739896_g1306_i2.p3 NODE_20402_length_1044_cov_16.716886_g1343_i2.p3 TRINITY_DN5697_c0_g1_i11.p2 TRINITY_DN5697_c0_g1_i2.p3	NODE_20713_length_1020_cov_14.739896_g1306_i2; NODE_20402_length_1044_cov_16.716886_g1343_i2; TRINITY_DN5697_c0_g1_i11; TRINITY_DN5697_c0_g1_i2	IPR012315	uncharacterized protein, nesprin	XXX nesprin	OTHER	OTHER	unspecified product ; unspecified product ; unspecified product ; unspecified product ; unspecified product ; unspecified product ; unspecified product ; unspecified product	KASH domain	56	MLLLLLGVATLMPHGEDYSCSFTNNFARSLEPMLRYPNGPPPI	4777.61	44	TRUE	1	17										sp|M9MRD1|MS300_DROME	sp|M9MRD1|MS300_DROME	sp|M9MRD1|MS300_DROME	tr|A0A6I8TSZ3|A0A6I8TSZ3_AEDAE	tr|A0A6I8TSZ3|A0A6I8TSZ3_AEDAE	tr|A0A6I8TSZ3|A0A6I8TSZ3_AEDAE	unspecified product	unspecified product	unspecified product	unspecified product	unspecified product	unspecified product	unspecified product	unspecified product	AAEL025391-PB	AAEL025391-PB	AAEL025391-PB	AAEL025391-PB	AAEL025391-PB	AAEL025391-PB	AAEL025391-PB	AAEL025391-PB	AAEL025391-PB
TRINITY_DN1151_c0_g1_i8.p5	TRINITY_DN1151_c0_g1_i8	IPR012315; IPR039906	nesprin	XXX nesprin	OTHER	OTHER	unspecified product ; unspecified product ; unspecified product ; unspecified product ; unspecified product ; unspecified product ; unspecified product ; unspecified product	KASH domain; Nuclear anchorage protein 1-like	7	AVPVQLALVLVMCAACFFEPHCCDALNTYSMSFTPQLRYIKGPPPV	5043.05	47	TRUE	1	25										sp|Q9Y0E4|KLAR_DROME	sp|Q9Y0E4|KLAR_DROME	sp|Q9Y0E4|KLAR_DROME	tr|A0A8D8FZ67|A0A8D8FZ67_CULPI	tr|A0A8D8FZ67|A0A8D8FZ67_CULPI	tr|A0A8D8FZ67|A0A8D8FZ67_CULPI	unspecified product	unspecified product	unspecified product	unspecified product	unspecified product	unspecified product	unspecified product	unspecified product	AAEL024618-PA	AAEL024618-PA	AAEL024618-PA	AAEL024618-PA	AAEL024618-PA	AAEL024618-PA	AAEL024618-PA	AAEL024618-PA	AAEL024618-PA
NODE_52305_length_384_cov_2.000000_g41917_i0.p1 NODE_51847_length_384_cov_2.258359_g41413_i0.p1	NODE_52305_length_384_cov_2.000000_g41917_i0; NODE_51847_length_384_cov_2.258359_g41413_i0	IPR019537	secreted protein	secreted protein	secreted protein	unspecific secreted	transmembrane protein 65, transcript variant X2 ; transmembrane protein 65, transcript variant X2 ; transmembrane protein 65, transcript variant X2 ; transmembrane protein 65, transcript variant X2 ; transmembrane protein 65, transcript variant X2 ; transmembrane protein 65, transcript variant X2 ; transmembrane protein 65, transcript variant X2 ; transmembrane protein 65, transcript variant X2	Transmembrane protein 65	6	NMGRVIGITIGCLLGMCPLMFMENEPKDADKKDDKAAAAAAPVEVVVAVHGK	5426.45	53	TRUE	1	16										sp|B3DHU2|TMM65_DANRE	sp|B3DHU2|TMM65_DANRE	sp|B3DHU2|TMM65_DANRE	tr|A0A182G7K6|A0A182G7K6_AEDAL	tr|A0A182G7K6|A0A182G7K6_AEDAL	tr|A0A182G7K6|A0A182G7K6_AEDAL	transmembrane protein 65, transcript variant X2	transmembrane protein 65, transcript variant X2	transmembrane protein 65, transcript variant X2	transmembrane protein 65, transcript variant X2	transmembrane protein 65, transcript variant X2	transmembrane protein 65, transcript variant X2	transmembrane protein 65, transcript variant X2	transmembrane protein 65, transcript variant X2	AALC636_020200.P28335	AALC636_020200.P28335	AALC636_020200.P28335	AALC636_020200.P28335	AALC636_020200.P28335	AALC636_020200.P28335	AALC636_020200.P28335	AALC636_020200.P28335	AALC636_020200.P28335
NODE_820_length_4942_cov_12.121342_g441_i0.p14 NODE_853_length_4906_cov_12.277262_g441_i1.p14 NODE_893_length_4939_cov_13.272523_g467_i0.p14 NODE_921_length_4903_cov_13.463903_g467_i1.p14 TRINITY_DN21494_c1_g1_i1.p10 TRINITY_DN21494_c1_g1_i3.p11 TRINITY_DN21494_c1_g1_i4.p11 TRINITY_DN21494_c1_g1_i9.p6	NODE_820_length_4942_cov_12.121342_g441_i0; NODE_853_length_4906_cov_12.277262_g441_i1; NODE_893_length_4939_cov_13.272523_g467_i0; NODE_921_length_4903_cov_13.463903_g467_i1; TRINITY_DN21494_c1_g1_i1; TRINITY_DN21494_c1_g1_i3; TRINITY_DN21494_c1_g1_i4; TRINITY_DN21494_c1_g1_i9	IPR006058	NO DATABASE HIT	NO DATABASE HIT	OTHER	OTHER	#N/A	2Fe-2S ferredoxin, iron-sulphur binding site	558	MLLAVFRTWGCCLAIVFIMLVGCFGGGCAGCRVQCTVLFDFGPESSCESTTLLGQ	5812.95	56	TRUE	1	22																#N/A	#N/A	#N/A	#N/A	#N/A	#N/A	#N/A	#N/A
NODE_77565_length_276_cov_2.746606_g67177_i0.p1	NODE_77565_length_276_cov_2.746606_g67177_i0	IPR022398	NO DATABASE HIT	NO DATABASE HIT	Enzyme	Peptidase	#N/A	Peptidase S8, subtilisin, His-active site	6	ALIAACVIALTDCAGIAGSIGEIFHGSYVCSAVLSYDESGSVKRFGGVENVLVSRK	5705.56	57	TRUE	1	12																#N/A	#N/A	#N/A	#N/A	#N/A	#N/A	#N/A	#N/A
NODE_34033_length_591_cov_9.604478_g23755_i0.p1 NODE_33203_length_608_cov_9.717902_g22875_i0.p1 TRINITY_DN17627_c0_g1_i1.p2 TRINITY_DN17627_c0_g1_i2.p2	NODE_34033_length_591_cov_9.604478_g23755_i0; NODE_33203_length_608_cov_9.717902_g22875_i0; TRINITY_DN17627_c0_g1_i1; TRINITY_DN17627_c0_g1_i2	IPR000875; IPR020400	Cecropin family, Cecropin-B1	Cecropin	Immunity related	Cecropin	cecropin-B1 ; cecropin-B1 ; cecropin-B1 ; cecropin-B1 ; unspecified product ; unspecified product ; unspecified product ; unspecified product	Cecropin; Cecropin, insect	54	MNFAKLLVLVVMLAAVLLFGSTEAGKLKKIGKKVEKTGKHVANAAQKAGPVVAGVSALI	6030.41	60	TRUE	1	24										sp|Q86PR5|CECB1_CULPP	sp|Q86PR5|CECB1_CULPP	sp|Q86PR5|CECB1_CULPP	tr|J9HSD6|J9HSD6_AEDAE	tr|J9HSD6|J9HSD6_AEDAE	tr|J9HSD6|J9HSD6_AEDAE	cecropin-B1	cecropin-B1	cecropin-B1	cecropin-B1	unspecified product	unspecified product	unspecified product	unspecified product	CQUJHB011054.P17067	CQUJHB011054.P17067	CQUJHB011054.P17067	AALF014650-PA	AALF014650-PA	AALF014650-PA	AALF014650-PA	AALF014650-PA	AALF014650-PA
TRINITY_DN61514_c0_g1_i1.p1	TRINITY_DN61514_c0_g1_i1	IPR000875; IPR020400	Cecropin family, Cecropin-A, uncharacterized	Cecropin	Immunity related	Cecropin	unspecified product ; unspecified product ; unspecified product ; unspecified product ; unspecified product ; unspecified product ; unspecified product ; unspecified product	Cecropin; Cecropin, insect	1	MNFTKLFVLVAMAVLLLVGQSEAGGLKKLGKKLEGAGKRVFNAAEKALPVVAGAKALGK	6053.4	60	TRUE	1	23										sp|P82592|CECA_AEDAE	sp|P82592|CECA_AEDAE	sp|P82592|CECA_AEDAE	tr|A0A6E8PGI8|A0A6E8PGI8_AEDAE	tr|A0A6E8PGI8|A0A6E8PGI8_AEDAE	tr|A0A6E8PGI8|A0A6E8PGI8_AEDAE	unspecified product	unspecified product	unspecified product	unspecified product	unspecified product	unspecified product	unspecified product	unspecified product	AAEL029038-PA	AAEL029038-PA	AAEL029038-PA	AAEL029038-PA	AAEL029038-PA	AAEL029038-PA	AAEL029038-PA	AAEL029038-PA	AAEL029038-PA
NODE_715_length_5125_cov_32.926627_g373_i0.p13 NODE_716_length_5125_cov_31.583235_g373_i1.p13 NODE_768_length_5125_cov_36.559566_g392_i0.p13 TRINITY_DN1029_c0_g1_i12.p5 TRINITY_DN1029_c0_g1_i5.p15 TRINITY_DN1029_c0_g1_i8.p14 TRINITY_DN1029_c0_g2_i2.p13	NODE_715_length_5125_cov_32.926627_g373_i0; NODE_716_length_5125_cov_31.583235_g373_i1; NODE_768_length_5125_cov_36.559566_g392_i0; TRINITY_DN1029_c0_g1_i12; TRINITY_DN1029_c0_g1_i5; TRINITY_DN1029_c0_g1_i8; TRINITY_DN1029_c0_g2_i2	IPR031742	hypothetical protein	hypothetical protein	OTHER	OTHER	#N/A	Protein of unknown function DUF4730	1404	MIQFVLLVSLCLLVLSVDRADASGMDFADTVALILGLALGTIGILACLGRYARRLRAEQF	6454.76	61	TRUE	1	22										sp|A4D0T7|SIM30_HUMAN	sp|A4D0T7|SIM30_HUMAN	sp|A4D0T7|SIM30_HUMAN	tr|A0A8D8F693|A0A8D8F693_CULPI	tr|A0A8D8F693|A0A8D8F693_CULPI	tr|A0A8D8F693|A0A8D8F693_CULPI	Protein of unknown function DUF4730 domain-containing protein	Protein of unknown function DUF4730 domain-containing protein	unspecified product	unspecified product	#N/A	#N/A	#N/A	#N/A	HASH_056889.P55980	ISCI021992-PA	ISCI021992-PA
TRINITY_DN21440_c0_g1_i1.p1 TRINITY_DN21440_c0_g1_i2.p1	TRINITY_DN21440_c0_g1_i1; TRINITY_DN21440_c0_g1_i2	IPR000875; IPR020400	Cecropin family, Cecropin-B1	Cecropin	Immunity related	Cecropin	cecropin ; cecropin ; cecropin ; cecropin ; cecropin ; cecropin ; cecropin ; cecropin	Cecropin; Cecropin, insect	18	NFNRLFILVLVAVLVVLGQSGVDAAPRWKFGKKLEKVGKNVFNAAKKALPVVAGYKALGR	6480.83	61	TRUE	1	24										sp|Q8MUF4|CECB_ANOGA	sp|Q8MUF4|CECB_ANOGA	sp|Q8MUF4|CECB_ANOGA	tr|A0A0A0PEV5|A0A0A0PEV5_AEDAE	tr|A0A0A0PEV5|A0A0A0PEV5_AEDAE	tr|A0A0A0PEV5|A0A0A0PEV5_AEDAE	cecropin	cecropin	cecropin	cecropin	cecropin	cecropin	cecropin	cecropin	AAEL029047-PA	AAEL029047-PA	AAEL029047-PA	AAEL029047-PA	AAEL029047-PA	AAEL029047-PA	AAEL029047-PA	AAEL029047-PA	AAEL029047-PA
NODE_61086_length_336_cov_6.683274_g50698_i0.p1 NODE_53034_length_376_cov_6.545171_g42599_i0.p2	NODE_61086_length_336_cov_6.683274_g50698_i0; NODE_53034_length_376_cov_6.545171_g42599_i0	IPR000875; IPR020400	Cecropin family, Cecropin-B1	Cecropin	Immunity related	Cecropin	cecropin ; cecropin ; cecropin ; cecropin ; cecropin ; cecropin ; cecropin ; cecropin	Cecropin; Cecropin, insect	8	MNFNRLFILVLVAVLVMLGQSSVDAAPRWKFGKKLEKVGKNVFNAAKKALPVVAGYKALGR	6674.11	62	TRUE	1	25										sp|Q8MUF4|CECB_ANOGA	sp|Q8MUF4|CECB_ANOGA	sp|Q8MUF4|CECB_ANOGA	tr|A0A0A0PEV5|A0A0A0PEV5_AEDAE	tr|A0A0A0PEV5|A0A0A0PEV5_AEDAE	tr|A0A0A0PEV5|A0A0A0PEV5_AEDAE	cecropin	cecropin	cecropin	cecropin	cecropin	cecropin	cecropin	cecropin	AAEL029047-PA	AAEL029047-PA	AAEL029047-PA	AAEL029047-PA	AAEL029047-PA	AAEL029047-PA	AAEL029047-PA	AAEL029047-PA	AAEL029047-PA
NODE_5945_length_2492_cov_12.640131_g3078_i0.p5 NODE_6094_length_2492_cov_13.381617_g3139_i0.p5 TRINITY_DN2846_c0_g2_i1.p5 TRINITY_DN2846_c0_g2_i4.p5	NODE_5945_length_2492_cov_12.640131_g3078_i0; NODE_6094_length_2492_cov_13.381617_g3139_i0; TRINITY_DN2846_c0_g2_i1; TRINITY_DN2846_c0_g2_i4	IPR003961; IPR013783; IPR036116	Fibronectin type-III domain-containing protein	Fibronectin	Immunity related	Housekeeping	unspecified product ; unspecified product ; unspecified product ; unspecified product ; uncharacterized LOC109399526, transcript variant X3 ; uncharacterized LOC109399526, transcript variant X3 ; uncharacterized LOC109399526, transcript variant X3 ; uncharacterized LOC109399526, transcript variant X3	Fibronectin type III; Immunoglobulin-like fold; Fibronectin type III superfamily	248	MLAFAALLAVHAGLAGSIPSAPENITVTFLSPTAVRVSWQTSMDPHTMPVDKYDVTYKPTDAR	6759.78	64	TRUE	1	17													tr|A0A6I8U746|A0A6I8U746_AEDAE	tr|A0A6I8U746|A0A6I8U746_AEDAE	tr|A0A6I8U746|A0A6I8U746_AEDAE	unspecified product	unspecified product	unspecified product	unspecified product	uncharacterized LOC109399526, transcript variant X3	uncharacterized LOC109399526, transcript variant X3	uncharacterized LOC109399526, transcript variant X3	uncharacterized LOC109399526, transcript variant X3	AAEL024268-PB	AAEL024268-PB	AAEL024268-PB	AALC636_001446.P1948	AALC636_001446.P1948	AALC636_001446.P1948	AALC636_001446.P1948	AALC636_001446.P1948	AALC636_001446.P1948
NODE_9528_length_1929_cov_3.498933_g5005_i0.p6 NODE_16567_length_1271_cov_4.260691_g5005_i1.p3 NODE_3792_length_3102_cov_3.282573_g1988_i0.p8 NODE_16688_length_1271_cov_4.657895_g1988_i1.p3 TRINITY_DN9962_c1_g1_i1.p5 TRINITY_DN9962_c1_g1_i2.p5 TRINITY_DN9962_c1_g1_i3.p3	NODE_9528_length_1929_cov_3.498933_g5005_i0; NODE_16567_length_1271_cov_4.260691_g5005_i1; NODE_3792_length_3102_cov_3.282573_g1988_i0; NODE_16688_length_1271_cov_4.657895_g1988_i1; TRINITY_DN9962_c1_g1_i1; TRINITY_DN9962_c1_g1_i2; TRINITY_DN9962_c1_g1_i3	IPR030473	NO DATA BASE HIT	NO DATA BASE HIT	OTHER	OTHER	#N/A	Interleukin-6/GCSF/MGF, conserved site	97	MINCQNHFTRMETCFTRLLVGLALFSYSLPGCTLKFHTLILPLTPPIGRTSFGHSNATFIMHG	7055.35	64	TRUE	1	31																#N/A	#N/A	#N/A	#N/A	#N/A	#N/A	#N/A	#N/A
NODE_67808_length_307_cov_6.055556_g57420_i0.p2 NODE_96222_length_240_cov_7.816216_g85784_i0.p1	NODE_67808_length_307_cov_6.055556_g57420_i0; NODE_96222_length_240_cov_7.816216_g85784_i0	IPR000875; IPR020400	Cecropin family, Cecropin-B1, uncharacterized	Cecropin	Immunity related	Cecropin	unspecified product ; unspecified product ; unspecified product ; unspecified product ; unspecified product ; unspecified product ; unspecified product ; unspecified product	Cecropin; Cecropin, insect	6	PSPVAMNFNKLFLIVILAALLLLGQTEAGRLKKLGKKIEKAGKRVFNAAQKGLPVAAGVKALGR	6739.25	65	TRUE	1	28										sp|Q86PR5|CECB1_CULPP	sp|Q86PR5|CECB1_CULPP	sp|Q86PR5|CECB1_CULPP	tr|A0A182GRV1|A0A182GRV1_AEDAL	tr|A0A182GRV1|A0A182GRV1_AEDAL	tr|A0A182GRV1|A0A182GRV1_AEDAL	unspecified product	unspecified product	unspecified product	unspecified product	unspecified product	unspecified product	unspecified product	unspecified product	AALF014650-PA	AALF014650-PA	AALF014650-PA	AALF014650-PA	AALF014650-PA	AALF014650-PA	AALF014650-PA	AALF014650-PA	AALF014650-PA
TRINITY_DN141758_c0_g1_i1.p1	TRINITY_DN141758_c0_g1_i1	IPR002172; IPR023415; IPR036055	EGF-like?	EGF-like	EGF-like		basement membrane-specific heparan sulfate proteoglycan core protein-like protein ; basement membrane-specific heparan sulfate proteoglycan core protein-like protein ; Low-density lipoprotein (LDL) receptor class A repeat, LDLR class B repeat, EGF-like calcium-binding domain-containing protein ; Low-density lipoprotein (LDL) receptor class A repeat, LDLR class B repeat, EGF-like calcium-binding d…	Low-density lipoprotein (LDL) receptor class A repeat; Low-density lipoprotein (LDL) receptor class A, conserved site; LDL receptor-like superfamily	4	MRDLSHLLNHFSCLPYAAHCVLFVGSCNETEFACLDGHHCIDAALRCDSYYDCKDFSDEQNCFG	7253.1	65	TRUE	1	20										sp|Q6X0I2|VGR_SOLIN	sp|P98158|LRP2_RAT	sp|P98158|LRP2_RAT	tr|A0A7R9CAT8|A0A7R9CAT8_TIMCR	tr|A0A7R9CAT8|A0A7R9CAT8_TIMCR	tr|A0A7R9CAT8|A0A7R9CAT8_TIMCR	basement membrane-specific heparan sulfate proteoglycan core protein-like protein	basement membrane-specific heparan sulfate proteoglycan core protein-like protein	Low-density lipoprotein (LDL) receptor class A repeat, LDLR class B repeat, EGF-like calcium-binding domain-containing protein	Low-density lipoprotein (LDL) receptor class A repeat, LDLR class B repeat, EGF-like calcium-binding domain-containing protein	putative vitellogenin receptor, transcript variant X2	putative vitellogenin receptor, transcript variant X1	vitellogenin receptor [Source:Projected from Anopheles gambiae (AGAP000427) VB Community Annotation]	vitellogenin receptor [Source:Projected from Anopheles gambiae (AGAP000427) VB Community Annotation]	LDEU000601-PA	HLOH_059030.P58048	HLOH_059030.P58048	AALB20_033303.P66818	AFAF015415-PA	AFAF015415-PA	AALB20_033303.P66818	AFAF015415-PA	AFAF015415-PA
TRINITY_DN30474_c0_g1_i1.p2	TRINITY_DN30474_c0_g1_i1	IPR001542; IPR036574	defensine-like, Putative knottins	defensin	Immunity related	Defensin	unspecified product ; unspecified product ; unspecified product ; unspecified product ; unspecified product ; unspecified product ; unspecified product ; unspecified product	Defensin, invertebrate/fungal; Knottin, scorpion toxin-like superfamily	4	VLADEARPVANSLFDELPEESYQAAVENLRLKRANRDLLSGFGVGDSACAAHCIARGNRGGYCNSKKVCVCRN	7870.88	74	TRUE	1	3	sp|A0A3G5BIB1|ASC3B_DOLGE	sp|A0A3G5BIB1|ASC3B_DOLGE	sp|A0A3G5BIB1|ASC3B_DOLGE				sp|A0A3G5BIB1|ASC3B_DOLGE	sp|A0A3G5BIB1|ASC3B_DOLGE	sp|A0A3G5BIB1|ASC3B_DOLGE	sp|P91793|DEFA_AEDAE	sp|P91793|DEFA_AEDAE	sp|P91793|DEFA_AEDAE	tr|A0A023ECL9|A0A023ECL9_AEDAL	tr|A0A023ECL9|A0A023ECL9_AEDAL	tr|A0A023ECL9|A0A023ECL9_AEDAL	unspecified product	unspecified product	unspecified product	unspecified product	unspecified product	unspecified product	unspecified product	unspecified product	AALF003252-PA	AALF003252-PA	AALF003252-PA	AALF003252-PA	AALF003252-PA	AALF003252-PA	AALF003252-PA	AALF003252-PA	AALF003252-PA
NODE_59261_length_341_cov_6586.066434_g48825_i0.p1	NODE_59261_length_341_cov_6586.066434_g48825_i0	IPR036728	37 kDa salivary gland allergen Aed a 2, Long form D7 salivary protein	D7 salivary protein	OBP (Odorant Binding Protein)	Long D7 mosquito family	37 kDa salivary gland allergen Aed a 2-like ; 37 kDa salivary gland allergen Aed a 2-like ; 37 kDa salivary gland allergen Aed a 2-like ; 37 kDa salivary gland allergen Aed a 2-like ; 37 kDa salivary gland allergen Aed a 2-like ; 37 kDa salivary gland allergen Aed a 2-like ; 37 kDa salivary gland allergen Aed a 2-like ; 37 kDa salivary gland allergen Aed a 2-like	Pheromone/general odorant binding protein superfamily	30	IRMNLPLVLAVVTISSLALVTAKGPFDPEEMHFIFTRCMEDNLKDGPDRVKTLLKWKELVTEPRDDPATHCFAK	8410.88	75	TRUE	1	22										sp|P18153|ALL2_AEDAE	sp|P18153|ALL2_AEDAE	sp|P18153|ALL2_AEDAE	tr|A0A023EQS5|A0A023EQS5_AEDAL	tr|A0A023EQS5|A0A023EQS5_AEDAL	tr|A0A023EQS5|A0A023EQS5_AEDAL	37 kDa salivary gland allergen Aed a 2-like	37 kDa salivary gland allergen Aed a 2-like	37 kDa salivary gland allergen Aed a 2-like	37 kDa salivary gland allergen Aed a 2-like	37 kDa salivary gland allergen Aed a 2-like	37 kDa salivary gland allergen Aed a 2-like	37 kDa salivary gland allergen Aed a 2-like	37 kDa salivary gland allergen Aed a 2-like	AALC636_035105.P49405	AALC636_035105.P49405	AALC636_035105.P49405	AALC636_035105.P49405	AALC636_035105.P49405	AALC636_035105.P49405	AALC636_035105.P49405	AALC636_035105.P49405	AALC636_035105.P49405
TRINITY_DN6209_c0_g1_i1.p2	TRINITY_DN6209_c0_g1_i1	IPR029052	uncharacterized protein, 5'-Nucleotidase	Nucleotidase	Enzyme	nucleotidase	apyrase-like ; apyrase-like ; apyrase-like ; apyrase-like ; apyrase-like ; apyrase-like ; apyrase-like ; apyrase-like	Metallo-dependent phosphatase-like	211	MLSKLFAVLLALSSLLQIEGSNFKLKIIHFNDLHARFDEVTNKSVPCTGSGEPCVGGVARLVTTIEKLNKENSNQ	8186.5	76	TRUE	1	20	sp|B6EWW8|V5NTD_GLOBR	sp|A0A2I4HXH5|V5NTD_NAJAT	sp|A0A2I4HXH5|V5NTD_NAJAT				sp|B6EWW8|V5NTD_GLOBR	sp|A0A2I4HXH5|V5NTD_NAJAT	sp|A0A2I4HXH5|V5NTD_NAJAT	sp|B3A0N5|APY_TABYA	sp|P21588|5NTD_RAT	sp|P21588|5NTD_RAT	tr|A0A182G8G3|A0A182G8G3_AEDAL	tr|A0A182H598|A0A182H598_AEDAL	tr|A0A182H598|A0A182H598_AEDAL	apyrase-like	apyrase-like	apyrase-like	apyrase-like	apyrase-like	apyrase-like	apyrase-like	apyrase-like	AALC636_025861.P36338	AALC636_025861.P36338	AALC636_025861.P36338	AALC636_025861.P36338	AALC636_025861.P36338	AALC636_025861.P36338	AALC636_025861.P36338	AALC636_025861.P36338	AALC636_025861.P36338
TRINITY_DN34898_c0_g1_i1.p5	TRINITY_DN34898_c0_g1_i1	IPR043030	beta-1,3-glucan-binding protein-like	beta-1,3-glucan-binding	Immunity related	Antimicrobial	beta-1,3-glucan-binding protein-like ; beta-1,3-glucan-binding protein-like ; beta-1,3-glucan-binding protein-like ; beta-1,3-glucan-binding protein-like ; beta-1,3-glucan-binding protein-like ; beta-1,3-glucan-binding protein-like ; beta-1,3-glucan-binding protein-like ; beta-1,3-glucan-binding protein-like	Beta-1,3-glucan-binding protein, N-terminal domain superfamily	25	MRHLLCVVIVFLAVSANHVCRSARFQKFSIPDVEFEFLKPRGFRASIPDVPEYSCSRFTLASTSRSSSSRKAIMRTT	8741.2	78	TRUE	1	22													tr|Q171J3|Q171J3_AEDAE	tr|A0A1Q3FNF1|A0A1Q3FNF1_CULTA	tr|A0A1Q3FNF1|A0A1Q3FNF1_CULTA	beta-1,3-glucan-binding protein-like	beta-1,3-glucan-binding protein-like	beta-1,3-glucan-binding protein-like	beta-1,3-glucan-binding protein-like	beta-1,3-glucan-binding protein-like	beta-1,3-glucan-binding protein-like	beta-1,3-glucan-binding protein-like	beta-1,3-glucan-binding protein-like	AALFPA_070553.P41068	AALFPA_070553.P41068	AALFPA_070553.P41068	AALFPA_070553.P41068	AALFPA_070553.P41068	AALFPA_070553.P41068	AALFPA_070553.P41068	AALFPA_070553.P41068	AALFPA_070553.P41068
TRINITY_DN2473_c2_g1_i10.p7 TRINITY_DN2473_c2_g1_i11.p11 TRINITY_DN2473_c2_g1_i4.p11 TRINITY_DN2473_c2_g1_i6.p11	TRINITY_DN2473_c2_g1_i10; TRINITY_DN2473_c2_g1_i11; TRINITY_DN2473_c2_g1_i4; TRINITY_DN2473_c2_g1_i6	IPR017905	NO DATABASE HIT	NO DATABASE HIT	OTHER	OTHER	#N/A	ERV/ALR sulfhydryl oxidase domain	464	MIRVRVLGIFISLAFTLWTGEDSPNNQEMWGCFGWSTTSNYSSSIEDEPVASLLSVSCFRLMSLSVLMPCSSNSFHFE	8748.97	79	TRUE	1	20																#N/A	#N/A	#N/A	#N/A	#N/A	#N/A	#N/A	#N/A
NODE_51256_length_391_cov_2.175595_g40868_i0.p2 NODE_50831_length_391_cov_2.282738_g40397_i0.p2	NODE_51256_length_391_cov_2.175595_g40868_i0; NODE_50831_length_391_cov_2.282738_g40397_i0	IPR001166; IPR031098; IPR035957	Ion transport peptide-like	XXX Ion transport peptide-like	OTHER	OTHER	CHH XO-type, variant 4 precursor, putative ; CHH XO-type, variant 4 precursor, putative ; CHH XO-type, variant 4 precursor, putative ; CHH XO-type, variant 4 precursor, putative ; unspecified product ; unspecified product ; ion transport peptide-like, transcript variant X3 ; ion transport peptide-like, transcript variant X2	Hyperglycemic hormone; Crustacean CHH/MIH/GIH neurohormone family; Crustacean CHH/MIH/GIH neurohormone superfamily	6	LIATVVAAYSVIPDQDMARSSSTQNCGIDDVKFAAMGKVCEECVQLYKEPELHNKCSSNCFQNNYFAGCIDVLLFHQNQ	8765.93	80	TRUE	1	8	sp|V9QFH8|TXA2_STEGR	sp|V9QER4|TXAD_STEGR	sp|V9QER4|TXAD_STEGR	sp|V9QFH8|TXA2_STEGR	sp|V9QF69|TXA1_LATGE	sp|V9QF69|TXA1_LATGE	sp|V9QFH8|TXA2_STEGR	sp|V9QER4|TXAD_STEGR	sp|V9QER4|TXAD_STEGR	sp|Q26492|ITPL_SCHGR	sp|Q9U5D2|CHH2_PENJP	sp|Q9U5D2|CHH2_PENJP	tr|A0A8X6IRS2|A0A8X6IRS2_TRICU	tr|A0A6J0BIF1|A0A6J0BIF1_NEOLC	tr|A0A6J0BIF1|A0A6J0BIF1_NEOLC	CHH XO-type, variant 4 precursor, putative	CHH XO-type, variant 4 precursor, putative	CHH XO-type, variant 4 precursor, putative	CHH XO-type, variant 4 precursor, putative	unspecified product	unspecified product	ion transport peptide-like, transcript variant X3	ion transport peptide-like, transcript variant X2	PHUM308540-PA	PHUM308540-PA	PHUM308540-PA	CSON007572-2	CSON007999-1	CSON007999-1	AAEL019725-PB	AMEM21_011580.P22682	AMEM21_011580.P22682
NODE_29507_length_692_cov_1.329670_g19481_i0.p1 NODE_29647_length_692_cov_1.329670_g19537_i0.p1	NODE_29507_length_692_cov_1.329670_g19481_i0; NODE_29647_length_692_cov_1.329670_g19537_i0	IPR002047; IPR010475	Hypertrehalosaemic prohormone, Adipokinetic hormone	hormone binding	Housekeeping	OTHER	hypertrehalosaemic prohormone ; hypertrehalosaemic prohormone ; hypertrehalosaemic prohormone ; hypertrehalosaemic prohormone ; hypertrehalosaemic prohormone ; hypertrehalosaemic prohormone ; hypertrehalosaemic prohormone ; hypertrehalosaemic prohormone	Adipokinetic hormone, conserved site; Adipokinetic hormone/red pigment-concentrating hormone	8	EMDLVKLFSMLLICAALIFVCDAQLTFTPSWGKRAANPLSMNMPGSFGVQDSCKTPVDSLMVIYRMIQTEAQKILECNQK	8932.62	81	TRUE	1	23										sp|Q17128|HTF_BLADI	sp|Q17128|HTF_BLADI	sp|Q17128|HTF_BLADI	tr|A0A023EB74|A0A023EB74_AEDAL	tr|A0A023EB74|A0A023EB74_AEDAL	tr|A0A023EB74|A0A023EB74_AEDAL	hypertrehalosaemic prohormone	hypertrehalosaemic prohormone	hypertrehalosaemic prohormone	hypertrehalosaemic prohormone	hypertrehalosaemic prohormone	hypertrehalosaemic prohormone	hypertrehalosaemic prohormone	hypertrehalosaemic prohormone	AALC636_004976.P6952	AALC636_004976.P6952	AALC636_004976.P6952	AALC636_004976.P6952	AALC636_004976.P6952	AALC636_004976.P6952	AALC636_004976.P6952	AALC636_004976.P6952	AALC636_004976.P6952
NODE_75834_length_280_cov_1.684444_g65446_i0.p1 NODE_74537_length_280_cov_1.684444_g64101_i0.p1 TRINITY_DN32300_c0_g1_i1.p1	NODE_75834_length_280_cov_1.684444_g65446_i0; NODE_74537_length_280_cov_1.684444_g64101_i0; TRINITY_DN32300_c0_g1_i1	IPR000859; IPR035914	uncharacterized protein, CUB-domain	serine protease	Enzyme	serine protease	venom serine protease-like ; venom serine protease-like ; venom serine protease-like ; venom serine protease-like ; venom serine protease-like ; venom serine protease-like ; venom serine protease-like ; venom serine protease-like	CUB domain; Spermadhesin, CUB domain superfamily	6	SVSITIVTIFSALARADGLGVFAICDTVRTLQDNEVLYIQSPGYTNYYKPNTNCRWRLSAPTGYHVYMNCYDVVLPSVRVV	9081.42	82	TRUE	1	16										sp|Q20911|CUBN_CAEEL	sp|Q20911|CUBN_CAEEL	sp|Q20911|CUBN_CAEEL	tr|A0A182H7Y7|A0A182H7Y7_AEDAL	tr|A0A182H7Y7|A0A182H7Y7_AEDAL	tr|A0A182H7Y7|A0A182H7Y7_AEDAL	venom serine protease-like	venom serine protease-like	venom serine protease-like	venom serine protease-like	venom serine protease-like	venom serine protease-like	venom serine protease-like	venom serine protease-like	AALC636_008579.P12013	AALC636_008579.P12013	AALC636_008579.P12013	AALC636_008579.P12013	AALC636_008579.P12013	AALC636_008579.P12013	AALC636_008579.P12013	AALC636_008579.P12013	AALC636_008579.P12013
NODE_60524_length_339_cov_1.595070_g50136_i0.p1 NODE_59779_length_339_cov_1.595070_g49343_i0.p1	NODE_60524_length_339_cov_1.595070_g50136_i0; NODE_59779_length_339_cov_1.595070_g49343_i0	IPR002223; IPR020901; IPR036880	BPTI/Kunitz inhibitor domain-containing protein	Protease inhibitor	Protease Inhibitors	Kunitz	unspecified product ; unspecified product ; unspecified product ; unspecified product ; unspecified product ; unspecified product ; unspecified product ; unspecified product	Pancreatic trypsin inhibitor Kunitz domain; Proteinase inhibitor I2, Kunitz, conserved site; Pancreatic trypsin inhibitor Kunitz domain superfamily	4	EIKMKYFAVFALLCCLLGTALAALKNPICGEEFGKIGDCRSLQDKWTYRRDTNECIKFNYSGCHGNNNLFENKGQCEKTCKN	9321.76	83	TRUE	1	22	sp|Q8T3S7|VKT1_ARAVE	sp|Q8T3S7|VKT1_ARAVE	sp|Q8T3S7|VKT1_ARAVE	sp|Q8T3S7|VKT1_ARAVE	sp|Q8T3S7|VKT1_ARAVE	sp|Q8T3S7|VKT1_ARAVE	sp|Q8T3S7|VKT1_ARAVE	sp|B6ZIW0|KUN_HAELO	sp|B6ZIW0|KUN_HAELO	sp|P11424|IMAP_DROFU	sp|O35536|TFPI2_MOUSE	sp|O35536|TFPI2_MOUSE	tr|B4MVC4|B4MVC4_DROWI	tr|B4MVC4|B4MVC4_DROWI	tr|B4MVC4|B4MVC4_DROWI	unspecified product	unspecified product	unspecified product	unspecified product	unspecified product	unspecified product	unspecified product	unspecified product	FBpp0077239	FBpp0077239	FBpp0077239	FBpp0077239	FBpp0077239	FBpp0077239	AALB008749-PA	ACHR001613-PA	ACHR001613-PA
NODE_14219_length_1456_cov_43.712348_g7239_i1.p3 NODE_14293_length_1456_cov_45.590293_g7189_i1.p3 TRINITY_DN21769_c0_g1_i1.p3 TRINITY_DN21769_c0_g1_i8.p3	NODE_14219_length_1456_cov_43.712348_g7239_i1; NODE_14293_length_1456_cov_45.590293_g7189_i1; TRINITY_DN21769_c0_g1_i1; TRINITY_DN21769_c0_g1_i8	IPR008037; IPR036201	NO DATABASE HIT	NO DATABASE HIT	OTHER	OTHER	unspecified product ; unspecified product ; unspecified product ; unspecified product ; kielin/chordin-like protein ; kielin/chordin-like protein ; kielin/chordin-like protein ; kielin/chordin-like protein	Pacifastin domain; Pacifastin domain superfamily	258	MKCNKVTTLLVLCSLILVTGRTRAHPIREFDKVCESNSIFMDRCNICLCSKDGFSKQCTTFVCNRIEDTYQIGPPRWSDDKD	9409.93	83	TRUE	1	24																unspecified product	unspecified product	unspecified product	unspecified product	kielin/chordin-like protein	kielin/chordin-like protein	kielin/chordin-like protein	kielin/chordin-like protein	LLOJ000278-PA	LLOJ000278-PA	LLOJ000278-PA	LLOJ000278-PA	LLOJ000278-PA	LLOJ000278-PA	CQUJHB001303.P2026	CQUJHB001303.P2026	CQUJHB001303.P2026
NODE_17682_length_1195_cov_5.829825_g9943_i0.p2 NODE_10693_length_1794_cov_5.086256_g5601_i0.p2 NODE_16672_length_1272_cov_6.076417_g5601_i1.p2 TRINITY_DN5346_c0_g1_i1.p2	NODE_17682_length_1195_cov_5.829825_g9943_i0; NODE_10693_length_1794_cov_5.086256_g5601_i0; NODE_16672_length_1272_cov_6.076417_g5601_i1; TRINITY_DN5346_c0_g1_i1	IPR002350; IPR036058	Putative salivary kazal 1	Kazal-like	Protease Inhibitors	Kazal	turripeptide Pal9.2-like ; turripeptide Pal9.2-like ; turripeptide Pal9.2-like ; turripeptide Pal9.2-like ; turripeptide Pal9.2-like ; turripeptide Pal9.2-like ; turripeptide Pal9.2-like ; turripeptide Pal9.2-like	Kazal domain; Kazal domain superfamily	76	MRSVSVLAVILAVTLVGLLTVETQADIYSEMASCACPLSYQPVCGSDNVTYSNDCVLNCAMATPTGSRIALKKLRDGSCENTEL	8877.26	85	TRUE	1	25	sp|P0DKT1|TU92_POLAB	sp|P0DKM8|TU91_IOTCI	sp|P0DKM8|TU91_IOTCI	sp|G4V4G1|IGFBP_CUPSA	sp|G4V4G1|IGFBP_CUPSA	sp|G4V4G1|IGFBP_CUPSA	sp|P0DKT1|TU92_POLAB	sp|P0DKM8|TU91_IOTCI	sp|P0DKM8|TU91_IOTCI	sp|Q06684|THBI_RHOPR	sp|P00997|ISK1_SHEEP	sp|P00997|ISK1_SHEEP	tr|A0A023EDD9|A0A023EDD9_AEDAL	tr|A0A023EDD9|A0A023EDD9_AEDAL	tr|A0A023EDD9|A0A023EDD9_AEDAL	turripeptide Pal9.2-like	turripeptide Pal9.2-like	turripeptide Pal9.2-like	turripeptide Pal9.2-like	turripeptide Pal9.2-like	turripeptide Pal9.2-like	turripeptide Pal9.2-like	turripeptide Pal9.2-like	AALC636_012322.P17159	AALC636_012322.P17159	AALC636_012322.P17159	AALC636_012322.P17159	AALC636_012322.P17159	AALC636_012322.P17159	AALC636_012322.P17159	AALC636_012322.P17159	AALC636_012322.P17159
NODE_28804_length_711_cov_29.998476_g18830_i0.p1	NODE_28804_length_711_cov_29.998476_g18830_i0	IPR001548	Angiotensin-converting enzyme, peptidase M2	peptidase M2	Enzyme	Peptidase	Angiotensin-converting enzyme [Source:UniProtKB/TrEMBL;Acc:A0A182GI44] ; Angiotensin-converting enzyme [Source:UniProtKB/TrEMBL;Acc:A0A182GI44] ; uncharacterized LOC109421171 ; uncharacterized LOC109421171 ; Angiotensin-converting enzyme [Source:UniProtKB/TrEMBL;Acc:A0A182GI44] ; Angiotensin-converting enzyme [Source:UniProtKB/TrEMBL;Acc:A0A182GI44] ; uncharacterized LOC109421171 ; uncharacterize…	Peptidase M2, peptidyl-dipeptidase A	32	MLWRLSLLVLAGVVVALAGASNPQLEEDELAAAKYVADLEREILARNYEATEASWAYESNLTEDNLKQRNEIQTRNANYFKVGS	9416.55	85	TRUE	1	20										sp|Q10714|ACE_DROME	sp|Q10714|ACE_DROME	sp|Q10714|ACE_DROME	tr|A0A182GI44|A0A182GI44_AEDAL	tr|A0A023EVB9|A0A023EVB9_AEDAL	tr|A0A023EVB9|A0A023EVB9_AEDAL	Angiotensin-converting enzyme [Source:UniProtKB/TrEMBL;Acc:A0A182GI44]	Angiotensin-converting enzyme [Source:UniProtKB/TrEMBL;Acc:A0A182GI44]	uncharacterized LOC109421171	uncharacterized LOC109421171	Angiotensin-converting enzyme [Source:UniProtKB/TrEMBL;Acc:A0A182GI44]	Angiotensin-converting enzyme [Source:UniProtKB/TrEMBL;Acc:A0A182GI44]	uncharacterized LOC109421171	uncharacterized LOC109421171	AALF010305-PA	AALC636_005580.P7762	AALC636_005580.P7762	AALF010305-PA	AALC636_005580.P7762	AALC636_005580.P7762	AALF010305-PA	AALC636_005580.P7762	AALC636_005580.P7762
TRINITY_DN2500_c0_g2_i4.p1	TRINITY_DN2500_c0_g2_i4	IPR002919; IPR036084	til domain, cysteine-rich salivary secreted peptide	salivary protein	Mucin	Mucin/TIL	mucin-2 ; mucin-2 ; scavenger receptor cysteine-rich protein-like protein ; scavenger receptor cysteine-rich protein-like protein ; mucin-2 ; mucin-2 ; cysteine-rich venom protein, putative ; cysteine-rich venom protein, putative	Trypsin Inhibitor-like, cysteine rich domain; Serine protease inhibitor-like superfamily	20	MKIFLTVLCIAVITSSTSAAPQFSDSSECSDPNTEYLECGSACPLTCRNMNKNFMCIAVCRSGCFCWNGLVRNADNKCIEPSQCSQ	9359.76	87	TRUE	1	19	sp|Q8T0W0|CVP6_PIMHY	sp|P0DM55|VPI1_SCOJE	sp|P0DM55|VPI1_SCOJE				sp|Q8T0W0|CVP6_PIMHY	sp|P0DM55|VPI1_SCOJE	sp|P0DM55|VPI1_SCOJE	sp|Q8T0W0|CVP6_PIMHY	sp|P0DM55|VPI1_SCOJE	sp|P0DM55|VPI1_SCOJE	tr|A0A1W7R7N0|A0A1W7R7N0_AEDAL	tr|A0A1W7R7N0|A0A1W7R7N0_AEDAL	tr|A0A1W7R7N0|A0A1W7R7N0_AEDAL	mucin-2	mucin-2	scavenger receptor cysteine-rich protein-like protein	scavenger receptor cysteine-rich protein-like protein	mucin-2	mucin-2	cysteine-rich venom protein, putative	cysteine-rich venom protein, putative	AALC636_026828.P37720	LDEU008415-PA	LDEU008415-PA	AALC636_026828.P37720	CPIJ016736-PA	CPIJ016736-PA	AALC636_026828.P37720	CPIJ016736-PA	CPIJ016736-PA
TRINITY_DN2500_c0_g2_i1.p1	TRINITY_DN2500_c0_g2_i1	IPR002919; IPR036084	til domain, cysteine-rich salivary secreted peptide	salivary protein	Protease Inhibitors	TIL	zonadhesin, transcript variant X1 ; zonadhesin, transcript variant X1 ; scavenger receptor cysteine-rich protein-like protein ; scavenger receptor cysteine-rich protein-like protein ; zonadhesin, transcript variant X1 ; zonadhesin, transcript variant X1 ; cysteine-rich venom protein, putative ; cysteine-rich venom protein, putative	Trypsin Inhibitor-like, cysteine rich domain; Serine protease inhibitor-like superfamily	6	MKIFLTVLCIVVITSSASATSQFSDSSECSDPNTEYLECGSACPLTCRNMNKNFMCIAVCRSGCFCWNGLVRNADNKCIKPSQCSQ	9376.83	87	TRUE	1	19	sp|Q8T0W0|CVP6_PIMHY	sp|P0DM55|VPI1_SCOJE	sp|P0DM55|VPI1_SCOJE				sp|Q8T0W0|CVP6_PIMHY	sp|P0DM55|VPI1_SCOJE	sp|P0DM55|VPI1_SCOJE	sp|Q8T0W0|CVP6_PIMHY	sp|P0DM55|VPI1_SCOJE	sp|P0DM55|VPI1_SCOJE	tr|A0A1W7R7N0|A0A1W7R7N0_AEDAL	tr|A0A1W7R7N0|A0A1W7R7N0_AEDAL	tr|A0A1W7R7N0|A0A1W7R7N0_AEDAL	zonadhesin, transcript variant X1	zonadhesin, transcript variant X1	scavenger receptor cysteine-rich protein-like protein	scavenger receptor cysteine-rich protein-like protein	zonadhesin, transcript variant X1	zonadhesin, transcript variant X1	cysteine-rich venom protein, putative	cysteine-rich venom protein, putative	CQUJHB008149.P12565	LDEU008415-PA	LDEU008415-PA	CQUJHB008149.P12565	CPIJ016736-PA	CPIJ016736-PA	CQUJHB008149.P12565	CPIJ016736-PA	CPIJ016736-PA
NODE_14558_length_1428_cov_9.190823_g985_i7.p1 NODE_14632_length_1428_cov_9.622724_g549_i18.p1	NODE_14558_length_1428_cov_9.190823_g985_i7; NODE_14632_length_1428_cov_9.622724_g549_i18	IPR002919; IPR036084	Cysteine-rich venom-like protein	serine protease	Enzyme	serine protease	zonadhesin, transcript variant X1 ; zonadhesin, transcript variant X1 ; cysteine-rich venom protein, putative ; cysteine-rich venom protein, putative ; zonadhesin, transcript variant X1 ; zonadhesin, transcript variant X1 ; cysteine-rich venom protein, putative ; cysteine-rich venom protein, putative	Trypsin Inhibitor-like, cysteine rich domain; Serine protease inhibitor-like superfamily	56	MKIFLTVLCIAVITSSTSAAPQFSDSSECSDPNTEYLECGSACPLTCRNMNRNFMCIAVCRSGCFCRNELVRNADNKCIEPSQCSQ	9429.81	87	TRUE	1	19	sp|Q8T0W0|CVP6_PIMHY	sp|P0DM55|VPI1_SCOJE	sp|P0DM55|VPI1_SCOJE				sp|Q8T0W0|CVP6_PIMHY	sp|P0DM55|VPI1_SCOJE	sp|P0DM55|VPI1_SCOJE	sp|Q8T0W0|CVP6_PIMHY	sp|Q8CIZ8|VWF_MOUSE	sp|Q8CIZ8|VWF_MOUSE	tr|Q5MIW2|Q5MIW2_AEDAL	tr|Q5MIW2|Q5MIW2_AEDAL	tr|Q5MIW2|Q5MIW2_AEDAL	zonadhesin, transcript variant X1	zonadhesin, transcript variant X1	cysteine-rich venom protein, putative	cysteine-rich venom protein, putative	zonadhesin, transcript variant X1	zonadhesin, transcript variant X1	cysteine-rich venom protein, putative	cysteine-rich venom protein, putative	CQUJHB008149.P12565	CPIJ016736-PA	CPIJ016736-PA	CQUJHB008149.P12565	CPIJ016736-PA	CPIJ016736-PA	CQUJHB008149.P12565	CPIJ016736-PA	CPIJ016736-PA
NODE_3784_length_3073_cov_14.998675_g985_i3.p2 NODE_3889_length_3074_cov_15.790990_g549_i4.p2	NODE_3784_length_3073_cov_14.998675_g985_i3; NODE_3889_length_3074_cov_15.790990_g549_i4	IPR002919; IPR036084	til domain, cysteine-rich salivary secreted peptide	salivary protein	Protease Inhibitors	TIL	serine protease inhibitor swm-1-like ; serine protease inhibitor swm-1-like ; unspecified product ; unspecified product ; serine protease inhibitor swm-1-like ; serine protease inhibitor swm-1-like ; cysteine-rich venom protein, putative ; cysteine-rich venom protein, putative	Trypsin Inhibitor-like, cysteine rich domain; Serine protease inhibitor-like superfamily	55	MKIFLTVLCIAVITSSTSAAPQFSDSSECSDPNTEYLECGSACPLTCRNMNRNFMCIAVCRSGCFCRKGLVRNEDNKCIEPSQCSQ	9429.85	87	TRUE	1	19	sp|Q8T0W0|CVP6_PIMHY	sp|P0DM55|VPI1_SCOJE	sp|P0DM55|VPI1_SCOJE				sp|Q8T0W0|CVP6_PIMHY	sp|P0DM55|VPI1_SCOJE	sp|P0DM55|VPI1_SCOJE	sp|Q8T0W0|CVP6_PIMHY	sp|Q8CIZ8|VWF_MOUSE	sp|Q8CIZ8|VWF_MOUSE	tr|A0A1W7R7N0|A0A1W7R7N0_AEDAL	tr|A0A1W7R7N0|A0A1W7R7N0_AEDAL	tr|A0A1W7R7N0|A0A1W7R7N0_AEDAL	serine protease inhibitor swm-1-like	serine protease inhibitor swm-1-like	unspecified product	unspecified product	serine protease inhibitor swm-1-like	serine protease inhibitor swm-1-like	cysteine-rich venom protein, putative	cysteine-rich venom protein, putative	ADAR2_004558.P6273	PPAI000274-PA	PPAI000274-PA	ADAR2_004558.P6273	PPAI000274-PA	PPAI000274-PA	ADAR2_004558.P6273	CPIJ016736-PA	CPIJ016736-PA
NODE_59630_length_343_cov_2.107639_g49242_i0.p1 NODE_58889_length_343_cov_2.111111_g48453_i0.p1	NODE_59630_length_343_cov_2.107639_g49242_i0; NODE_58889_length_343_cov_2.111111_g48453_i0	IPR013087	uncharacterized protein, C2H2-type domain-containing protein	Zinc finger	OTHER	OTHER	unspecified product ; unspecified product ; unspecified product ; unspecified product ; unspecified product ; unspecified product ; unspecified product ; unspecified product	Zinc finger C2H2-type	6	KVKSLISKFLIAPMGLAHIAGICAPCLPGVLHHECPECDRAYSFLTSLERHIAKAHPETLPPTHAQLIYNRLRTEWNAKEAEARRK	9667.33	87	TRUE	1	21													tr|A0A182GA49|A0A182GA49_AEDAL	tr|A0A182GA49|A0A182GA49_AEDAL	tr|A0A182GA49|A0A182GA49_AEDAL	unspecified product	unspecified product	unspecified product	unspecified product	unspecified product	unspecified product	unspecified product	unspecified product	AALF006146-PA	AALF006146-PA	AALF006146-PA	AALF006146-PA	AALF006146-PA	AALF006146-PA	AALF006146-PA	AALF006146-PA	AALF006146-PA
TRINITY_DN2500_c0_g2_i3.p1	TRINITY_DN2500_c0_g2_i3	IPR002919; IPR036084	til domain, cysteine-rich salivary secreted peptide	salivary protein	Protease Inhibitors	TIL	zonadhesin, transcript variant X1 ; zonadhesin, transcript variant X1 ; cysteine-rich venom protein, putative ; cysteine-rich venom protein, putative ; zonadhesin, transcript variant X1 ; zonadhesin, transcript variant X1 ; cysteine-rich venom protein, putative ; cysteine-rich venom protein, putative	Trypsin Inhibitor-like, cysteine rich domain; Serine protease inhibitor-like superfamily	11	MKIFLTVLCIIVITSVTASAAPQFSDSSECSDPNTEYLECGSACPLTCRNMNKDFMCIAVCRSGCFCWNGLVRNADNKCIEPSQCSQ	9485.96	88	TRUE	1	20	sp|Q8T0W0|CVP6_PIMHY	sp|P0DM55|VPI1_SCOJE	sp|P0DM55|VPI1_SCOJE				sp|Q8T0W0|CVP6_PIMHY	sp|P0DM55|VPI1_SCOJE	sp|P0DM55|VPI1_SCOJE	sp|Q8T0W0|CVP6_PIMHY	sp|Q8CIZ8|VWF_MOUSE	sp|Q8CIZ8|VWF_MOUSE	tr|A0A1W7R7N0|A0A1W7R7N0_AEDAL	tr|A0A1W7R7N0|A0A1W7R7N0_AEDAL	tr|A0A1W7R7N0|A0A1W7R7N0_AEDAL	zonadhesin, transcript variant X1	zonadhesin, transcript variant X1	cysteine-rich venom protein, putative	cysteine-rich venom protein, putative	zonadhesin, transcript variant X1	zonadhesin, transcript variant X1	cysteine-rich venom protein, putative	cysteine-rich venom protein, putative	CQUJHB008149.P12565	CPIJ016736-PA	CPIJ016736-PA	CQUJHB008149.P12565	CPIJ016736-PA	CPIJ016736-PA	CQUJHB008149.P12565	CPIJ016736-PA	CPIJ016736-PA
NODE_33712_length_597_cov_17.833948_g985_i10.p1 NODE_33760_length_597_cov_18.431734_g549_i19.p1	NODE_33712_length_597_cov_17.833948_g985_i10; NODE_33760_length_597_cov_18.431734_g549_i19	IPR002919; IPR036084	til domain, cysteine-rich salivary secreted peptide	salivary protein	Protease Inhibitors	TIL	zonadhesin, transcript variant X1 ; zonadhesin, transcript variant X1 ; unspecified product ; unspecified product ; zonadhesin, transcript variant X1 ; zonadhesin, transcript variant X1 ; cysteine-rich venom protein, putative ; cysteine-rich venom protein, putative	Trypsin Inhibitor-like, cysteine rich domain; Serine protease inhibitor-like superfamily	55	MKIFLTVLCIAVITSSTSAAPQFSDSSECSDPNTEYLECGSACPLTCRNMNRNFMCIAVCRSGCFCRNGLVRNADNKCIEPSHCLIPMHS	9830.39	91	TRUE	1	19	sp|Q8T0W0|CVP6_PIMHY	sp|P0DM55|VPI1_SCOJE	sp|P0DM55|VPI1_SCOJE				sp|Q8T0W0|CVP6_PIMHY	sp|P0DM55|VPI1_SCOJE	sp|P0DM55|VPI1_SCOJE	sp|Q8T0W0|CVP6_PIMHY	sp|Q8CIZ8|VWF_MOUSE	sp|Q8CIZ8|VWF_MOUSE	tr|A0A1W7R7N0|A0A1W7R7N0_AEDAL	tr|A0A1W7R7N0|A0A1W7R7N0_AEDAL	tr|A0A1W7R7N0|A0A1W7R7N0_AEDAL	zonadhesin, transcript variant X1	zonadhesin, transcript variant X1	unspecified product	unspecified product	zonadhesin, transcript variant X1	zonadhesin, transcript variant X1	cysteine-rich venom protein, putative	cysteine-rich venom protein, putative	CQUJHB008149.P12565	PPAI000274-PA	PPAI000274-PA	CQUJHB008149.P12565	PPAI000274-PA	PPAI000274-PA	CQUJHB008149.P12565	CPIJ016736-PA	CPIJ016736-PA
TRINITY_DN2500_c0_g2_i5.p1	TRINITY_DN2500_c0_g2_i5	IPR002919; IPR036084	til domain, cysteine-rich salivary secreted peptide	salivary protein	Protease Inhibitors	TIL	zonadhesin, transcript variant X1 ; zonadhesin, transcript variant X1 ; unspecified product ; unspecified product ; zonadhesin, transcript variant X1 ; zonadhesin, transcript variant X1 ; zonadhesin, transcript variant X1 ; zonadhesin, transcript variant X1	Trypsin Inhibitor-like, cysteine rich domain; Serine protease inhibitor-like superfamily	1	MKIFLTVLCIAVITSSTSAAPQFSDSSECSDPNTEYLECGSACPLTCRNMNKNFMCIAVCRSGCFCWNGLVRNADNKCIEPSHCLIPMHS	9832.41	91	TRUE	1	19	sp|Q8T0W0|CVP6_PIMHY	sp|P0DM55|VPI1_SCOJE	sp|P0DM55|VPI1_SCOJE				sp|Q8T0W0|CVP6_PIMHY	sp|P0DM55|VPI1_SCOJE	sp|P0DM55|VPI1_SCOJE	sp|Q8T0W0|CVP6_PIMHY	sp|P0DM55|VPI1_SCOJE	sp|P0DM55|VPI1_SCOJE	tr|A0A1W7R7N0|A0A1W7R7N0_AEDAL	tr|A0A1W7R7N0|A0A1W7R7N0_AEDAL	tr|A0A1W7R7N0|A0A1W7R7N0_AEDAL	zonadhesin, transcript variant X1	zonadhesin, transcript variant X1	unspecified product	unspecified product	zonadhesin, transcript variant X1	zonadhesin, transcript variant X1	zonadhesin, transcript variant X1	zonadhesin, transcript variant X1	CQUJHB008149.P12565	PPAI000274-PA	PPAI000274-PA	CQUJHB008149.P12565	PPAI000274-PA	PPAI000274-PA	CQUJHB008149.P12565	CQUJHB008149.P12565	CQUJHB008149.P12565
TRINITY_DN2500_c0_g2_i2.p1	TRINITY_DN2500_c0_g2_i2	IPR002919; IPR036084	til domain, cysteine-rich salivary secreted peptide	salivary protein	Protease Inhibitors	TIL	zonadhesin, transcript variant X1 ; zonadhesin, transcript variant X1 ; chymotrypsin inhibitor-like ; chymotrypsin inhibitor-like ; zonadhesin, transcript variant X1 ; zonadhesin, transcript variant X1 ; chymotrypsin inhibitor-like ; chymotrypsin inhibitor-like	Trypsin Inhibitor-like, cysteine rich domain; Serine protease inhibitor-like superfamily	7	MKIFLTVLCIVVITSSASATSQFSDSSECSDPNTEYLECGSACPLTCRNMNKNFMCITVCRFGCFCWNGLVRNADNKCIEPSHCLIPMHS	9940.55	91	TRUE	1	19	sp|Q8T0W0|CVP6_PIMHY	sp|P0DM55|VPI1_SCOJE	sp|P0DM55|VPI1_SCOJE				sp|Q8T0W0|CVP6_PIMHY	sp|P0DM55|VPI1_SCOJE	sp|P0DM55|VPI1_SCOJE	sp|Q8T0W0|CVP6_PIMHY	sp|Q8CIZ8|VWF_MOUSE	sp|Q8CIZ8|VWF_MOUSE	tr|A0A1W7R7M7|A0A1W7R7M7_AEDAL	tr|A0A1W7R7M7|A0A1W7R7M7_AEDAL	tr|A0A1W7R7M7|A0A1W7R7M7_AEDAL	zonadhesin, transcript variant X1	zonadhesin, transcript variant X1	chymotrypsin inhibitor-like	chymotrypsin inhibitor-like	zonadhesin, transcript variant X1	zonadhesin, transcript variant X1	chymotrypsin inhibitor-like	chymotrypsin inhibitor-like	CQUJHB008149.P12565	ACMO_007885.P14341	ACMO_007885.P14341	CQUJHB008149.P12565	ACMO_007885.P14341	ACMO_007885.P14341	CQUJHB008149.P12565	ACMO_007885.P14341	ACMO_007885.P14341
NODE_45072_length_441_cov_6.759067_g34690_i0.p1	NODE_45072_length_441_cov_6.759067_g34690_i0	IPR002557; IPR036508	Chitin-binding	Chitin-binding	Mucin	Peritrophin /chitin binding	unspecified product ; unspecified product ; unspecified product ; unspecified product ; unspecified product ; unspecified product ; unspecified product ; unspecified product	Chitin binding domain; Chitin binding domain superfamily	15	MHVILIVSTVLLLGVASSSAFVCPQLHLANDLHPHETDIAKYYRCTRGVATVQSCEENTIFTPMTLKCTTVWPDNESDATVAPNFNSAENY	10013.4	92	TRUE	1	20													tr|Q17I32|Q17I32_AEDAE	tr|Q17I32|Q17I32_AEDAE	tr|Q17I32|Q17I32_AEDAE	unspecified product	unspecified product	unspecified product	unspecified product	unspecified product	unspecified product	unspecified product	unspecified product	PPAI002483-PA	PPAI002483-PA	PPAI002483-PA	PPAI002483-PA	PPAI002483-PA	PPAI002483-PA	AARA016051-PA	AARA016051-PA	AARA016051-PA
TRINITY_DN1930_c0_g1_i2.p1	TRINITY_DN1930_c0_g1_i2	IPR002557; IPR036508	Chitin-binding	Chitin-binding	Mucin	Peritrophin /chitin binding	unspecified product ; unspecified product ; unspecified product ; unspecified product ; unspecified product ; unspecified product ; unspecified product ; unspecified product	Chitin binding domain; Chitin binding domain superfamily	7	MHIILIVSTVLLLGVASSSAFVCPQLHLANDLHPHETDIAKYYRCTRGIATVQSCEENTIFTPMTLKCTTVWPDNESDATVAPNFNSAENY	10041.4	92	TRUE	1	20													tr|Q17I32|Q17I32_AEDAE	tr|Q17I32|Q17I32_AEDAE	tr|Q17I32|Q17I32_AEDAE	unspecified product	unspecified product	unspecified product	unspecified product	unspecified product	unspecified product	unspecified product	unspecified product	PPAI002483-PA	PPAI002483-PA	PPAI002483-PA	PPAI002483-PA	PPAI002483-PA	PPAI002483-PA	AARA016051-PA	AARA016051-PA	AARA016051-PA
NODE_36720_length_544_cov_8.012270_g26387_i0.p1	NODE_36720_length_544_cov_8.012270_g26387_i0	IPR002557; IPR036508	Chitin-binding	Chitin-binding	Mucin	Peritrophin /chitin binding	uncharacterized LOC109415753 ; uncharacterized LOC109415753 ; uncharacterized LOC109415753 ; uncharacterized LOC109415753 ; uncharacterized LOC109415753 ; uncharacterized LOC109415753 ; probable chitinase 10, transcript variant X1 ; probable chitinase 10, transcript variant X1	Chitin binding domain; Chitin binding domain superfamily	22	MHVILIVSTVLLLGVASSSAFVCPQLHLANDLHPHETDIAKYYNCTRGVATVQTCESNTIFSRMTRKCTAVWSADNESDTEVAPNFNLAENY	10146.5	93	TRUE	1	20													tr|Q17I32|Q17I32_AEDAE	tr|Q17I32|Q17I32_AEDAE	tr|Q17I32|Q17I32_AEDAE	uncharacterized LOC109415753	uncharacterized LOC109415753	uncharacterized LOC109415753	uncharacterized LOC109415753	uncharacterized LOC109415753	uncharacterized LOC109415753	probable chitinase 10, transcript variant X1	probable chitinase 10, transcript variant X1	AALC636_007037.P9735	AALC636_007037.P9735	AALC636_007037.P9735	AALC636_007037.P9735	AALC636_007037.P9735	AALC636_007037.P9735	AALC636_007037.P9735	AAQUA_002540.P2875	AAQUA_002540.P2875
TRINITY_DN1930_c0_g1_i1.p1	TRINITY_DN1930_c0_g1_i1	IPR002557; IPR036508	Chitin-binding	Chitin-binding	Mucin	Peritrophin /chitin binding	uncharacterized LOC109415753 ; uncharacterized LOC109415753 ; uncharacterized LOC109415753 ; uncharacterized LOC109415753 ; uncharacterized LOC109415753 ; uncharacterized LOC109415753 ; probable chitinase 10, transcript variant X1 ; probable chitinase 10, transcript variant X1	Chitin binding domain; Chitin binding domain superfamily	3	MHIILIVSTVLLLGVASSSAFVCPQLHLANDLHPHETDIAKYYRCTRGIATVQTCESNTIFSRMTRKCTAVWSADNESDTTVVPNFNSAENY	10190.6	93	TRUE	1	20													tr|Q17I32|Q17I32_AEDAE	tr|Q17I32|Q17I32_AEDAE	tr|Q17I32|Q17I32_AEDAE	uncharacterized LOC109415753	uncharacterized LOC109415753	uncharacterized LOC109415753	uncharacterized LOC109415753	uncharacterized LOC109415753	uncharacterized LOC109415753	probable chitinase 10, transcript variant X1	probable chitinase 10, transcript variant X1	AALC636_007037.P9735	AALC636_007037.P9735	AALC636_007037.P9735	AALC636_007037.P9735	AALC636_007037.P9735	AALC636_007037.P9735	AALC636_007037.P9735	AAQUA_002540.P2875	AAQUA_002540.P2875
TRINITY_DN1930_c0_g1_i3.p1 TRINITY_DN1930_c0_g1_i5.p1	TRINITY_DN1930_c0_g1_i3; TRINITY_DN1930_c0_g1_i5	IPR002557; IPR036508	Chitin-binding	Chitin-binding	Mucin	Peritrophin /chitin binding	uncharacterized LOC109415753 ; uncharacterized LOC109415753 ; uncharacterized LOC109415753 ; uncharacterized LOC109415753 ; uncharacterized LOC109415753 ; uncharacterized LOC109415753 ; probable chitinase 10, transcript variant X1 ; probable chitinase 10, transcript variant X1	Chitin binding domain; Chitin binding domain superfamily	5	MHVILIVSTVLLLGVASSSAFVCPQLHLANDLHPHETDIAKYYRCTRGIATVQTCESNTIFSRMTRKCTAVWSADNESDTEVAPNFNLAENY	10202.6	93	TRUE	1	20													tr|Q17I32|Q17I32_AEDAE	tr|Q17I32|Q17I32_AEDAE	tr|Q17I32|Q17I32_AEDAE	uncharacterized LOC109415753	uncharacterized LOC109415753	uncharacterized LOC109415753	uncharacterized LOC109415753	uncharacterized LOC109415753	uncharacterized LOC109415753	probable chitinase 10, transcript variant X1	probable chitinase 10, transcript variant X1	AALC636_007037.P9735	AALC636_007037.P9735	AALC636_007037.P9735	AALC636_007037.P9735	AALC636_007037.P9735	AALC636_007037.P9735	AALC636_007037.P9735	AAQUA_002540.P2875	AAQUA_002540.P2875
NODE_36746_length_544_cov_10.137014_g26355_i0.p1	NODE_36746_length_544_cov_10.137014_g26355_i0	IPR002557; IPR036508	Chitin-binding	Chitin-binding	Mucin	Peritrophin /chitin binding	uncharacterized LOC109415753 ; uncharacterized LOC109415753 ; probable chitinase 10, transcript variant X1 ; probable chitinase 10, transcript variant X1 ; uncharacterized LOC109415753 ; uncharacterized LOC109415753 ; probable chitinase 10, transcript variant X1 ; probable chitinase 10, transcript variant X1	Chitin binding domain; Chitin binding domain superfamily	7	MHVILIVSTVLLLGVASSSAFVCPQLHLANDFHPHETDIAKYYRCTRGVATVQTCESNTIFSRMTRKCTAVWSADNESDTEVAPNFNLAENY	10222.6	93	TRUE	1	20													tr|Q17I32|Q17I32_AEDAE	tr|Q17I32|Q17I32_AEDAE	tr|Q17I32|Q17I32_AEDAE	uncharacterized LOC109415753	uncharacterized LOC109415753	probable chitinase 10, transcript variant X1	probable chitinase 10, transcript variant X1	uncharacterized LOC109415753	uncharacterized LOC109415753	probable chitinase 10, transcript variant X1	probable chitinase 10, transcript variant X1	AALC636_007037.P9735	AAQUA_002540.P2875	AAQUA_002540.P2875	AALC636_007037.P9735	AAQUA_002540.P2875	AAQUA_002540.P2875	AALC636_007037.P9735	AAQUA_002540.P2875	AAQUA_002540.P2875
NODE_27143_length_761_cov_1.366856_g17349_i0.p4	NODE_27143_length_761_cov_1.366856_g17349_i0	IPR002018; IPR029058	Carboxylesterase	Hydrolase/Carboxylic ester	Enzyme	Carboxylesterase	venom carboxylesterase-6-like ; venom carboxylesterase-6-like ; juvenile hormone esterase-like ; juvenile hormone esterase-like ; venom carboxylesterase-6-like ; venom carboxylesterase-6-like ; Carboxylic ester hydrolase [Source:UniProtKB/TrEMBL;Acc:B0XFI3] ; Carboxylic ester hydrolase [Source:UniProtKB/TrEMBL;Acc:B0XFI3]	Carboxylesterase, type B; Alpha/Beta hydrolase fold	4	MKLVTVALVVISFGALVSGRTSERLKVTLPHGGTLVGRYLSSFSGRGILAFLGVPYAKPPVGELRFKSPLPSAPSVTLTAEMTKFPASRTASS	9733.49	94	TRUE	1	19	sp|W4VSJ0|ACES_TRILK	sp|A0A8B0RBM2|ACES_BOMIG	sp|A0A8B0RBM2|ACES_BOMIG	sp|W4VSJ0|ACES_TRILK	sp|W4VSJ0|ACES_TRILK	sp|W4VSJ0|ACES_TRILK	sp|W4VSJ0|ACES_TRILK	sp|A0A8B0RBM2|ACES_BOMIG	sp|A0A8B0RBM2|ACES_BOMIG	sp|P81429|EST1_SCHGA	sp|Q07085|EST2_CAEEL	sp|Q07085|EST2_CAEEL	tr|A0A1S4FXW9|A0A1S4FXW9_AEDAE	tr|A0A084W0A3|A0A084W0A3_ANOSI	tr|A0A084W0A3|A0A084W0A3_ANOSI	venom carboxylesterase-6-like	venom carboxylesterase-6-like	juvenile hormone esterase-like	juvenile hormone esterase-like	venom carboxylesterase-6-like	venom carboxylesterase-6-like	Carboxylic ester hydrolase [Source:UniProtKB/TrEMBL;Acc:B0XFI3]	Carboxylic ester hydrolase [Source:UniProtKB/TrEMBL;Acc:B0XFI3]	AALC636_004038.P5655	AcruBR1_000009973.P11035	AcruBR1_000009973.P11035	AALC636_004038.P5655	AcruBR1_000009973.P11035	AcruBR1_000009973.P11035	AALC636_004038.P5655	CPIJ018233-PA	CPIJ018233-PA
NODE_23568_length_888_cov_151.835534_g14354_i0.p1 NODE_23852_length_882_cov_163.339782_g14492_i0.p1 NODE_32802_length_616_cov_185.925134_g14492_i1.p1	NODE_23568_length_888_cov_151.835534_g14354_i0; NODE_23852_length_882_cov_163.339782_g14492_i0; NODE_32802_length_616_cov_185.925134_g14492_i1	IPR002350; IPR036058	putative secreted peptide, Kazal domain	Kazal-like	Protease Inhibitors	Kazal	serine protease inhibitor dipetalogastin-like ; serine protease inhibitor dipetalogastin-like ; serine protease inhibitor dipetalogastin-like ; serine protease inhibitor dipetalogastin-like ; serine protease inhibitor dipetalogastin ; serine protease inhibitor dipetalogastin ; serine protease inhibitor dipetalogastin ; serine protease inhibitor dipetalogastin	Kazal domain; Kazal domain superfamily	892	MRHIGGVVVGVLAALSLVLLAVEARSDSQGRVCACPRIFMPVCGSDFNTYNNDCLLRCAADSDLGRANHLRKIADQPCDNLADNVEEFIPEEY	10124.5	94	TRUE	1	24	sp|P0DKT1|TU92_POLAB	sp|P0DKT1|TU92_POLAB	sp|P0DKT1|TU92_POLAB				sp|P0DKT1|TU92_POLAB	sp|P0DKT1|TU92_POLAB	sp|P0DKT1|TU92_POLAB	sp|P80424|LDTI_HIRME	sp|P83039|ICHY_CAIMO	sp|P83039|ICHY_CAIMO	tr|A0A023EEF3|A0A023EEF3_AEDAL	tr|A0A023EEF3|A0A023EEF3_AEDAL	tr|A0A023EEF3|A0A023EEF3_AEDAL	serine protease inhibitor dipetalogastin-like	serine protease inhibitor dipetalogastin-like	serine protease inhibitor dipetalogastin-like	serine protease inhibitor dipetalogastin-like	serine protease inhibitor dipetalogastin	serine protease inhibitor dipetalogastin	serine protease inhibitor dipetalogastin	serine protease inhibitor dipetalogastin	AALC636_009153.P12775	AALC636_009153.P12775	AALC636_009153.P12775	AALC636_009153.P12775	AALC636_009153.P12775	AALC636_009153.P12775	AALC636_028876.P40568	AALC636_028876.P40568	AALC636_028876.P40568
TRINITY_DN352_c0_g1_i13.p1	TRINITY_DN352_c0_g1_i13	IPR002350; IPR036058	putative secreted peptide, Kazal domain	Kazal-like	Protease Inhibitors	Kazal	serine protease inhibitor dipetalogastin ; serine protease inhibitor dipetalogastin ; serine protease inhibitor dipetalogastin ; serine protease inhibitor dipetalogastin ; serine protease inhibitor dipetalogastin ; serine protease inhibitor dipetalogastin ; serine protease inhibitor dipetalogastin ; serine protease inhibitor dipetalogastin	Kazal domain; Kazal domain superfamily	76	MRHIGGVVVGVLAALSLVLLAVEARSDSQGRVCACPRIFMPVCGSDFNTYNNDCLLRCAADSDLGRANHLRKFADQPCDNLADNVEEFIPEEY	10158.6	94	TRUE	1	24	sp|P0DKT1|TU92_POLAB	sp|P0DKT1|TU92_POLAB	sp|P0DKT1|TU92_POLAB				sp|P0DKT1|TU92_POLAB	sp|P0DKT1|TU92_POLAB	sp|P0DKT1|TU92_POLAB	sp|P80424|LDTI_HIRME	sp|P83039|ICHY_CAIMO	sp|P83039|ICHY_CAIMO	tr|A0A023EEF3|A0A023EEF3_AEDAL	tr|A0A023EEF3|A0A023EEF3_AEDAL	tr|A0A023EEF3|A0A023EEF3_AEDAL	serine protease inhibitor dipetalogastin	serine protease inhibitor dipetalogastin	serine protease inhibitor dipetalogastin	serine protease inhibitor dipetalogastin	serine protease inhibitor dipetalogastin	serine protease inhibitor dipetalogastin	serine protease inhibitor dipetalogastin	serine protease inhibitor dipetalogastin	AALC636_028876.P40568	AALC636_028876.P40568	AALC636_028876.P40568	AALC636_028876.P40568	AALC636_028876.P40568	AALC636_028876.P40568	AALC636_028876.P40568	AALC636_028876.P40568	AALC636_028876.P40568
TRINITY_DN352_c0_g1_i9.p1	TRINITY_DN352_c0_g1_i9	IPR002350; IPR036058	putative secreted peptide, Kazal domain	Kazal-like	Protease Inhibitors	Kazal	serine protease inhibitor dipetalogastin-like ; serine protease inhibitor dipetalogastin-like ; serine protease inhibitor dipetalogastin-like ; serine protease inhibitor dipetalogastin-like ; serine protease inhibitor dipetalogastin-like ; serine protease inhibitor dipetalogastin-like ; serine protease inhibitor dipetalogastin-like ; serine protease inhibitor dipetalogastin-like	Kazal domain; Kazal domain superfamily	22	KMRHIGGVVVGVLAALSLVLLAVEARSDSQGRVCACPRIFMPVCGSDFNTYNNDCLLRCAADSDLGRANHLRKFADQPCDNLADNVEEFIPEEY	10286.7	95	TRUE	1	25	sp|P0DKT1|TU92_POLAB	sp|P0DKT1|TU92_POLAB	sp|P0DKT1|TU92_POLAB				sp|P0DKT1|TU92_POLAB	sp|P0DKT1|TU92_POLAB	sp|P0DKT1|TU92_POLAB	sp|P80424|LDTI_HIRME	sp|P83039|ICHY_CAIMO	sp|P83039|ICHY_CAIMO	tr|A0A023EEF3|A0A023EEF3_AEDAL	tr|A0A023EEF3|A0A023EEF3_AEDAL	tr|A0A023EEF3|A0A023EEF3_AEDAL	serine protease inhibitor dipetalogastin-like	serine protease inhibitor dipetalogastin-like	serine protease inhibitor dipetalogastin-like	serine protease inhibitor dipetalogastin-like	serine protease inhibitor dipetalogastin-like	serine protease inhibitor dipetalogastin-like	serine protease inhibitor dipetalogastin-like	serine protease inhibitor dipetalogastin-like	AALC636_009153.P12775	AALC636_009153.P12775	AALC636_009153.P12775	AALC636_009153.P12775	AALC636_009153.P12775	AALC636_009153.P12775	AALC636_009153.P12775	AALC636_009153.P12775	AALC636_009153.P12775
NODE_31861_length_635_cov_28030.670690_g21679_i0.p1	NODE_31861_length_635_cov_28030.670690_g21679_i0	IPR006170; IPR036728	37 kDa salivary gland allergen Aed a 2, Putative long form d7 salivary protein d7l2	D7 salivary protein	OBP (Odorant Binding Protein)	Long D7 mosquito family	37 kDa salivary gland allergen Aed a 2-like ; 37 kDa salivary gland allergen Aed a 2-like ; 37 kDa salivary gland allergen Aed a 2-like ; 37 kDa salivary gland allergen Aed a 2-like ; 37 kDa salivary gland allergen Aed a 2-like ; 37 kDa salivary gland allergen Aed a 2-like ; 37 kDa salivary gland allergen Aed a 2-like ; 37 kDa salivary gland allergen Aed a 2-like	Pheromone/general odorant binding protein; Pheromone/general odorant binding protein superfamily	5754	MNLPLVLAVVTISSLAVVTAKGPFDPEEMHFIFTRCMEDNLKDGPDRVKTLLKWKEWVTEPRDDPATHCFAKCVLEMSGLYDAASGKFDVSFVV	10520.2	95	TRUE	1	20										sp|P18153|ALL2_AEDAE	sp|P18153|ALL2_AEDAE	sp|P18153|ALL2_AEDAE	tr|A0A023EQS5|A0A023EQS5_AEDAL	tr|A0A023EQS5|A0A023EQS5_AEDAL	tr|A0A023EQS5|A0A023EQS5_AEDAL	37 kDa salivary gland allergen Aed a 2-like	37 kDa salivary gland allergen Aed a 2-like	37 kDa salivary gland allergen Aed a 2-like	37 kDa salivary gland allergen Aed a 2-like	37 kDa salivary gland allergen Aed a 2-like	37 kDa salivary gland allergen Aed a 2-like	37 kDa salivary gland allergen Aed a 2-like	37 kDa salivary gland allergen Aed a 2-like	AALC636_035105.P49405	AALC636_035105.P49405	AALC636_035105.P49405	AALC636_035105.P49405	AALC636_035105.P49405	AALC636_035105.P49405	AALC636_035105.P49405	AALC636_035105.P49405	AALC636_035105.P49405
TRINITY_DN7518_c0_g1_i3.p1	TRINITY_DN7518_c0_g1_i3	IPR022353; IPR036438	insulin family, Putative 6.3 kDa secreted peptide	6.3 kDa secreted peptide		Aedes 6.5-8.5 protein family	#N/A	Insulin, conserved site; Insulin-like superfamily	2	SSGINAEYGEHTRVVISMKRLYVFVASLVLLCIVAEISAGLARKMCIKKLDQVLMFICKDEVNSLDQLQYDTYKECCIKSCEMTTLEKLCKNQS	10647.6	95	TRUE	1	39													tr|A0A023EB68|A0A023EB68_AEDAL	tr|A0A023EB68|A0A023EB68_AEDAL	tr|A0A023EB68|A0A023EB68_AEDAL	#N/A	#N/A	#N/A	#N/A	#N/A	#N/A	#N/A	#N/A
NODE_14902_length_1400_cov_216.704833_g8131_i0.p1 NODE_4134_length_2993_cov_112.718516_g2153_i0.p1 NODE_4135_length_2993_cov_112.011232_g2153_i1.p1 NODE_10415_length_1826_cov_173.849802_g2153_i2.p1 NODE_18611_length_1143_cov_257.344669_g2153_i3.p1 TRINITY_DN1333_c0_g1_i14.p1 TRINITY_DN1333_c0_g1_i2.p1 TRINITY_DN1333_c0_g1_i9.p1	NODE_14902_length_1400_cov_216.704833_g8131_i0; NODE_4134_length_2993_cov_112.718516_g2153_i0; NODE_4135_length_2993_cov_112.011232_g2153_i1; NODE_10415_length_1826_cov_173.849802_g2153_i2; NODE_18611_length_1143_cov_257.344669_g2153_i3; TRINITY_DN1333_c0_g1_i14; TRINITY_DN1333_c0_g1_i2; TRINITY_DN1333_c0_g1_i9	IPR002557; IPR036508	Putative peritrophin-1-like protein	Chitin-binding	Mucin	Peritrophin /chitin binding	uncharacterized protein [Source:UniProtKB/TrEMBL;Acc:B0WNC1] ; uncharacterized protein [Source:UniProtKB/TrEMBL;Acc:B0WNC1] ; uncharacterized protein [Source:UniProtKB/TrEMBL;Acc:B0WNC1] ; uncharacterized protein [Source:UniProtKB/TrEMBL;Acc:B0WNC1] ; uncharacterized protein [Source:UniProtKB/TrEMBL;Acc:B0WNC1] ; uncharacterized protein [Source:UniProtKB/TrEMBL;Acc:B0WNC1] ; uncharacterized prote…	Chitin binding domain; Chitin binding domain superfamily	1613	MFKIILICLSLTGLLHAKEENCEIQQCPNYGETETEHVLTLLPVPWNCSEYIMCDRGVQHIRPCSPGLHFIPTLQVCEFPDRATCVETCSTTPGA	10636.3	96	TRUE	1	17										sp|O76217|PE1_ANOGA	sp|O76217|PE1_ANOGA	sp|O76217|PE1_ANOGA	tr|A0A1W7R8T1|A0A1W7R8T1_AEDAL	tr|A0A1W7R8T1|A0A1W7R8T1_AEDAL	tr|A0A1W7R8T1|A0A1W7R8T1_AEDAL	uncharacterized protein [Source:UniProtKB/TrEMBL;Acc:B0WNC1]	uncharacterized protein [Source:UniProtKB/TrEMBL;Acc:B0WNC1]	uncharacterized protein [Source:UniProtKB/TrEMBL;Acc:B0WNC1]	uncharacterized protein [Source:UniProtKB/TrEMBL;Acc:B0WNC1]	uncharacterized protein [Source:UniProtKB/TrEMBL;Acc:B0WNC1]	uncharacterized protein [Source:UniProtKB/TrEMBL;Acc:B0WNC1]	uncharacterized protein [Source:UniProtKB/TrEMBL;Acc:B0WNC1]	uncharacterized protein [Source:UniProtKB/TrEMBL;Acc:B0WNC1]	CPIJ008637-PA	CPIJ008637-PA	CPIJ008637-PA	CPIJ008637-PA	CPIJ008637-PA	CPIJ008637-PA	CPIJ008637-PA	CPIJ008637-PA	CPIJ008637-PA
TRINITY_DN13032_c0_g1_i1.p1	TRINITY_DN13032_c0_g1_i1	IPR000875; IPR020400	Cecropin family, Cecropin-B1, uncharacterized	Cecropin	Immunity related	Cecropin	unspecified product ; unspecified product ; unspecified product ; unspecified product ; unspecified product ; unspecified product ; unspecified product ; unspecified product	Cecropin; Cecropin, insect	12	SSGINAEYGINLQFRCIAIGATLFEEAYATVIPSPVAMNFNKLFLIVILAALLLLGQTEAGRLKKLGKKIEKAGKRVFNAAQKGLPVAAGVKALGR	10157.1	97	TRUE	1	60										sp|Q86PR5|CECB1_CULPP	sp|Q86PR5|CECB1_CULPP	sp|Q86PR5|CECB1_CULPP	tr|A0A182GRV1|A0A182GRV1_AEDAL	tr|A0A182GRV1|A0A182GRV1_AEDAL	tr|A0A182GRV1|A0A182GRV1_AEDAL	unspecified product	unspecified product	unspecified product	unspecified product	unspecified product	unspecified product	unspecified product	unspecified product	AALF014650-PA	AALF014650-PA	AALF014650-PA	AALF014650-PA	AALF014650-PA	AALF014650-PA	AALF014650-PA	AALF014650-PA	AALF014650-PA
TRINITY_DN1453_c0_g1_i8.p1	TRINITY_DN1453_c0_g1_i8	IPR001916; IPR023346	Glycoside hydrolase family 22, lysozyme c-1, Putative cpij010731 lysozyme c-4	Hydrolase/Lysozyme	Enzyme/Immunity related	Glycoside hydrolase/Lysozyme	lysozyme c-1-like, transcript variant X1 ; lysozyme c-1-like, transcript variant X1 ; lysozyme c-1-like, transcript variant X1 ; lysozyme c-1-like, transcript variant X1 ; lysozyme c-1-like, transcript variant X2 ; lysozyme c-1-like, transcript variant X2 ; lysozyme c-1-like, transcript variant X2 ; lysozyme c-1-like, transcript variant X2	Glycoside hydrolase, family 22; Lysozyme-like domain superfamily	39	MITRIQKFLYIASLLLVLLATLNEAKIFKKCDLAKELGKSGISRTFHGNWICLANAESGLDTTKLTQLPNLTASYGIFQINSKQWCRSGRKGACAI	10620.5	97	TRUE	1	25										sp|Q32PD6|LYZL5_BOVIN	sp|Q32PD6|LYZL5_BOVIN	sp|Q32PD6|LYZL5_BOVIN	tr|A0A023EJ53|A0A023EJ53_AEDAL	tr|A0A023EJ53|A0A023EJ53_AEDAL	tr|A0A023EJ53|A0A023EJ53_AEDAL	lysozyme c-1-like, transcript variant X1	lysozyme c-1-like, transcript variant X1	lysozyme c-1-like, transcript variant X1	lysozyme c-1-like, transcript variant X1	lysozyme c-1-like, transcript variant X2	lysozyme c-1-like, transcript variant X2	lysozyme c-1-like, transcript variant X2	lysozyme c-1-like, transcript variant X2	AALFPA_073335.P44804	AALFPA_073335.P44804	AALFPA_073335.P44804	AALFPA_073335.P44803	AALFPA_073335.P44803	AALFPA_073335.P44803	AALFPA_073335.P44803	AALFPA_073335.P44803	AALFPA_073335.P44803
NODE_16172_length_1297_cov_36.540258_g1055_i1.p3 NODE_16292_length_1297_cov_40.234300_g1080_i1.p3	NODE_16172_length_1297_cov_36.540258_g1055_i1; NODE_16292_length_1297_cov_40.234300_g1080_i1	IPR012341; IPR036026; IPR044674	alpha-1,2-Mannosidase	mannosidase	Enzyme	Hydrolase/Sugar metabolism	ER degradation-enhancing alpha-mannosidase-like protein 3 ; ER degradation-enhancing alpha-mannosidase-like protein 3 ; ER degradation-enhancing alpha-mannosidase-like protein 3 ; ER degradation-enhancing alpha-mannosidase-like protein 3 ; ER degradation-enhancing alpha-mannosidase-like protein 3 ; ER degradation-enhancing alpha-mannosidase-like protein 3 ; ER degradation-enhancing alpha-mannosid…	Six-hairpin glycosidase-like superfamily; Seven-hairpin glycosidases; ER degradation-enhancing alpha-mannosidase-like protein 1/2/3	117	MRTLNGFWCFLLQYVALSVVLSGCVATADNIPSVPTHNMSHKERNELKEEAREMFYHAYRAYMEKAYPADELMPLSCTGRYRGITPSRGDLDDVLGK	11048.7	98	TRUE	1	23										sp|Q2HXL6|EDEM3_MOUSE	sp|Q6GQB9|EDEM3_XENLA	sp|Q6GQB9|EDEM3_XENLA	tr|A0A1W7R8J6|A0A1W7R8J6_AEDAL	tr|A0A1W7R8J6|A0A1W7R8J6_AEDAL	tr|A0A1W7R8J6|A0A1W7R8J6_AEDAL	ER degradation-enhancing alpha-mannosidase-like protein 3	ER degradation-enhancing alpha-mannosidase-like protein 3	ER degradation-enhancing alpha-mannosidase-like protein 3	ER degradation-enhancing alpha-mannosidase-like protein 3	ER degradation-enhancing alpha-mannosidase-like protein 3	ER degradation-enhancing alpha-mannosidase-like protein 3	ER degradation-enhancing alpha-mannosidase-like protein 3	ER degradation-enhancing alpha-mannosidase-like protein 3	AALFPA_074330.P46144	AALFPA_074330.P46144	AALFPA_074330.P46144	AALFPA_074330.P46144	AALFPA_074330.P46144	AALFPA_074330.P46144	AALFPA_074330.P46144	AALFPA_074330.P46144	AALFPA_074330.P46144
TRINITY_DN23313_c0_g1_i1.p1	TRINITY_DN23313_c0_g1_i1	IPR001542; IPR036574	defensine-like, Putative knottins	defensin	Immunity related	Defensin	defensin-C ; defensin-C ; defensin-C ; defensin-C ; defensin-C ; defensin-C ; defensin-C ; defensin-C	Defensin, invertebrate/fungal; Knottin, scorpion toxin-like superfamily	5	MRSLSVVCLVALCLCAVFASGSAFPEELSDDVRSVANSLFDELPEESYQAAVENFRLKRATCDLLSGFGVGDSACAAHCIARRNRGGYCNAKKVCVCRN	10628.2	100	TRUE	1	23	sp|A0A3G5BIB1|ASC3B_DOLGE	sp|A0A3G5BIB1|ASC3B_DOLGE	sp|A0A3G5BIB1|ASC3B_DOLGE				sp|A0A3G5BIB1|ASC3B_DOLGE	sp|A0A3G5BIB1|ASC3B_DOLGE	sp|A0A3G5BIB1|ASC3B_DOLGE	sp|P81603|DEFC_AEDAE	sp|P81603|DEFC_AEDAE	sp|P81603|DEFC_AEDAE	tr|A0A023EE75|A0A023EE75_AEDAL	tr|A0A023EE75|A0A023EE75_AEDAL	tr|A0A023EE75|A0A023EE75_AEDAL	defensin-C	defensin-C	defensin-C	defensin-C	defensin-C	defensin-C	defensin-C	defensin-C	AALFPA_044859.P5878	AALFPA_044859.P5878	AALFPA_044859.P5878	AALFPA_044859.P5878	AALFPA_044859.P5878	AALFPA_044859.P5878	AALFPA_044859.P5878	AALFPA_044859.P5878	AALFPA_044859.P5878
TRINITY_DN23313_c0_g1_i2.p2	TRINITY_DN23313_c0_g1_i2	IPR001542; IPR036574	defensine-like, Putative knottins	defensin	Immunity related	Defensin	defensin-C ; defensin-C ; defensin-C ; defensin-C ; defensin anti-microbial peptide [Source:Projected from Aedes aegypti (AAEL003832) VB Community Annotation] ; defensin anti-microbial peptide [Source:Projected from Aedes aegypti (AAEL003832) VB Community Annotation] ; defensin anti-microbial peptide [Source:Projected from Aedes aegypti (AAEL003832) VB Community Annotation] ; defensin anti-microb…	Defensin, invertebrate/fungal; Knottin, scorpion toxin-like superfamily	2	MRSLSVVCLVALCLCAVFASGSAFPEELSDDVRSVANSLFDELPEESYQAAVENYRLKRATCDLLSGFGVGDSACAAHCIARRNRGGYCNAKKVCVCRN	10644.2	100	TRUE	1	23	sp|A0A3G5BIB1|ASC3B_DOLGE	sp|A0A3G5BIB1|ASC3B_DOLGE	sp|A0A3G5BIB1|ASC3B_DOLGE				sp|A0A3G5BIB1|ASC3B_DOLGE	sp|A0A3G5BIB1|ASC3B_DOLGE	sp|A0A3G5BIB1|ASC3B_DOLGE	sp|P81603|DEFC_AEDAE	sp|P81603|DEFC_AEDAE	sp|P81603|DEFC_AEDAE	tr|A0A023EE75|A0A023EE75_AEDAL	tr|A0A023EE75|A0A023EE75_AEDAL	tr|A0A023EE75|A0A023EE75_AEDAL	defensin-C	defensin-C	defensin-C	defensin-C	defensin anti-microbial peptide [Source:Projected from Aedes aegypti (AAEL003832) VB Community Annotation]	defensin anti-microbial peptide [Source:Projected from Aedes aegypti (AAEL003832) VB Community Annotation]	defensin anti-microbial peptide [Source:Projected from Aedes aegypti (AAEL003832) VB Community Annotation]	defensin anti-microbial peptide [Source:Projected from Aedes aegypti (AAEL003832) VB Community Annotation]	AALFPA_044859.P5878	AALFPA_044859.P5878	AALFPA_044859.P5878	AALF008821-PA	AALF008821-PA	AALF008821-PA	AALF008821-PA	AALF008821-PA	AALF008821-PA
NODE_63303_length_326_cov_5.110701_g52915_i0.p1	NODE_63303_length_326_cov_5.110701_g52915_i0	IPR005521	Putative attacin	Attacin	Immunity related	Antimicrobial	uncharacterized LOC109410788 ; uncharacterized LOC109410788 ; uncharacterized LOC109410788 ; uncharacterized LOC109410788 ; uncharacterized LOC109410788 ; uncharacterized LOC109410788 ; uncharacterized LOC109410788 ; uncharacterized LOC109410788	Attacin, C-terminal	3	HLLILLLIICCSLASCGPIPGETPSAVHRVRRQFSMNFGATHQQDEGTDVTAEAIARLWRSKSGNTEVQGSASYNQHFGGFQGDGKAKFGGMLTLTHNY	10706.1	100	TRUE	1	16													tr|A0A023ECY1|A0A023ECY1_AEDAL	tr|A0A023ECY1|A0A023ECY1_AEDAL	tr|A0A023ECY1|A0A023ECY1_AEDAL	uncharacterized LOC109410788	uncharacterized LOC109410788	uncharacterized LOC109410788	uncharacterized LOC109410788	uncharacterized LOC109410788	uncharacterized LOC109410788	uncharacterized LOC109410788	uncharacterized LOC109410788	AALC636_033125.P46556	AALC636_033125.P46556	AALC636_033125.P46556	AALC636_033125.P46556	AALC636_033125.P46556	AALC636_033125.P46556	AALC636_033125.P46556	AALC636_033125.P46556	AALC636_033125.P46556
TRINITY_DN30990_c0_g2_i1.p2	TRINITY_DN30990_c0_g2_i1	IPR002919; IPR036084	Putative trypsin inhibitor like cysteine rich domain protein	trypsin	Protease Inhibitors	TIL	chymotrypsin inhibitor-like ; chymotrypsin inhibitor-like ; chymotrypsin inhibitor-like ; chymotrypsin inhibitor-like ; chymotrypsin inhibitor-like ; chymotrypsin inhibitor-like ; chymotrypsin inhibitor-like ; chymotrypsin inhibitor-like	Trypsin Inhibitor-like, cysteine rich domain; Serine protease inhibitor-like superfamily	3	KQWYQRRVRGFVASSPALLGVALIIVLTVVVVGAQPAKQCPSHEIYNECGRACSATCDSIKRNDGPKICTANCVKGCFCDKGYVRNTNSGRCVLVKHCP	10729.6	100	TRUE	1	34	sp|Q8T0W0|CVP6_PIMHY	sp|P0DM55|VPI1_SCOJE	sp|P0DM55|VPI1_SCOJE				sp|Q8T0W0|CVP6_PIMHY	sp|P0DM55|VPI1_SCOJE	sp|P0DM55|VPI1_SCOJE	sp|A1IKL3|ANIS6_ANISI	sp|Q6W4X9|MUC6_HUMAN	sp|Q6W4X9|MUC6_HUMAN	tr|A0A023ECE4|A0A023ECE4_AEDAL	tr|A0A023ECE4|A0A023ECE4_AEDAL	tr|A0A023ECE4|A0A023ECE4_AEDAL	chymotrypsin inhibitor-like	chymotrypsin inhibitor-like	chymotrypsin inhibitor-like	chymotrypsin inhibitor-like	chymotrypsin inhibitor-like	chymotrypsin inhibitor-like	chymotrypsin inhibitor-like	chymotrypsin inhibitor-like	AALC636_038491.P54137	AALC636_038491.P54137	AALC636_038491.P54137	AALC636_038491.P54137	AALC636_038491.P54137	AALC636_038491.P54137	AALC636_038491.P54137	AALC636_038491.P54137	AALC636_038491.P54137
TRINITY_DN6209_c0_g1_i2.p2	TRINITY_DN6209_c0_g1_i2	IPR029052	uncharacterized protein, 5'-Nucleotidase	Nucleotidase	Enzyme	nucleotidase	apyrase-like ; apyrase-like ; apyrase-like ; apyrase-like ; apyrase-like ; apyrase-like ; apyrase-like ; apyrase-like	Metallo-dependent phosphatase-like	208	KQWYQRRVRESYCSGVVDCILTSKMLSKLFAVLLALSSLLQIEGSNFKLKIIHFNDLHARFDEVTNKSVPCTGSGEPCVGGVARLVTTIEKLNKENSNQ	11073.8	100	TRUE	1	44	sp|B6EWW8|V5NTD_GLOBR	sp|A0A2I4HXH5|V5NTD_NAJAT	sp|A0A2I4HXH5|V5NTD_NAJAT				sp|B6EWW8|V5NTD_GLOBR	sp|A0A2I4HXH5|V5NTD_NAJAT	sp|A0A2I4HXH5|V5NTD_NAJAT	sp|B3A0N5|APY_TABYA	sp|P21588|5NTD_RAT	sp|P21588|5NTD_RAT	tr|A0A182G8G3|A0A182G8G3_AEDAL	tr|A0A182H598|A0A182H598_AEDAL	tr|A0A182H598|A0A182H598_AEDAL	apyrase-like	apyrase-like	apyrase-like	apyrase-like	apyrase-like	apyrase-like	apyrase-like	apyrase-like	AALC636_025861.P36338	AALC636_025861.P36338	AALC636_025861.P36338	AALC636_025861.P36338	AALC636_025861.P36338	AALC636_025861.P36338	AALC636_025861.P36338	AALC636_025861.P36338	AALC636_025861.P36338
NODE_8408_length_2074_cov_8.297672_g4400_i0.p1 NODE_11022_length_1752_cov_8.851503_g4400_i1.p1 NODE_8474_length_2074_cov_8.607727_g4399_i0.p1 NODE_11096_length_1751_cov_9.232311_g4399_i1.p1 TRINITY_DN15683_c0_g1_i2.p1 TRINITY_DN15683_c0_g1_i3.p1 TRINITY_DN15683_c0_g1_i4.p1	NODE_8408_length_2074_cov_8.297672_g4400_i0; NODE_11022_length_1752_cov_8.851503_g4400_i1; NODE_8474_length_2074_cov_8.607727_g4399_i0; NODE_11096_length_1751_cov_9.232311_g4399_i1; TRINITY_DN15683_c0_g1_i2; TRINITY_DN15683_c0_g1_i3; TRINITY_DN15683_c0_g1_i4	IPR036941	serine protease inhibitor 28Dc-like	serine protease	Enzyme	serine protease	insulin-like growth factor 1 receptor ; insulin-like growth factor 1 receptor ; insulin-like growth factor 1 receptor ; insulin-like growth factor 1 receptor ; insulin-like growth factor 1 receptor ; insulin-like growth factor 1 receptor ; insulin-like growth factor 1 receptor ; insulin-like growth factor 1 receptor	Receptor L-domain superfamily	172	MMKNVCLYVHVVVFITLPLVIPKRSRSDTAWVTAQDQNAVVDDNYTDEDNDLCRNVDIRNNLARLHYIENCTVITGFLQLVLIERVPHEEFVKYNISKLR	11677.5	101	TRUE	1	27										sp|P06213|INSR_HUMAN	sp|O02466|ILPR_BRALA	sp|O02466|ILPR_BRALA	tr|A0A1S4FB83|A0A1S4FB83_AEDAE	tr|T1DHG9|T1DHG9_AEDAE	tr|T1DHG9|T1DHG9_AEDAE	insulin-like growth factor 1 receptor	insulin-like growth factor 1 receptor	insulin-like growth factor 1 receptor	insulin-like growth factor 1 receptor	insulin-like growth factor 1 receptor	insulin-like growth factor 1 receptor	insulin-like growth factor 1 receptor	insulin-like growth factor 1 receptor	AALFPA_072150.P43197	AALFPA_072150.P43197	AALFPA_072150.P43197	AALFPA_072150.P43197	AALFPA_072150.P43197	AALFPA_072150.P43197	AALFPA_072150.P43197	AALFPA_072150.P43197	AALFPA_072150.P43197
NODE_40618_length_489_cov_3.859447_g30199_i0.p2	NODE_40618_length_489_cov_3.859447_g30199_i0	IPR000618; IPR031311	Cuticle protein	Cuticle protein	OTHER	OTHER	endocuticle structural glycoprotein SgAbd-5-like ; endocuticle structural glycoprotein SgAbd-5-like ; unspecified product ; unspecified product ; endocuticle structural glycoprotein SgAbd-5 ; endocuticle structural glycoprotein SgAbd-5 ; unspecified product ; unspecified product	Insect cuticle protein; Chitin-binding type R&R consensus	7	MKPLIVFSFTLLACTFAAPQDEVQIVQFTNENNLDGGYNFAYEQSDGQKREETGVLKPVEGAEAPAISITGSYEFTDPNGQRFRVDYTADERGYRPTVTKL	11275.5	102	TRUE	1	17										sp|P56562|CUD5_SCHGR	sp|P85197|CU03_LONON	sp|P85197|CU03_LONON	tr|A0A023ECR4|A0A023ECR4_AEDAL	tr|A0A182G656|A0A182G656_AEDAL	tr|A0A182G656|A0A182G656_AEDAL	endocuticle structural glycoprotein SgAbd-5-like	endocuticle structural glycoprotein SgAbd-5-like	unspecified product	unspecified product	endocuticle structural glycoprotein SgAbd-5	endocuticle structural glycoprotein SgAbd-5	unspecified product	unspecified product	AALC636_036595.P51533	AALF003817-PA	AALF003817-PA	AALFPA_057484.P23381	AALF003817-PA	AALF003817-PA	AALFPA_057484.P23381	AALF003817-PA	AALF003817-PA
NODE_40647_length_489_cov_3.398618_g30276_i0.p2 TRINITY_DN111110_c0_g1_i2.p2	NODE_40647_length_489_cov_3.398618_g30276_i0; TRINITY_DN111110_c0_g1_i2	IPR000618; IPR031311	Cuticle protein	Cuticle protein	OTHER	OTHER	endocuticle structural glycoprotein SgAbd-5-like ; endocuticle structural glycoprotein SgAbd-5-like ; unspecified product ; unspecified product ; endocuticle structural glycoprotein SgAbd-5-like ; endocuticle structural glycoprotein SgAbd-5-like ; unspecified product ; unspecified product	Insect cuticle protein; Chitin-binding type R&R consensus	8	MKPLIVFSFTLLAFTFAAPQDEVQIVQFTNENNLDGGYNFAYEQSDGQKREETGVLKPVEGAEAPAISITGSYEFTDPNGQRFRVDYTADERGYRPTVTKL	11319.5	102	TRUE	1	17										sp|P56562|CUD5_SCHGR	sp|P85197|CU03_LONON	sp|P85197|CU03_LONON	tr|A0A023ECR4|A0A023ECR4_AEDAL	tr|A0A182G656|A0A182G656_AEDAL	tr|A0A182G656|A0A182G656_AEDAL	endocuticle structural glycoprotein SgAbd-5-like	endocuticle structural glycoprotein SgAbd-5-like	unspecified product	unspecified product	endocuticle structural glycoprotein SgAbd-5-like	endocuticle structural glycoprotein SgAbd-5-like	unspecified product	unspecified product	AALC636_036595.P51533	AALF003817-PA	AALF003817-PA	AALC636_036595.P51533	AALF003817-PA	AALF003817-PA	AALC636_036595.P51533	AALF003817-PA	AALF003817-PA
NODE_42183_length_471_cov_8.307692_g31808_i0.p1 NODE_42125_length_471_cov_8.326923_g31700_i0.p1	NODE_42183_length_471_cov_8.307692_g31808_i0; NODE_42125_length_471_cov_8.326923_g31700_i0	IPR022353; IPR036438	insulin family, Putative 6.3 kDa secreted peptide	6.3 kDa secreted peptide		Aedes 6.5-8.5 protein family	#N/A	Insulin, conserved site; Insulin-like superfamily	10	IRADKLSIEWNLRTNRKHTRVVISMKRLYVFVASLVLLCIVAEISAGLARKMCIKKLDQVLMFICKDEVNSLDQLQYDTYKECCIKSCEMTTLEKLCKNQS	11735	102	TRUE	1	46													tr|A0A023EB68|A0A023EB68_AEDAL	tr|A0A023EB68|A0A023EB68_AEDAL	tr|A0A023EB68|A0A023EB68_AEDAL	#N/A	#N/A	#N/A	#N/A	#N/A	#N/A	#N/A	#N/A
NODE_14287_length_1451_cov_1.963467_g7759_i0.p4 NODE_14135_length_1471_cov_2.219633_g7595_i0.p4	NODE_14287_length_1451_cov_1.963467_g7759_i0; NODE_14135_length_1471_cov_2.219633_g7595_i0	IPR036734	uncharacterized protein, Gamma-aminobutyric acid receptor	inhibitory neurotransmitter receptors	OTHER	OTHER	gaba receptor invertebrate ; gaba receptor invertebrate ; gaba receptor invertebrate ; gaba receptor invertebrate ; gaba receptor invertebrate ; gaba receptor invertebrate ; gaba receptor invertebrate ; gaba receptor invertebrate	Neurotransmitter-gated ion-channel ligand-binding domain superfamily	18	MSLEIEVPHVRCPSLGVLILTLNLALFLPQTINRTPPYVLAGTGGGSMLGDVNISAILDSFSVGYDKRVRPNYGGPPVEVGVTMYVLSISSLSEVKMEIIHV	10925.8	103	TRUE	1	34										sp|P25123|GBRB_DROME	sp|Q75NA5|GBRB_MUSDO	sp|Q75NA5|GBRB_MUSDO	tr|A0A6I8TG26|A0A6I8TG26_AEDAE	tr|A0A6I8TG26|A0A6I8TG26_AEDAE	tr|A0A6I8TG26|A0A6I8TG26_AEDAE	gaba receptor invertebrate	gaba receptor invertebrate	gaba receptor invertebrate	gaba receptor invertebrate	gaba receptor invertebrate	gaba receptor invertebrate	gaba receptor invertebrate	gaba receptor invertebrate	AAEL008354-PK	AAEL008354-PK	AAEL008354-PK	AAEL008354-PB	AAEL008354-PB	AAEL008354-PB	AAEL008354-PK	AAEL008354-PK	AAEL008354-PK
NODE_26033_length_796_cov_6312.206478_g16402_i0.p1	NODE_26033_length_796_cov_6312.206478_g16402_i0	IPR009003	uncharacterized protein, trypsin-like serin protease	serine protease	Enzyme	serine protease	uncharacterized LOC109414728 ; uncharacterized LOC109414728 ; uncharacterized LOC109414728 ; uncharacterized LOC109414728 ; uncharacterized LOC109414728 ; uncharacterized LOC109414728 ; uncharacterized LOC109414728 ; uncharacterized LOC109414728	Peptidase S1, PA clan	292	MRNLLLFATVFVGTVISEFLNPYPPIAALFGPRNKFICNAVVLGKGQVLTSADCLHLKKNETYSLGMPGEFHVALETHTIEQLHNGKAFIRKGSRWKYLVFSLI	11649.7	105	TRUE	1	17													tr|A0A182GXF4|A0A182GXF4_AEDAL	tr|A0A182GXF4|A0A182GXF4_AEDAL	tr|A0A182GXF4|A0A182GXF4_AEDAL	uncharacterized LOC109414728	uncharacterized LOC109414728	uncharacterized LOC109414728	uncharacterized LOC109414728	uncharacterized LOC109414728	uncharacterized LOC109414728	uncharacterized LOC109414728	uncharacterized LOC109414728	AALC636_027256.P38305	AALC636_027256.P38305	AALC636_027256.P38305	AALC636_027256.P38305	AALC636_027256.P38305	AALC636_027256.P38305	AALC636_027256.P38305	AALC636_027256.P38305	AALC636_027256.P38305
NODE_18744_length_1127_cov_1041.229478_g4839_i3.p3	NODE_18744_length_1127_cov_1041.229478_g4839_i3	IPR016187	Putative salivary C type lectin	C-type lectin	Immunity related	C type lectin	C-type lectin 37Db-like ; C-type lectin 37Db-like ; C-type lectin 37Db-like ; C-type lectin 37Db-like ; C-type lectin 37Db-like ; C-type lectin 37Db-like ; C-type lectin 37Db-like ; C-type lectin 37Db-like	C-type lectin fold	522	AVVSTQSTGTSAAQLISTNIKMIFSLYLIVAISLADLTAAQQECDCKNRFCFPNVVANWIGAAEYCSRNCWRLAIMYTEEKQQQVEEQAHKVDAFKTNKVELWI	11709.4	105	TRUE	1	40													tr|Q5MIZ0|Q5MIZ0_AEDAL	tr|Q5MIZ0|Q5MIZ0_AEDAL	tr|Q5MIZ0|Q5MIZ0_AEDAL	C-type lectin 37Db-like	C-type lectin 37Db-like	C-type lectin 37Db-like	C-type lectin 37Db-like	C-type lectin 37Db-like	C-type lectin 37Db-like	C-type lectin 37Db-like	C-type lectin 37Db-like	AALC636_020303.P28488	AALC636_020303.P28488	AALC636_020303.P28488	AALC636_020303.P28488	AALC636_020303.P28488	AALC636_020303.P28488	AALC636_020303.P28488	AALC636_020303.P28488	AALC636_020303.P28488
TRINITY_DN7518_c0_g1_i1.p1	TRINITY_DN7518_c0_g1_i1	IPR022353; IPR036438	insulin family, Putative 6.3 kDa secreted peptide	6.3 kDa secreted peptide		Aedes 6.5-8.5 protein family	#N/A	Insulin, conserved site; Insulin-like superfamily	2	SSGINAEYGSIGWNRRTNRKHTRVVISMKRLYVFVASLVLLCIVAEISAGLARKMCIKKLDQVLMFICKDEVNSLDQLQYDTYKECCIKSCEMTTLEKLCKNQS	11888	105	TRUE	1	49													tr|A0A023EB68|A0A023EB68_AEDAL	tr|A0A023EB68|A0A023EB68_AEDAL	tr|A0A023EB68|A0A023EB68_AEDAL	#N/A	#N/A	#N/A	#N/A	#N/A	#N/A	#N/A	#N/A
TRINITY_DN84690_c0_g1_i6.p1	TRINITY_DN84690_c0_g1_i6	IPR005521	Putative attacin	Attacin	Immunity related	Antimicrobial	uncharacterized LOC109410788 ; uncharacterized LOC109410788 ; uncharacterized LOC109410788 ; uncharacterized LOC109410788 ; uncharacterized LOC109410788 ; uncharacterized LOC109410788 ; uncharacterized LOC109410788 ; uncharacterized LOC109410788	Attacin, C-terminal	4	MIRFRIHLLILLLIICCSLASCGPIPGETPSAVHRVRRQFSMNFGATHQQDEGTDVTAEAIARLWRSKSGNTEVQGSASYNQHFGGFQGDGKAKFGGMLTLTHNY	11523.2	106	TRUE	1	22													tr|A0A023ECY1|A0A023ECY1_AEDAL	tr|A0A023ECY1|A0A023ECY1_AEDAL	tr|A0A023ECY1|A0A023ECY1_AEDAL	uncharacterized LOC109410788	uncharacterized LOC109410788	uncharacterized LOC109410788	uncharacterized LOC109410788	uncharacterized LOC109410788	uncharacterized LOC109410788	uncharacterized LOC109410788	uncharacterized LOC109410788	AALC636_033125.P46556	AALC636_033125.P46556	AALC636_033125.P46556	AALC636_033125.P46556	AALC636_033125.P46556	AALC636_033125.P46556	AALC636_033125.P46556	AALC636_033125.P46556	AALC636_033125.P46556
NODE_14139_length_1463_cov_556.140625_g7663_i0.p1	NODE_14139_length_1463_cov_556.140625_g7663_i0	IPR035940	Antigen, Putative salivary antigen-5 related protein ag5-1	CAP	Ubiquitous protein families	Antigen-5 family	venom allergen [Source:Projected from Aedes aegypti lvpagwg (AAEL002693) VB Community Annotation] ; venom allergen [Source:Projected from Aedes aegypti lvpagwg (AAEL002693) VB Community Annotation] ; venom allergen [Source:Projected from Aedes aegypti lvpagwg (AAEL002693) VB Community Annotation] ; venom allergen [Source:Projected from Aedes aegypti lvpagwg (AAEL002693) VB Community Annotation] ;…	CAP superfamily	363	MKVTTLVFSIAAILAISETQAANYCDPSLCSRGVSHIACNGLTTLGSTCGAGSFEVGMDNSYQQLIVDLHNKLRSKVAMGQQSNGASQRFKQAARMATLVIDYLISI	11374.1	108	TRUE	1	21	sp|P10737|VA53_DOLMA	sp|A9YME1|VA5_MICHY	sp|A9YME1|VA5_MICHY				sp|P10737|VA53_DOLMA	sp|A9YME1|VA5_MICHY	sp|A9YME1|VA5_MICHY	sp|P10737|VA53_DOLMA	sp|B9URJ1|AG5L1_CULNU	sp|B9URJ1|AG5L1_CULNU	tr|A0A023EL79|A0A023EL79_AEDAL	tr|A0A023EL79|A0A023EL79_AEDAL	tr|A0A023EL79|A0A023EL79_AEDAL	venom allergen [Source:Projected from Aedes aegypti lvpagwg (AAEL002693) VB Community Annotation]	venom allergen [Source:Projected from Aedes aegypti lvpagwg (AAEL002693) VB Community Annotation]	venom allergen [Source:Projected from Aedes aegypti lvpagwg (AAEL002693) VB Community Annotation]	venom allergen [Source:Projected from Aedes aegypti lvpagwg (AAEL002693) VB Community Annotation]	venom allergen [Source:Projected from Aedes aegypti lvpagwg (AAEL002693) VB Community Annotation]	venom allergen [Source:Projected from Aedes aegypti lvpagwg (AAEL002693) VB Community Annotation]	venom allergen [Source:Projected from Aedes aegypti lvpagwg (AAEL002693) VB Community Annotation]	venom allergen [Source:Projected from Aedes aegypti lvpagwg (AAEL002693) VB Community Annotation]	AALF014077-PA	AALF014077-PA	AALF014077-PA	AALF014077-PA	AALF014077-PA	AALF014077-PA	AALF014077-PA	AALF014077-PA	AALF014077-PA
NODE_14202_length_1463_cov_588.605824_g7637_i0.p1	NODE_14202_length_1463_cov_588.605824_g7637_i0	IPR035940	Antigen, Putative salivary antigen-5 related protein ag5-1	CAP	Ubiquitous protein families	Antigen-5 family	venom allergen [Source:Projected from Aedes aegypti lvpagwg (AAEL002693) VB Community Annotation] ; venom allergen [Source:Projected from Aedes aegypti lvpagwg (AAEL002693) VB Community Annotation] ; venom allergen [Source:Projected from Aedes aegypti lvpagwg (AAEL002693) VB Community Annotation] ; venom allergen [Source:Projected from Aedes aegypti lvpagwg (AAEL002693) VB Community Annotation] ;…	CAP superfamily	363	MKVTTLVFSIAAILAISETQAANYCDPSLCSRGVSHIACNGLTTLSSTCGAGSFEVGMDNSYQQLIVDLHNKLRSKVAMGQQSNGASQRFKQAARMATLVIDYLISI	11404.1	108	TRUE	1	21	sp|P10737|VA53_DOLMA	sp|P0DPU0|VA552_SCODE	sp|P0DPU0|VA552_SCODE				sp|P10737|VA53_DOLMA	sp|P0DPU0|VA552_SCODE	sp|P0DPU0|VA552_SCODE	sp|P10737|VA53_DOLMA	sp|B9URJ1|AG5L1_CULNU	sp|B9URJ1|AG5L1_CULNU	tr|A0A023EL79|A0A023EL79_AEDAL	tr|A0A023EL79|A0A023EL79_AEDAL	tr|A0A023EL79|A0A023EL79_AEDAL	venom allergen [Source:Projected from Aedes aegypti lvpagwg (AAEL002693) VB Community Annotation]	venom allergen [Source:Projected from Aedes aegypti lvpagwg (AAEL002693) VB Community Annotation]	venom allergen [Source:Projected from Aedes aegypti lvpagwg (AAEL002693) VB Community Annotation]	venom allergen [Source:Projected from Aedes aegypti lvpagwg (AAEL002693) VB Community Annotation]	venom allergen [Source:Projected from Aedes aegypti lvpagwg (AAEL002693) VB Community Annotation]	venom allergen [Source:Projected from Aedes aegypti lvpagwg (AAEL002693) VB Community Annotation]	venom allergen [Source:Projected from Aedes aegypti lvpagwg (AAEL002693) VB Community Annotation]	venom allergen [Source:Projected from Aedes aegypti lvpagwg (AAEL002693) VB Community Annotation]	AALF014077-PA	AALF014077-PA	AALF014077-PA	AALF014077-PA	AALF014077-PA	AALF014077-PA	AALF014077-PA	AALF014077-PA	AALF014077-PA
TRINITY_DN83397_c0_g1_i1.p1	TRINITY_DN83397_c0_g1_i1	IPR002223; IPR020901; IPR036880	BPTI/Kunitz inhibitor domain-containing protein	Protease inhibitor	Protease Inhibitors	Kunitz	unspecified product ; unspecified product ; unspecified product ; unspecified product ; papilin-like, transcript variant X1 ; papilin-like, transcript variant X11 ; unspecified product ; unspecified product	Pancreatic trypsin inhibitor Kunitz domain; Proteinase inhibitor I2, Kunitz, conserved site; Pancreatic trypsin inhibitor Kunitz domain superfamily	2	AVVSTQSTGNSLVPSVAIEISVVPTEIKMKYFAVFALLCCLLGTALAALKNPICGEEFGKIGDCRSLQDKWTYRRDTNECIKFNYSGCHGNNNLFENKGQCEKTCKN	11759.5	108	TRUE	1	47	sp|Q8T3S7|VKT1_ARAVE	sp|Q8T3S7|VKT1_ARAVE	sp|Q8T3S7|VKT1_ARAVE	sp|Q8T3S7|VKT1_ARAVE	sp|Q8T3S7|VKT1_ARAVE	sp|Q8T3S7|VKT1_ARAVE	sp|Q8T3S7|VKT1_ARAVE	sp|B6ZIW0|KUN_HAELO	sp|B6ZIW0|KUN_HAELO	sp|P11424|IMAP_DROFU	sp|O35536|TFPI2_MOUSE	sp|O35536|TFPI2_MOUSE	tr|B4MVC4|B4MVC4_DROWI	tr|B4MVC4|B4MVC4_DROWI	tr|B4MVC4|B4MVC4_DROWI	unspecified product	unspecified product	unspecified product	unspecified product	papilin-like, transcript variant X1	papilin-like, transcript variant X11	unspecified product	unspecified product	FBpp0077239	FBpp0077239	FBpp0077239	FBpp0077239	FBpp0077239	FBpp0077239	AALB20_036674.P73844	ACHR001613-PA	ACHR001613-PA
NODE_3995_length_3004_cov_5.390641_g2080_i0.p1 NODE_4102_length_3004_cov_5.774839_g2139_i0.p1	NODE_3995_length_3004_cov_5.390641_g2080_i0; NODE_4102_length_3004_cov_5.774839_g2139_i0	IPR001841; IPR013083	E3 ubiquitin-protein ligase RNF38	Ligase	Enzyme	Hydrolase/Housekeeping	ring finger protein [Source:Projected from Aedes aegypti (AAEL000523) VB Community Annotation] ; ring finger protein [Source:Projected from Aedes aegypti (AAEL000523) VB Community Annotation] ; ring finger protein [Source:Projected from Aedes aegypti (AAEL000523) VB Community Annotation] ; ring finger protein [Source:Projected from Aedes aegypti (AAEL000523) VB Community Annotation] ; RING finger…	Zinc finger, RING-type; Zinc finger, RING/FYVE/PHD-type	112	SATPSAYSGILLNFLAMFPLSTYGQPDLNSPDSNETENYEALLSLAERLGEAKPRGLARPEIDQLPSYKFNAETHTGDQTSCVVCMCDFEARQILRVLPCSHEFHAKCG	11997.5	110	TRUE	1	24										sp|Q9H0F5|RNF38_HUMAN	sp|Q08CG8|RNF44_DANRE	sp|Q08CG8|RNF44_DANRE	tr|A0A8D8IA85|A0A8D8IA85_CULPI	tr|A0A8D8IA85|A0A8D8IA85_CULPI	tr|A0A8D8IA85|A0A8D8IA85_CULPI	ring finger protein [Source:Projected from Aedes aegypti (AAEL000523) VB Community Annotation]	ring finger protein [Source:Projected from Aedes aegypti (AAEL000523) VB Community Annotation]	ring finger protein [Source:Projected from Aedes aegypti (AAEL000523) VB Community Annotation]	ring finger protein [Source:Projected from Aedes aegypti (AAEL000523) VB Community Annotation]	RING finger protein 44, transcript variant X7	RING finger protein 44, transcript variant X7	RING finger protein 44, transcript variant X7	RING finger protein 44, transcript variant X7	AALF008819-PA	AALF008819-PA	AALF008819-PA	AALF008819-PA	AALF008819-PA	AALF008819-PA	CQUJHB014339.P22234	CQUJHB014339.P22234	CQUJHB014339.P22234
NODE_42813_length_464_cov_7.980440_g32434_i0.p1 NODE_42758_length_464_cov_8.767726_g32331_i0.p1	NODE_42813_length_464_cov_7.980440_g32434_i0; NODE_42758_length_464_cov_8.767726_g32331_i0	IPR031874	Putative cuticle protein	Cuticle protein	OTHER	OTHER	adult cuticle protein 1 ; adult cuticle protein 1 ; uncharacterized protein [Source:UniProtKB/TrEMBL;Acc:B0W8Z4] ; uncharacterized protein [Source:UniProtKB/TrEMBL;Acc:B0W8Z4] ; adult cuticle protein 1 ; adult cuticle protein 1 ; uncharacterized protein [Source:UniProtKB/TrEMBL;Acc:B0W8Z4] ; uncharacterized protein [Source:UniProtKB/TrEMBL;Acc:B0W8Z4]	Adult cuticle protein 1	20	QIFPLEEPKMKVAAALFVVLALALTAEAQPAWPWAPWPAAWPAAWPHAAYPWAWPAAAPAPAPVVAVDAPAAPEPVATSVTATRGAVHVAPLPGHAINQQQLNLAAAPGTA	11383.2	112	TRUE	1	28													tr|A0A023EEA9|A0A023EEA9_AEDAL	tr|A0A8D8ESL2|A0A8D8ESL2_CULPI	tr|A0A8D8ESL2|A0A8D8ESL2_CULPI	adult cuticle protein 1	adult cuticle protein 1	uncharacterized protein [Source:UniProtKB/TrEMBL;Acc:B0W8Z4]	uncharacterized protein [Source:UniProtKB/TrEMBL;Acc:B0W8Z4]	adult cuticle protein 1	adult cuticle protein 1	uncharacterized protein [Source:UniProtKB/TrEMBL;Acc:B0W8Z4]	uncharacterized protein [Source:UniProtKB/TrEMBL;Acc:B0W8Z4]	AALC636_000047.P62	CPIJ003468-PA	CPIJ003468-PA	AALC636_000047.P62	CPIJ003468-PA	CPIJ003468-PA	AALC636_000047.P62	CPIJ003468-PA	CPIJ003468-PA
TRINITY_DN777_c0_g1_i3.p1 TRINITY_DN777_c0_g1_i5.p1	TRINITY_DN777_c0_g1_i3; TRINITY_DN777_c0_g1_i5	IPR036084	uncharacterized protein, laminin, inhibitor protein	serine protease inhibitor	Protease Inhibitors	Serpin	uncharacterized LOC115267924 ; uncharacterized LOC115267924 ; uncharacterized LOC115267924 ; uncharacterized LOC115267924 ; uncharacterized LOC115267924 ; uncharacterized LOC115267924 ; uncharacterized LOC115267924 ; uncharacterized LOC115267924	Serine protease inhibitor-like superfamily	48	MKFDVLLFGTLLLVAFCCYTTVEANKLIPSPKAFCSNAPNKPIRSCPENEEFQCCGACEQLGCNKRVSNVMCFVCPSDCYCKEGYIRERAFLGTGPNRARCVPVKHCPKTA	12296.5	112	TRUE	1	24	sp|P83563|ALL6_APIME	sp|P83563|ALL6_APIME	sp|P83563|ALL6_APIME				sp|P83563|ALL6_APIME	sp|P83563|ALL6_APIME	sp|P83563|ALL6_APIME	sp|P82176|IMPI_GALME	sp|P82176|IMPI_GALME	sp|P82176|IMPI_GALME	tr|A0A6I8TV27|A0A6I8TV27_AEDAE	tr|A0A1W7R492|A0A1W7R492_AEDAL	tr|A0A1W7R492|A0A1W7R492_AEDAL	uncharacterized LOC115267924	uncharacterized LOC115267924	uncharacterized LOC115267924	uncharacterized LOC115267924	uncharacterized LOC115267924	uncharacterized LOC115267924	uncharacterized LOC115267924	uncharacterized LOC115267924	AALFPA_068983.P38925	AALFPA_068983.P38925	AALFPA_068983.P38925	AALFPA_068983.P38925	AALFPA_068983.P38925	AALFPA_068983.P38925	AALFPA_068983.P38925	AALFPA_068983.P38925	AALFPA_068983.P38925
TRINITY_DN777_c0_g1_i2.p1	TRINITY_DN777_c0_g1_i2	IPR036084	uncharacterized protein, laminin, inhibitor protein	serine protease inhibitor	Protease Inhibitors	Serpin	uncharacterized LOC115267924 ; uncharacterized LOC115267924 ; chymotrypsin inhibitor Ani s 6-like ; chymotrypsin inhibitor Ani s 6-like ; uncharacterized LOC115267924 ; uncharacterized LOC115267924 ; chymotrypsin inhibitor Ani s 6-like ; chymotrypsin inhibitor Ani s 6-like	Serine protease inhibitor-like superfamily	20	MKFDVLLFGTLLLVAFCYTTTVEANKLIPSPKAFCSNAPNKPIRSCPENEEFQCCGACEQLGCNKRVSNVMCFVCPSDCYCKEGYIRERAFLGTGPNRARCIPVKHCPKTT	12338.5	112	TRUE	1	24	sp|P83563|ALL6_APIME	sp|P83563|ALL6_APIME	sp|P83563|ALL6_APIME				sp|P83563|ALL6_APIME	sp|P83563|ALL6_APIME	sp|P83563|ALL6_APIME	sp|P82176|IMPI_GALME	sp|P82176|IMPI_GALME	sp|P82176|IMPI_GALME	tr|A0A6I8TV27|A0A6I8TV27_AEDAE	tr|A0A1W7R492|A0A1W7R492_AEDAL	tr|A0A1W7R492|A0A1W7R492_AEDAL	uncharacterized LOC115267924	uncharacterized LOC115267924	chymotrypsin inhibitor Ani s 6-like	chymotrypsin inhibitor Ani s 6-like	uncharacterized LOC115267924	uncharacterized LOC115267924	chymotrypsin inhibitor Ani s 6-like	chymotrypsin inhibitor Ani s 6-like	AALFPA_068983.P38925	AALFPA_044943.P5979	AALFPA_044943.P5979	AALFPA_068983.P38925	AALFPA_044943.P5979	AALFPA_044943.P5979	AALFPA_068983.P38925	AALFPA_044943.P5979	AALFPA_044943.P5979
TRINITY_DN777_c0_g1_i7.p1	TRINITY_DN777_c0_g1_i7	IPR036084	uncharacterized protein, laminin, inhibitor protein	serine protease inhibitor	Protease Inhibitors	Serpin	uncharacterized LOC115267924 ; uncharacterized LOC115267924 ; uncharacterized LOC115267924 ; uncharacterized LOC115267924 ; uncharacterized LOC115267924 ; uncharacterized LOC115267924 ; uncharacterized LOC115267924 ; uncharacterized LOC115267924	Serine protease inhibitor-like superfamily	22	MKFDVLLFGTLLLVAFCCYTTVEANKLIPSPKAFCSNAPNKPIRSCPENEEFQCCGACEQLGCNKRVSNVMCFVCPSDCYCKEGYIRERAFLGTGPNRARCIPVKHCPKTT	12340.5	112	TRUE	1	24	sp|P83563|ALL6_APIME	sp|P83563|ALL6_APIME	sp|P83563|ALL6_APIME				sp|P83563|ALL6_APIME	sp|P83563|ALL6_APIME	sp|P83563|ALL6_APIME	sp|P82176|IMPI_GALME	sp|P82176|IMPI_GALME	sp|P82176|IMPI_GALME	tr|A0A6I8TV27|A0A6I8TV27_AEDAE	tr|A0A1W7R492|A0A1W7R492_AEDAL	tr|A0A1W7R492|A0A1W7R492_AEDAL	uncharacterized LOC115267924	uncharacterized LOC115267924	uncharacterized LOC115267924	uncharacterized LOC115267924	uncharacterized LOC115267924	uncharacterized LOC115267924	uncharacterized LOC115267924	uncharacterized LOC115267924	AALFPA_068983.P38925	AALFPA_068983.P38925	AALFPA_068983.P38925	AALFPA_068983.P38925	AALFPA_068983.P38925	AALFPA_068983.P38925	AALFPA_068983.P38925	AALFPA_068983.P38925	AALFPA_068983.P38925
TRINITY_DN777_c0_g1_i1.p1	TRINITY_DN777_c0_g1_i1	IPR036084	uncharacterized protein, laminin, inhibitor protein	serine protease inhibitor	Protease Inhibitors	Serpin	uncharacterized LOC115267924 ; uncharacterized LOC115267924 ; chymotrypsin inhibitor Ani s 6-like ; chymotrypsin inhibitor Ani s 6-like ; uncharacterized LOC115267924 ; uncharacterized LOC115267924 ; chymotrypsin inhibitor Ani s 6-like ; chymotrypsin inhibitor Ani s 6-like	Serine protease inhibitor-like superfamily	7	MKFDVLLFGTLLLVVFCYTTTVEANKLIPSPKAFCSNAPNLPIRSCPENEEFQCCGACEQLGCNKRVSNVMCFVCPSDCYCKEGYIRERAFLGTGPNRARCIPVKHCPKTT	12351.5	112	TRUE	1	24	sp|P83563|ALL6_APIME	sp|P83563|ALL6_APIME	sp|P83563|ALL6_APIME				sp|P83563|ALL6_APIME	sp|P83563|ALL6_APIME	sp|P83563|ALL6_APIME	sp|P82176|IMPI_GALME	sp|P82176|IMPI_GALME	sp|P82176|IMPI_GALME	tr|A0A6I8TV27|A0A6I8TV27_AEDAE	tr|A0A1W7R492|A0A1W7R492_AEDAL	tr|A0A1W7R492|A0A1W7R492_AEDAL	uncharacterized LOC115267924	uncharacterized LOC115267924	chymotrypsin inhibitor Ani s 6-like	chymotrypsin inhibitor Ani s 6-like	uncharacterized LOC115267924	uncharacterized LOC115267924	chymotrypsin inhibitor Ani s 6-like	chymotrypsin inhibitor Ani s 6-like	AALFPA_068983.P38925	AALFPA_044943.P5979	AALFPA_044943.P5979	AALFPA_068983.P38925	AALFPA_044943.P5979	AALFPA_044943.P5979	AALFPA_068983.P38925	AALFPA_044943.P5979	AALFPA_044943.P5979
NODE_2661_length_3510_cov_13.589291_g1407_i0.p5 NODE_2750_length_3510_cov_14.445152_g1439_i0.p5 TRINITY_DN1592_c0_g3_i1.p5	NODE_2661_length_3510_cov_13.589291_g1407_i0; NODE_2750_length_3510_cov_14.445152_g1439_i0; TRINITY_DN1592_c0_g3_i1	IPR029277	secreted peptide?	secreted peptide?	secreted protein	unspecific secreted	uncharacterized LOC109400458, transcript variant X3 ; uncharacterized LOC109400458, transcript variant X3 ; uncharacterized LOC109400458, transcript variant X3 ; uncharacterized LOC109400458, transcript variant X3 ; uncharacterized LOC109400458, transcript variant X3 ; uncharacterized LOC109400458, transcript variant X3 ; uncharacterized LOC109400458, transcript variant X3 ; uncharacterized LOC10…	Single domain Von Willebrand factor type C domain	377	MKSICLIIISGFILSCQGYTAIFPNSESKEFPGECYDTDTKIHFKPGESRQRTGLCEEMTCGTDFSINYFGCGVVRVDSPDCVEIERDFSQPYPECCRKYKCVIGGETNFI	12496.2	112	TRUE	1	18	sp|P0DQE1|TXG1A_SCODE	sp|P0DQE1|TXG1A_SCODE	sp|P0DQE1|TXG1A_SCODE				sp|P0DQE1|TXG1A_SCODE	sp|P0DQE1|TXG1A_SCODE	sp|P0DQE1|TXG1A_SCODE				tr|A0A1S4EV59|A0A1S4EV59_AEDAE	tr|A0A1S4EV59|A0A1S4EV59_AEDAE	tr|A0A1S4EV59|A0A1S4EV59_AEDAE	uncharacterized LOC109400458, transcript variant X3	uncharacterized LOC109400458, transcript variant X3	uncharacterized LOC109400458, transcript variant X3	uncharacterized LOC109400458, transcript variant X3	uncharacterized LOC109400458, transcript variant X3	uncharacterized LOC109400458, transcript variant X3	uncharacterized LOC109400458, transcript variant X3	uncharacterized LOC109400458, transcript variant X3	AALFPA_063708.P31740	AALFPA_063708.P31740	AALFPA_063708.P31740	AALFPA_063708.P31740	AALFPA_063708.P31740	AALFPA_063708.P31740	AALFPA_063708.P31740	AALFPA_063708.P31740	AALFPA_063708.P31740
NODE_31170_length_651_cov_2.332215_g21033_i0.p1 NODE_31256_length_651_cov_2.459732_g21028_i0.p1 TRINITY_DN82963_c0_g1_i1.p1	NODE_31170_length_651_cov_2.332215_g21033_i0; NODE_31256_length_651_cov_2.459732_g21028_i0; TRINITY_DN82963_c0_g1_i1	IPR005055; IPR036682	insect odorant-binding, Protein serine/threonine kinase, putative secreted protein	serine/threonine kinase	Enzyme	Kinase	putative odorant-binding protein A10 ; putative odorant-binding protein A10 ; putative odorant-binding protein A10 ; putative odorant-binding protein A10 ; putative odorant-binding protein A10 ; putative odorant-binding protein A10 ; putative odorant-binding protein A10 ; putative odorant-binding protein A10	Insect odorant-binding protein A10/Ejaculatory bulb-specific protein 3; Insect odorant-binding protein A10/Ejaculatory bulb-specific protein 3 superfamily	18	MNSTKLVMLSAGLIVAVMVLNWPQAVHGNDSQNLNRLLNNQVIVSRQIMCVLEKSPCDQLGRQLKAALPEVIQRNCRNCSPQQAQNAQKLTNFLQTRYPEVWAMLIRKYGAV	12633.8	113	TRUE	1	28										sp|Q9W1C9|PEB3_DROME	sp|E0X9F6|THAP1_THAPI	sp|E0X9F6|THAP1_THAPI	tr|A0A6I8T4W9|A0A6I8T4W9_AEDAE	tr|A0A023EDR3|A0A023EDR3_AEDAL	tr|A0A023EDR3|A0A023EDR3_AEDAL	putative odorant-binding protein A10	putative odorant-binding protein A10	putative odorant-binding protein A10	putative odorant-binding protein A10	putative odorant-binding protein A10	putative odorant-binding protein A10	putative odorant-binding protein A10	putative odorant-binding protein A10	AALC636_008616.P12064	AALC636_008616.P12064	AALC636_008616.P12064	AALC636_008616.P12064	AALC636_008616.P12064	AALC636_008616.P12064	AALC636_008616.P12064	AALC636_008616.P12064	AALC636_008616.P12064
NODE_22420_length_938_cov_42.429219_g13438_i0.p1 NODE_22520_length_938_cov_45.371461_g13433_i0.p1 TRINITY_DN1592_c0_g1_i26.p1 TRINITY_DN1592_c0_g1_i7.p2 TRINITY_DN1592_c0_g1_i9.p1	NODE_22420_length_938_cov_42.429219_g13438_i0; NODE_22520_length_938_cov_45.371461_g13433_i0; TRINITY_DN1592_c0_g1_i26; TRINITY_DN1592_c0_g1_i7; TRINITY_DN1592_c0_g1_i9	IPR029277	Putative cpij000699 salivary cys-rich secreted peptide	secreted protein	secreted protein	saliva	uncharacterized LOC115253693, transcript variant X1 ; uncharacterized LOC115253693, transcript variant X1 ; uncharacterized LOC115253693, transcript variant X1 ; uncharacterized LOC115253693, transcript variant X1 ; uncharacterized LOC115253693, transcript variant X1 ; uncharacterized LOC115253693, transcript variant X1 ; uncharacterized LOC115253693, transcript variant X1 ; uncharacterized LOC11…	Single domain Von Willebrand factor type C domain	361	MKSICLIIISGFILSCQGYTAIFPNSESKEFPGECYDTDTKIHFKPGESRQRTGLCEEMTCGTDFSINYFGCGVAVMDDDPDCEPIEQDFTKNYPECCNKYKCVRNGEVNYI	12659.3	113	TRUE	1	18	sp|P0DQE1|TXG1A_SCODE	sp|P0DQE1|TXG1A_SCODE	sp|P0DQE1|TXG1A_SCODE				sp|P0DQE1|TXG1A_SCODE	sp|P0DQE1|TXG1A_SCODE	sp|P0DQE1|TXG1A_SCODE	sp|P0DQE1|TXG1A_SCODE	sp|P0DQE1|TXG1A_SCODE	sp|P0DQE1|TXG1A_SCODE	tr|A0A023EF12|A0A023EF12_AEDAL	tr|A0A023EF12|A0A023EF12_AEDAL	tr|A0A023EF12|A0A023EF12_AEDAL	uncharacterized LOC115253693, transcript variant X1	uncharacterized LOC115253693, transcript variant X1	uncharacterized LOC115253693, transcript variant X1	uncharacterized LOC115253693, transcript variant X1	uncharacterized LOC115253693, transcript variant X1	uncharacterized LOC115253693, transcript variant X1	uncharacterized LOC115253693, transcript variant X1	uncharacterized LOC115253693, transcript variant X1	AALFPA_041737.P1698	AALFPA_041737.P1698	AALFPA_041737.P1698	AALFPA_041737.P1698	AALFPA_041737.P1698	AALFPA_041737.P1698	AALFPA_041737.P1698	AALFPA_041737.P1698	AALFPA_041737.P1698
NODE_27091_length_762_cov_93.420085_g17305_i0.p1 NODE_19187_length_1107_cov_92.351711_g10904_i0.p1 TRINITY_DN15228_c0_g1_i11.p1 TRINITY_DN15228_c0_g1_i3.p1	NODE_27091_length_762_cov_93.420085_g17305_i0; NODE_19187_length_1107_cov_92.351711_g10904_i0; TRINITY_DN15228_c0_g1_i11; TRINITY_DN15228_c0_g1_i3	IPR029277	Putative salivary Cys-rich secreted peptide	secreted protein	secreted protein	saliva	Putative salivary Cys-rich secreted peptide [Source:UniProtKB/TrEMBL;Acc:Q5MIW5] ; uncharacterized LOC109400483 ; Putative salivary Cys-rich secreted peptide [Source:UniProtKB/TrEMBL;Acc:Q5MIW5] ; uncharacterized LOC109400483 ; Putative salivary Cys-rich secreted peptide [Source:UniProtKB/TrEMBL;Acc:Q5MIW5] ; uncharacterized LOC109400483 ; Putative salivary Cys-rich secreted peptide [Source:UniPr…	Single domain Von Willebrand factor type C domain	335	MRTLAVVSFALCCLIAVTFAGQGVLLKATHPDHPGKCYDEGSGLVFDPDEEKSIPGECTMAYCSKGFSLTYTSCIKAVVDDPNCEKIKQDLTKDYPECCHTYKCVHDGKVSYH	12389.2	114	TRUE	1	20	sp|P0DQG8|TXG1A_SCOMO	sp|P0DQG8|TXG1A_SCOMO	sp|P0DQG8|TXG1A_SCOMO				sp|P0DQG8|TXG1A_SCOMO	sp|P0DQG8|TXG1A_SCOMO	sp|P0DQG8|TXG1A_SCOMO				tr|Q5MIW5|Q5MIW5_AEDAL	tr|Q5MIW5|Q5MIW5_AEDAL	tr|Q5MIW5|Q5MIW5_AEDAL	Putative salivary Cys-rich secreted peptide [Source:UniProtKB/TrEMBL;Acc:Q5MIW5]	uncharacterized LOC109400483	Putative salivary Cys-rich secreted peptide [Source:UniProtKB/TrEMBL;Acc:Q5MIW5]	uncharacterized LOC109400483	Putative salivary Cys-rich secreted peptide [Source:UniProtKB/TrEMBL;Acc:Q5MIW5]	uncharacterized LOC109400483	Putative salivary Cys-rich secreted peptide [Source:UniProtKB/TrEMBL;Acc:Q5MIW5]	uncharacterized LOC109400483	AALFPA_043209.P3715	AALFPA_043209.P3715	AALFPA_043209.P3715	AALFPA_043209.P3715	AALFPA_043209.P3715	AALFPA_043209.P3715	AALFPA_043209.P3715	AALFPA_043209.P3715	AALFPA_043209.P3715
TRINITY_DN15228_c0_g1_i1.p1	TRINITY_DN15228_c0_g1_i1	IPR029277	Putative conserved secreted protein	secreted protein	secreted protein	unspecific secreted	uncharacterized LOC109400483 ; uncharacterized LOC109400483 ; uncharacterized LOC109400483 ; uncharacterized LOC109400483 ; uncharacterized LOC109400483 ; uncharacterized LOC109400483 ; uncharacterized LOC109400483 ; uncharacterized LOC109400483	Single domain Von Willebrand factor type C domain	35	MRTFAVVSFALCCLIAVAFAGQSVLLKATHPDHPGKCYDEGSGLVFDPDEEKSIPGECTMAYCSKGFSLTYTSCIKAVVDDPNCEKIKQDLTKDYPECCHTYKCVHDGKVSYH	12423.2	114	TRUE	1	20	sp|P0DQG8|TXG1A_SCOMO	sp|P0DQG8|TXG1A_SCOMO	sp|P0DQG8|TXG1A_SCOMO				sp|P0DQG8|TXG1A_SCOMO	sp|P0DQG8|TXG1A_SCOMO	sp|P0DQG8|TXG1A_SCOMO				tr|Q5MIW5|Q5MIW5_AEDAL	tr|A0A1W7R707|A0A1W7R707_AEDAL	tr|A0A1W7R707|A0A1W7R707_AEDAL	uncharacterized LOC109400483	uncharacterized LOC109400483	uncharacterized LOC109400483	uncharacterized LOC109400483	uncharacterized LOC109400483	uncharacterized LOC109400483	uncharacterized LOC109400483	uncharacterized LOC109400483	AALC636_028368.P39872	AALC636_028368.P39872	AALC636_028368.P39872	AALC636_028368.P39872	AALC636_028368.P39872	AALC636_028368.P39872	AALC636_028368.P39872	AALC636_028368.P39872	AALC636_028368.P39872
NODE_1812_length_3988_cov_7.749047_g967_i0.p1 NODE_1925_length_3988_cov_8.173659_g995_i0.p1 TRINITY_DN3466_c0_g1_i1.p1 TRINITY_DN3466_c0_g1_i3.p1	NODE_1812_length_3988_cov_7.749047_g967_i0; NODE_1925_length_3988_cov_8.173659_g995_i0; TRINITY_DN3466_c0_g1_i1; TRINITY_DN3466_c0_g1_i3	IPR000346; IPR001166; IPR031098; IPR035957	Ion transport peptide-like	XXX Ion transport peptide-like	OTHER	OTHER	unspecified product ; unspecified product ; unspecified product ; unspecified product ; unspecified product ; unspecified product ; unspecified product ; unspecified product	Hyperglycemic hormone type 1; Hyperglycemic hormone; Crustacean CHH/MIH/GIH neurohormone family; Crustacean CHH/MIH/GIH neurohormone superfamily	315	MCSRNLALSLALIIALVPLAAVALPHHSVAKRSSFFDIECKGQFNKAIFYRLDRICEDCYSLFREPQILSFCKKSCFTTDYFRGCLDALQLTDEIETLKPFIKVLNGADPNTL	12768	114	TRUE	1	23	sp|V9QFH8|TXA2_STEGR	sp|Q4U4N3|TXA2_LATTR	sp|Q4U4N3|TXA2_LATTR	sp|V9QFH8|TXA2_STEGR	sp|Q4U4N3|TXA2_LATTR	sp|Q4U4N3|TXA2_LATTR	sp|V9QFH8|TXA2_STEGR	sp|Q4U4N3|TXA2_LATTR	sp|Q4U4N3|TXA2_LATTR	sp|Q26492|ITPL_SCHGR	sp|Q26492|ITPL_SCHGR	sp|Q26492|ITPL_SCHGR	tr|Q17K99|Q17K99_AEDAE	tr|Q17K99|Q17K99_AEDAE	tr|Q17K99|Q17K99_AEDAE	unspecified product	unspecified product	unspecified product	unspecified product	unspecified product	unspecified product	unspecified product	unspecified product	AAEL019725-PB	AAEL019725-PB	AAEL019725-PB	AAEL019725-PB	AAEL019725-PB	AAEL019725-PB	AAEL019725-PB	AAEL019725-PB	AAEL019725-PB
NODE_676_length_5172_cov_579.857338_g166_i4.p7 NODE_677_length_5172_cov_579.618526_g166_i5.p6 NODE_678_length_5172_cov_579.513582_g166_i6.p7 NODE_1792_length_4004_cov_744.087364_g166_i8.p6	NODE_676_length_5172_cov_579.857338_g166_i4; NODE_677_length_5172_cov_579.618526_g166_i5; NODE_678_length_5172_cov_579.513582_g166_i6; NODE_1792_length_4004_cov_744.087364_g166_i8	IPR006146; IPR006179; IPR029052	Apyrase	Apyrase	Enzyme	Apyrase	apyrase-like ; apyrase-like ; apyrase-like ; apyrase-like ; apyrase-like ; apyrase-like ; apyrase-like ; apyrase-like	5'-Nucleotidase, conserved site; 5'-Nucleotidase/apyrase; Metallo-dependent phosphatase-like	1784	MAESRGYSVVIFLLLSSFAAVVWTTDNMPADKDVSKLFPLTLIHINDLHARFDETNMKSNACTAKDQCIAGIARVYQKIQDLLKEYKSKNAIYLNAGDNFQGTLWYNLLLRRG	12804.8	114	TRUE	1	24	sp|F8S0Z7|V5NTD_CROAD	sp|P0CC11|BENG_DECBE	sp|P0CC11|BENG_DECBE				sp|F8S0Z7|V5NTD_CROAD	sp|P0CC11|BENG_DECBE	sp|P0CC11|BENG_DECBE	sp|E0D877|APY_AEDAL	sp|E0D877|APY_AEDAL	sp|E0D877|APY_AEDAL	tr|A0A182G847|A0A182G847_AEDAL	tr|A0A182G847|A0A182G847_AEDAL	tr|A0A182G847|A0A182G847_AEDAL	apyrase-like	apyrase-like	apyrase-like	apyrase-like	apyrase-like	apyrase-like	apyrase-like	apyrase-like	AALFPA_062212.P29710	AALFPA_062212.P29710	AALFPA_062212.P29710	AALFPA_062212.P29710	AALFPA_062212.P29710	AALFPA_062212.P29710	AALFPA_062212.P29710	AALFPA_062212.P29710	AALFPA_062212.P29710
NODE_13236_length_1540_cov_8.375084_g7125_i0.p1	NODE_13236_length_1540_cov_8.375084_g7125_i0	IPR013519; IPR028994	Intergrin, Putative vitronectin	Integrin	Housekeeping	OTHER	integrin alpha-PS1, transcript variant X8 ; integrin alpha-PS1, transcript variant X8 ; integrin alpha-PS1, transcript variant X8 ; integrin alpha-PS1, transcript variant X8 ; integrin alpha-PS1, transcript variant X8 ; integrin alpha-PS1, transcript variant X8 ; integrin alpha-PS1, transcript variant X8 ; integrin alpha-PS1, transcript variant X8	Integrin alpha beta-propellor; Integrin alpha, N-terminal	38	MVLNRWYVWLPLALAGLSITVVQCFNFETRLPIVKYGSTNTYFGYSVASHTEQPRNGEKKNWILVGAPLGQNLQPSTNRSGALFKCPITQLSNDCEQIKTDGRRSKHFLVFSIT	12879.8	115	TRUE	1	24										sp|Q24247|ITA1_DROME	sp|Q24247|ITA1_DROME	sp|Q24247|ITA1_DROME	tr|A0A023EWP9|A0A023EWP9_AEDAL	tr|A0A023EWP9|A0A023EWP9_AEDAL	tr|A0A023EWP9|A0A023EWP9_AEDAL	integrin alpha-PS1, transcript variant X8	integrin alpha-PS1, transcript variant X8	integrin alpha-PS1, transcript variant X8	integrin alpha-PS1, transcript variant X8	integrin alpha-PS1, transcript variant X8	integrin alpha-PS1, transcript variant X8	integrin alpha-PS1, transcript variant X8	integrin alpha-PS1, transcript variant X8	AALFPA_052271.P16313	AALFPA_052271.P16313	AALFPA_052271.P16313	AALFPA_052271.P16313	AALFPA_052271.P16313	AALFPA_052271.P16313	AALFPA_052271.P16313	AALFPA_052271.P16313	AALFPA_052271.P16313
NODE_21827_length_966_cov_4.196487_g12973_i0.p1 NODE_21929_length_966_cov_4.522503_g12961_i0.p1 TRINITY_DN165250_c0_g1_i1.p1	NODE_21827_length_966_cov_4.196487_g12973_i0; NODE_21929_length_966_cov_4.522503_g12961_i0; TRINITY_DN165250_c0_g1_i1	IPR034439	Diuretic hormone class 2	hormone binding	Housekeeping	OTHER	unspecified product ; unspecified product ; unspecified product ; unspecified product ; unspecified product ; unspecified product ; unspecified product ; unspecified product	Diuretic hormone class 2-like	32	MLPSSVCCYVCIVLAIMMKQILFVHSASLRSYEQYDNNLEDQPEDVLIDLITRYGQTIMRARDDLENSKRTVDFGLSRGYSGAQEAKHRMAMAVANFAGGPGRKRRVDNRNAED	12904.7	115	TRUE	1	26	sp|P0DUT2|U866_DORVU	sp|P0DUT2|U866_DORVU	sp|P0DUT2|U866_DORVU				sp|P0DUT2|U866_DORVU	sp|P0DUT2|U866_DORVU	sp|P0DUT2|U866_DORVU	sp|Q9VLK4|DIUX_DROME	sp|Q9VLK4|DIUX_DROME	sp|Q9VLK4|DIUX_DROME	tr|A0A1W7R7R1|A0A1W7R7R1_AEDAL	tr|A0A1W7R7R1|A0A1W7R7R1_AEDAL	tr|A0A1W7R7R1|A0A1W7R7R1_AEDAL	unspecified product	unspecified product	unspecified product	unspecified product	unspecified product	unspecified product	unspecified product	unspecified product	AAEL008070-PA	AAEL008070-PA	AAEL008070-PA	AAEL008070-PB	AAEL008070-PB	AAEL008070-PB	AAEL008070-PB	AAEL008070-PB	AAEL008070-PB
NODE_13307_length_1540_cov_11.644444_g248_i7.p1	NODE_13307_length_1540_cov_11.644444_g248_i7	IPR013519; IPR028994	Intergrin, Putative vitronectin	Integrin	Housekeeping	OTHER	integrin alpha-PS1, transcript variant X8 ; integrin alpha-PS1, transcript variant X8 ; integrin alpha-PS1, transcript variant X8 ; integrin alpha-PS1, transcript variant X8 ; integrin alpha-PS1, transcript variant X8 ; integrin alpha-PS1, transcript variant X8 ; integrin alpha-PS1, transcript variant X8 ; integrin alpha-PS1, transcript variant X8	Integrin alpha beta-propellor; Integrin alpha, N-terminal	21	MVLNRWYVWLPLALAGLSITVVQCFNFETRLPIVKYGSTNTYFGYSVASHTEQPRNGEKKNWILVGAPLGQNLQPSTNRSGALFKCPITQLSNDCEQIKTDGRRSKHFLFFSIT	12927.9	115	TRUE	1	24										sp|Q24247|ITA1_DROME	sp|Q24247|ITA1_DROME	sp|Q24247|ITA1_DROME	tr|A0A023EWP9|A0A023EWP9_AEDAL	tr|B0W7R8|B0W7R8_CULQU	tr|B0W7R8|B0W7R8_CULQU	integrin alpha-PS1, transcript variant X8	integrin alpha-PS1, transcript variant X8	integrin alpha-PS1, transcript variant X8	integrin alpha-PS1, transcript variant X8	integrin alpha-PS1, transcript variant X8	integrin alpha-PS1, transcript variant X8	integrin alpha-PS1, transcript variant X8	integrin alpha-PS1, transcript variant X8	AALFPA_052271.P16313	AALFPA_052271.P16313	AALFPA_052271.P16313	AALFPA_052271.P16313	AALFPA_052271.P16313	AALFPA_052271.P16313	AALFPA_052271.P16313	AALFPA_052271.P16313	AALFPA_052271.P16313
NODE_17695_length_1202_cov_1346.401918_g9851_i0.p1	NODE_17695_length_1202_cov_1346.401918_g9851_i0	IPR036728	Putative short salivary d7 protein	D7 salivary protein	OBP (Odorant Binding Protein)	Culicine short D7 proteins?	uncharacterized LOC115259393 ; uncharacterized LOC115259393 ; uncharacterized LOC115259393 ; uncharacterized LOC115259393 ; uncharacterized LOC115259393 ; uncharacterized LOC115259393 ; uncharacterized LOC115259393 ; uncharacterized LOC115259393	Pheromone/general odorant binding protein superfamily	396	MLYILLTLILSFFVSIIKANQVYPTCANEWSDPDDDYKQRMLCRAYRFDYDGYKSNSMYDFMDCTFIKMGWMNKDSRAWNVQKLAADMHAAGFPDRKAELIEIEAFWPSHRLKLW	13727.8	116	TRUE	1	19													tr|A0A1W7R7M6|A0A1W7R7M6_AEDAL	tr|A0A1W7R7M6|A0A1W7R7M6_AEDAL	tr|A0A1W7R7M6|A0A1W7R7M6_AEDAL	uncharacterized LOC115259393	uncharacterized LOC115259393	uncharacterized LOC115259393	uncharacterized LOC115259393	uncharacterized LOC115259393	uncharacterized LOC115259393	uncharacterized LOC115259393	uncharacterized LOC115259393	AALFPA_066469.P35617	AALFPA_066469.P35617	AALFPA_066469.P35617	AALFPA_066469.P35617	AALFPA_066469.P35617	AALFPA_066469.P35617	AALFPA_066469.P35617	AALFPA_066469.P35617	AALFPA_066469.P35617
TRINITY_DN352_c0_g1_i1.p1 TRINITY_DN352_c0_g1_i14.p1 TRINITY_DN352_c0_g1_i3.p1 TRINITY_DN352_c0_g1_i5.p1	TRINITY_DN352_c0_g1_i1; TRINITY_DN352_c0_g1_i14; TRINITY_DN352_c0_g1_i3; TRINITY_DN352_c0_g1_i5	IPR002350; IPR036058	putative secreted peptide, Kazal domain	Kazal-like	Protease Inhibitors	Kazal	serine protease inhibitor dipetalogastin-like ; serine protease inhibitor dipetalogastin-like ; serine protease inhibitor dipetalogastin-like ; serine protease inhibitor dipetalogastin-like ; serine protease inhibitor dipetalogastin-like ; serine protease inhibitor dipetalogastin-like ; serine protease inhibitor dipetalogastin-like ; serine protease inhibitor dipetalogastin-like	Kazal domain; Kazal domain superfamily	359	SSGINAEYGSHRKSRDTLRTKSKMRHIGGVVVGVLAALSLVLLAVEARSDSQGRVCACPRIFMPVCGSDFNTYNNDCLLRCAADSDLGRANHLRKFADQPCDNLADNVEEFIPEEY	12719.4	117	TRUE	1	47	sp|P0DKT1|TU92_POLAB	sp|P0DKT1|TU92_POLAB	sp|P0DKT1|TU92_POLAB				sp|P0DKT1|TU92_POLAB	sp|P0DKT1|TU92_POLAB	sp|P0DKT1|TU92_POLAB	sp|P80424|LDTI_HIRME	sp|P83039|ICHY_CAIMO	sp|P83039|ICHY_CAIMO	tr|A0A023EEF3|A0A023EEF3_AEDAL	tr|A0A023EEF3|A0A023EEF3_AEDAL	tr|A0A023EEF3|A0A023EEF3_AEDAL	serine protease inhibitor dipetalogastin-like	serine protease inhibitor dipetalogastin-like	serine protease inhibitor dipetalogastin-like	serine protease inhibitor dipetalogastin-like	serine protease inhibitor dipetalogastin-like	serine protease inhibitor dipetalogastin-like	serine protease inhibitor dipetalogastin-like	serine protease inhibitor dipetalogastin-like	AALC636_009153.P12775	AALC636_009153.P12775	AALC636_009153.P12775	AALC636_009153.P12775	AALC636_009153.P12775	AALC636_009153.P12775	AALC636_009153.P12775	AALC636_009153.P12775	AALC636_009153.P12775
NODE_32621_length_620_cov_20377.378761_g22324_i0.p1	NODE_32621_length_620_cov_20377.378761_g22324_i0	IPR006170; IPR036728	37 kDa salivary gland allergen Aed a 2, Putative long form d7 salivary protein d7l2	D7 salivary protein	OBP (Odorant Binding Protein)	Long D7 mosquito family	37 kDa salivary gland allergen Aed a 2-like ; 37 kDa salivary gland allergen Aed a 2-like ; 37 kDa salivary gland allergen Aed a 2-like ; 37 kDa salivary gland allergen Aed a 2-like ; 37 kDa salivary gland allergen Aed a 2-like ; 37 kDa salivary gland allergen Aed a 2-like ; 37 kDa salivary gland allergen Aed a 2-like ; 37 kDa salivary gland allergen Aed a 2-like	Pheromone/general odorant binding protein; Pheromone/general odorant binding protein superfamily	8023	IITLGSSGINAEYGDSLSNLIRMNLPLVLAVVTISSLALVTAKGPFDPEEMHFIFTRCMEDNLKDGPDRVKTLLKWKEWVTEPRDDPATHCFAKCVLEMSGLYDAASGKFDVSFVV	12809.8	117	TRUE	1	42										sp|P18153|ALL2_AEDAE	sp|P18153|ALL2_AEDAE	sp|P18153|ALL2_AEDAE	tr|A0A023EQS5|A0A023EQS5_AEDAL	tr|A0A023EQS5|A0A023EQS5_AEDAL	tr|A0A023EQS5|A0A023EQS5_AEDAL	37 kDa salivary gland allergen Aed a 2-like	37 kDa salivary gland allergen Aed a 2-like	37 kDa salivary gland allergen Aed a 2-like	37 kDa salivary gland allergen Aed a 2-like	37 kDa salivary gland allergen Aed a 2-like	37 kDa salivary gland allergen Aed a 2-like	37 kDa salivary gland allergen Aed a 2-like	37 kDa salivary gland allergen Aed a 2-like	AALC636_035105.P49405	AALC636_035105.P49405	AALC636_035105.P49405	AALC636_035105.P49405	AALC636_035105.P49405	AALC636_035105.P49405	AALC636_035105.P49405	AALC636_035105.P49405	AALC636_035105.P49405
NODE_48976_length_405_cov_1.900000_g38542_i0.p1	NODE_48976_length_405_cov_1.900000_g38542_i0	IPR002557; IPR036508	Chitin-binding, Mucin	chitin-binding	Mucin	Peritrophin /chitin binding	#N/A	Chitin binding domain; Chitin binding domain superfamily	5	RASEHSVELYSIIIPAMNVKFTILVLLFAITTSLTTDIFVCPNKYSEESLHSHETDRTKYYKCRYGVATEETCEKDSVFGSSDCAPVWSSTIENASTSDELDYYTTVATLPDESSS	12954.4	117	TRUE	1	35													tr|Q17I32|Q17I32_AEDAE	tr|A0A293L7Y4|A0A293L7Y4_ORNER	tr|A0A293L7Y4|A0A293L7Y4_ORNER	#N/A	#N/A	#N/A	#N/A	#N/A	#N/A	#N/A	#N/A
NODE_18539_length_1139_cov_52.321033_g10551_i0.p1	NODE_18539_length_1139_cov_52.321033_g10551_i0	IPR029033	histidine acid phosphatase family, Multiple inositol polyphosphate phosphatase 1	phosphatase	Enzyme	Phosphatase	multiple inositol polyphosphate phosphatase 1-like ; multiple inositol polyphosphate phosphatase 1-like ; multiple inositol polyphosphate phosphatase 1-like ; multiple inositol polyphosphate phosphatase 1-like ; multiple inositol polyphosphate phosphatase 1-like ; multiple inositol polyphosphate phosphatase 1-like ; multiple inositol polyphosphate phosphatase 1-like ; multiple inositol polyphosph…	Histidine phosphatase superfamily	28	MTLGNCLLRFSTILLVVAIVQLSQARSSKCCEDYCYSLDADRTQSKHFATKTAYEVIRGSSTSQEHVVRHCRPSKFWMLARHGTRLPGKSDIESMPPILNNVRWKMYTTRHKYGLT	13325.4	117	TRUE	1	25										sp|Q9VV72|MINP1_DROME	sp|Q9VV72|MINP1_DROME	sp|Q9VV72|MINP1_DROME	tr|A0A1W7R792|A0A1W7R792_AEDAL	tr|A0A1W7R792|A0A1W7R792_AEDAL	tr|A0A1W7R792|A0A1W7R792_AEDAL	multiple inositol polyphosphate phosphatase 1-like	multiple inositol polyphosphate phosphatase 1-like	multiple inositol polyphosphate phosphatase 1-like	multiple inositol polyphosphate phosphatase 1-like	multiple inositol polyphosphate phosphatase 1-like	multiple inositol polyphosphate phosphatase 1-like	multiple inositol polyphosphate phosphatase 1-like	multiple inositol polyphosphate phosphatase 1-like	AALC636_030270.P42568	AALC636_030270.P42568	AALC636_030270.P42568	AALC636_030270.P42568	AALC636_030270.P42568	AALC636_030270.P42568	AALC636_030270.P42568	AALC636_030270.P42568	AALC636_030270.P42568
NODE_3308_length_3233_cov_236.862492_g144_i1.p2 NODE_11063_length_1754_cov_9.536198_g489_i1.p1	NODE_3308_length_3233_cov_236.862492_g144_i1; NODE_11063_length_1754_cov_9.536198_g489_i1	IPR036055	uncharacterized protein, laminin, EGF like	EGF-like	EGF-like		unspecified product ; unspecified product ; unspecified product ; unspecified product ; unspecified product ; unspecified product ; unspecified product ; unspecified product	LDL receptor-like superfamily	550	MAVDRWSEAVGRNRRKFAKMKIFLPLVVWIVLLFRTTSAQYSASRKNVGIFGLKHEVFFLNLEDGYFGCQVNESTDYLQLYELSKLCDGTSDCYMGSDELRNKLKCTSKYPLKLPC	13406.6	117	TRUE	1	39													tr|A0A8W7IXW4|A0A8W7IXW4_AEDAE	tr|A0A8W7IXW4|A0A8W7IXW4_AEDAE	tr|A0A8W7IXW4|A0A8W7IXW4_AEDAE	unspecified product	unspecified product	unspecified product	unspecified product	unspecified product	unspecified product	unspecified product	unspecified product	AAEL024015-PA	AAEL024015-PA	AAEL024015-PA	AAEL024015-PA	AAEL024015-PA	AAEL024015-PA	AAEL024015-PA	AAEL024015-PA	AAEL024015-PA
TRINITY_DN1359_c0_g1_i8.p2	TRINITY_DN1359_c0_g1_i8	IPR036055	uncharacterized protein, laminin, EGF like	EGF-like	EGF-like		fibrillin-1-like ; fibrillin-1-like ; unspecified product ; unspecified product ; fibrillin-1-like ; fibrillin-1-like ; unspecified product ; unspecified product	LDL receptor-like superfamily	25	MAVDRWSEAVGRNRRKFAKMKIFLPLVVWIVLLFRTTSAQYSVSRKNVGIFGLKHEVFFLNLEDGYFGCQVNESTDYLQLYELSKLCDGTSDCYMGSDELRNKLKCTSKYPLKLPC	13434.7	117	TRUE	1	39													tr|A0A0P6J5D2|A0A0P6J5D2_AEDAE	tr|A0A182QKS6|A0A182QKS6_9DIPT	tr|A0A182QKS6|A0A182QKS6_9DIPT	fibrillin-1-like	fibrillin-1-like	unspecified product	unspecified product	fibrillin-1-like	fibrillin-1-like	unspecified product	unspecified product	AALFPA_064002.P32134	AFAF012220-PA	AFAF012220-PA	AALFPA_064002.P32134	AFAF012220-PA	AFAF012220-PA	AALFPA_064002.P32134	AFAF012220-PA	AFAF012220-PA
NODE_29067_length_704_cov_10.241911_g19070_i0.p1 NODE_29209_length_699_cov_13.793478_g19070_i1.p1 NODE_29164_length_704_cov_10.952234_g19092_i0.p1 NODE_29433_length_697_cov_14.881620_g19092_i1.p1 TRINITY_DN2026_c0_g1_i1.p1 TRINITY_DN2026_c0_g1_i2.p1	NODE_29067_length_704_cov_10.241911_g19070_i0; NODE_29209_length_699_cov_13.793478_g19070_i1; NODE_29164_length_704_cov_10.952234_g19092_i0; NODE_29433_length_697_cov_14.881620_g19092_i1; TRINITY_DN2026_c0_g1_i1; TRINITY_DN2026_c0_g1_i2	IPR031734	Putative salivary secreted peptide	salivary protein			probable salivary secreted peptide ; probable salivary secreted peptide ; probable salivary secreted peptide ; probable salivary secreted peptide ; probable salivary secreted peptide ; probable salivary secreted peptide ; probable salivary secreted peptide ; probable salivary secreted peptide	Transcription activator MBF2	87	MKSLVFAAILVSFGAVVICQSHNYFWGYKGPYDVLLNRTFAIKSSSLLQVKTLDLVYPLKGQLGRNISAINITDQYINGKGGYASLLAGGIGYNHTTIHLKSQRGNGFSFIVEIYGR	12849.9	118	TRUE	1	21										sp|D8KY57|SSP_BOMIG	sp|D8KY57|SSP_BOMIG	sp|D8KY57|SSP_BOMIG	tr|A0A1W7R7S5|A0A1W7R7S5_AEDAL	tr|A0A1W7R7S5|A0A1W7R7S5_AEDAL	tr|A0A1W7R7S5|A0A1W7R7S5_AEDAL	probable salivary secreted peptide	probable salivary secreted peptide	probable salivary secreted peptide	probable salivary secreted peptide	probable salivary secreted peptide	probable salivary secreted peptide	probable salivary secreted peptide	probable salivary secreted peptide	AALFPA_047362.P9371	AALFPA_047362.P9371	AALFPA_047362.P9371	AALFPA_047362.P9371	AALFPA_047362.P9371	AALFPA_047362.P9371	AALFPA_047362.P9371	AALFPA_047362.P9371	AALFPA_047362.P9371
TRINITY_DN2026_c0_g1_i3.p1	TRINITY_DN2026_c0_g1_i3	IPR031734	Putative salivary secreted peptide	salivary protein			probable salivary secreted peptide ; probable salivary secreted peptide ; probable salivary secreted peptide ; probable salivary secreted peptide ; probable salivary secreted peptide ; probable salivary secreted peptide ; probable salivary secreted peptide ; probable salivary secreted peptide	Transcription activator MBF2	18	MKSLVFAAILVSFGAVVICQSHNYFWGYKGPYDVLLNRTFAIKSSSLLQVKTMDLVYPLKGQLGRNISAINITDQYINGKGGYASLLAGGIGYNHTTIHLKSQRGNGFSFIVEIYGR	12867.9	118	TRUE	1	21										sp|D8KY57|SSP_BOMIG	sp|D8KY57|SSP_BOMIG	sp|D8KY57|SSP_BOMIG	tr|A0A1W7R7S5|A0A1W7R7S5_AEDAL	tr|A0A1W7R7S5|A0A1W7R7S5_AEDAL	tr|A0A1W7R7S5|A0A1W7R7S5_AEDAL	probable salivary secreted peptide	probable salivary secreted peptide	probable salivary secreted peptide	probable salivary secreted peptide	probable salivary secreted peptide	probable salivary secreted peptide	probable salivary secreted peptide	probable salivary secreted peptide	AALC636_000868.P1123	AALC636_000868.P1123	AALC636_000868.P1123	AALFPA_047362.P9371	AALFPA_047362.P9371	AALFPA_047362.P9371	AALFPA_047362.P9371	AALFPA_047362.P9371	AALFPA_047362.P9371
NODE_9352_length_1951_cov_9.804325_g3352_i1.p1 NODE_9929_length_1886_cov_10.831240_g3039_i1.p1 TRINITY_DN20166_c0_g1_i2.p1	NODE_9352_length_1951_cov_9.804325_g3352_i1; NODE_9929_length_1886_cov_10.831240_g3039_i1; TRINITY_DN20166_c0_g1_i2	IPR001863	Secreted protein, Glypican, Division abnormally delayed protein, dally	secreted protein, Glypican	Housekeeping		division abnormally delayed protein ; division abnormally delayed protein ; division abnormally delayed protein ; division abnormally delayed protein ; division abnormally delayed protein ; division abnormally delayed protein ; division abnormally delayed protein ; division abnormally delayed protein	Glypican	65	MHLSRGLACSQKMSWVVVLFCVLALSLEQGGVETKSVDQQELPSCDRAYGFFASINVTIKPANNDQGNVCGGSCCDNQVESQLEAKATKNFERLVKHHTRSQRGHWEQTANMYRGEF	13053.7	118	TRUE	1	34										sp|Q24114|DALY_DROME	sp|Q24114|DALY_DROME	sp|Q24114|DALY_DROME	tr|A0A6I8T3U0|A0A6I8T3U0_AEDAE	tr|A0A182GAT1|A0A182GAT1_AEDAL	tr|A0A182GAT1|A0A182GAT1_AEDAL	division abnormally delayed protein	division abnormally delayed protein	division abnormally delayed protein	division abnormally delayed protein	division abnormally delayed protein	division abnormally delayed protein	division abnormally delayed protein	division abnormally delayed protein	AALC636_014964.P20858	AALC636_014964.P20858	AALC636_014964.P20858	AALC636_014964.P20858	AALC636_014964.P20858	AALC636_014964.P20858	AALC636_014964.P20858	AALC636_014964.P20858	AALC636_014964.P20858
TRINITY_DN33351_c0_g2_i1.p1	TRINITY_DN33351_c0_g2_i1	IPR031734	Transcription activator mbf2	XXX Transcription activator mbf2	secreted protein	unspecific secreted	unspecified product ; unspecified product ; unspecified product ; unspecified product ; unspecified product ; unspecified product ; unspecified product ; unspecified product	Transcription activator MBF2	5	MRVILTTSIILLTASALIYADSNQWGRRVVGDRLLNASTIVNNSLPVPIKTAVFQYLPPLGSARAPNVTYILARDNVRNGLGGYAALISGGINQTHASVKLSSRPNLGFNFTVEVYGR	12699.7	119	TRUE	1	20										sp|D8KY57|SSP_BOMIG	sp|D8KY57|SSP_BOMIG	sp|D8KY57|SSP_BOMIG	tr|A0A182HCX3|A0A182HCX3_AEDAL	tr|A0A182HCX3|A0A182HCX3_AEDAL	tr|A0A182HCX3|A0A182HCX3_AEDAL	unspecified product	unspecified product	unspecified product	unspecified product	unspecified product	unspecified product	unspecified product	unspecified product	AALF026831-PA	AALF026831-PA	AALF026831-PA	AALF026831-PA	AALF026831-PA	AALF026831-PA	AALF026831-PA	AALF026831-PA	AALF026831-PA
TRINITY_DN163628_c0_g1_i1.p1	TRINITY_DN163628_c0_g1_i1	IPR009030	Growth_fac_rcpt_cys_sf, uncharacterized protein	EGF-like	EGF-like		uncharacterized LOC109622120, transcript variant X1 ; uncharacterized LOC109622120, transcript variant X1 ; uncharacterized LOC109622120, transcript variant X1 ; uncharacterized LOC109622120, transcript variant X1 ; uncharacterized LOC109622120, transcript variant X1 ; uncharacterized LOC109622120, transcript variant X1 ; uncharacterized LOC109622120, transcript variant X1 ; uncharacterized LOC10…	Growth factor receptor cysteine-rich domain superfamily	2	NILVNNRGPRILMTSLTTTLALLLVLTVIGASSSAIDSTRLKLDPVESAIDEGSSTKVRSIRQLTQYCPYHGLCNAMPVVCNACHDHVTYCADGPNCSLCPPGSLSSNGGCIFTNMYYK	12725.7	120	TRUE	1	33													tr|A0A1S4F6Y8|A0A1S4F6Y8_AEDAE	tr|A0A1S4F6Y8|A0A1S4F6Y8_AEDAE	tr|A0A1S4F6Y8|A0A1S4F6Y8_AEDAE	uncharacterized LOC109622120, transcript variant X1	uncharacterized LOC109622120, transcript variant X1	uncharacterized LOC109622120, transcript variant X1	uncharacterized LOC109622120, transcript variant X1	uncharacterized LOC109622120, transcript variant X1	uncharacterized LOC109622120, transcript variant X1	uncharacterized LOC109622120, transcript variant X1	uncharacterized LOC109622120, transcript variant X1	AALC636_014038.P19543	AALC636_014038.P19543	AALC636_014038.P19543	AALC636_014038.P19543	AALC636_014038.P19543	AALC636_014038.P19543	AALC636_014038.P19543	AALC636_014038.P19543	AALC636_014038.P19543
NODE_9808_length_1894_cov_47.648722_g5162_i0.p3 NODE_37268_length_536_cov_25.239085_g5727_i1.p1	NODE_9808_length_1894_cov_47.648722_g5162_i0; NODE_37268_length_536_cov_25.239085_g5727_i1	IPR022700; IPR038565	serine protease CLIP domain-containing	serine protease	Enzyme	serine protease	serine protease easter ; serine protease easter ; serine protease easter ; serine protease easter ; serine protease easter ; serine protease easter ; serine protease easter ; serine protease easter	Proteinase, regulatory CLIP domain; Proteinase, regulatory CLIP domain superfamily	218	ISSLETVSWSRLPPREQAIEMRFAVSNLVTLATVVTLSTQLPQPVPEQTGPVWDITTQCSIPNESKNGTCTLPIDCPAYATINNPEDVSSVGRLSFLKKIQCSSAGTDGICCPRSKRYQ	12941.8	120	TRUE	1	47										sp|Q8MZM7|CLB8_ANOGA	sp|Q8MZM7|CLB8_ANOGA	sp|Q8MZM7|CLB8_ANOGA	tr|A0A023EST5|A0A023EST5_AEDAL	tr|A0A023EST5|A0A023EST5_AEDAL	tr|A0A023EST5|A0A023EST5_AEDAL	serine protease easter	serine protease easter	serine protease easter	serine protease easter	serine protease easter	serine protease easter	serine protease easter	serine protease easter	AALC636_008699.P12168	AALC636_008699.P12168	AALC636_008699.P12168	AALC636_008699.P12168	AALC636_008699.P12168	AALC636_008699.P12168	AALC636_008699.P12168	AALC636_008699.P12168	AALC636_008699.P12168
NODE_6224_length_2438_cov_500.705413_g2365_i1.p4	NODE_6224_length_2438_cov_500.705413_g2365_i1	IPR001519; IPR008331; IPR009040; IPR009078; IPR012347	Ferritin	Ferritin	Housekeeping	Housekeeping	ferritin subunit-like, transcript variant X1 ; ferritin subunit-like, transcript variant X1 ; ferritin subunit-like, transcript variant X1 ; ferritin subunit-like, transcript variant X1 ; ferritin subunit-like, transcript variant X1 ; ferritin subunit-like, transcript variant X1 ; ferritin subunit-like, transcript variant X1 ; ferritin subunit-like, transcript variant X1	Ferritin; Ferritin/DPS protein domain; Ferritin-like diiron domain; Ferritin-like superfamily; Ferritin-like	1903	MMKSIFFGMVAMAVAILSIYQETAQAQEQPGATHDYKWNGIDDQCLTALHLQINKEFDASIVYLKYAAYFAQEKVNLPGFEKFFFHAAGEEREHGIKLIEEIGTCPSSGQNRCIAGRAC	13313.2	120	TRUE	1	26										sp|P41822|FRI_AEDAE	sp|P41822|FRI_AEDAE	sp|P41822|FRI_AEDAE	tr|A0A023EIH5|A0A023EIH5_AEDAL	tr|A0A023EIH5|A0A023EIH5_AEDAL	tr|A0A023EIH5|A0A023EIH5_AEDAL	ferritin subunit-like, transcript variant X1	ferritin subunit-like, transcript variant X1	ferritin subunit-like, transcript variant X1	ferritin subunit-like, transcript variant X1	ferritin subunit-like, transcript variant X1	ferritin subunit-like, transcript variant X1	ferritin subunit-like, transcript variant X1	ferritin subunit-like, transcript variant X1	AALC636_035455.P49915	AALC636_035455.P49915	AALC636_035455.P49915	AALC636_035455.P49915	AALC636_035455.P49915	AALC636_035455.P49915	AALC636_035455.P49915	AALC636_035455.P49915	AALC636_035455.P49915
NODE_47005_length_421_cov_2.773224_g36573_i0.p2	NODE_47005_length_421_cov_2.773224_g36573_i0	IPR001542; IPR036574	defensine-like, Putative knottins	defensin	Immunity related	Defensin	defensin-C ; defensin-C ; defensin-C ; defensin-C ; defensin-C ; defensin-C ; defensin-C ; defensin-C	Defensin, invertebrate/fungal; Knottin, scorpion toxin-like superfamily	6	VVSTQSTGITFFARIIHSKLKMRSLSVVCLVALCLCAVFASGSAFPEELSDDVRSVANSLFDELPEESYQAVVENFRLKRATCDLLSGFGVGDSACAAHCIARRNRGGYCNAKKVCVCRN	12972	121	TRUE	1	42	sp|A0A3G5BIB1|ASC3B_DOLGE	sp|A0A3G5BIB1|ASC3B_DOLGE	sp|A0A3G5BIB1|ASC3B_DOLGE				sp|A0A3G5BIB1|ASC3B_DOLGE	sp|A0A3G5BIB1|ASC3B_DOLGE	sp|A0A3G5BIB1|ASC3B_DOLGE	sp|P81603|DEFC_AEDAE	sp|P81603|DEFC_AEDAE	sp|P81603|DEFC_AEDAE	tr|A0A023EE75|A0A023EE75_AEDAL	tr|A0A023EE75|A0A023EE75_AEDAL	tr|A0A023EE75|A0A023EE75_AEDAL	defensin-C	defensin-C	defensin-C	defensin-C	defensin-C	defensin-C	defensin-C	defensin-C	AALFPA_044859.P5878	AALFPA_044859.P5878	AALFPA_044859.P5878	AALFPA_044859.P5878	AALFPA_044859.P5878	AALFPA_044859.P5878	AALFPA_044859.P5878	AALFPA_044859.P5878	AALFPA_044859.P5878
TRINITY_DN1299_c0_g1_i27.p1	TRINITY_DN1299_c0_g1_i27	IPR035940	Antigen, Putative salivary secreted antigen-5 protein AG5-2	CAP	Ubiquitous protein families	Antigen-5 family	venom allergen 5 ; venom allergen 5 ; venom allergen 5 ; venom allergen 5 ; venom allergen 5 ; venom allergen 5 ; venom allergen 5 ; venom allergen 5	CAP superfamily	72	SSGINAEYGRTVLEEMEFTANCVRMHLAVLIIIIAHLGQTEAFGTSNYCAKGVCRDDAKKHIGCNSNRNFSPTCIKPALVPMSTKRKNLILMMHNRLRNFVASGSLSKFEAASNMSLIVWDD	13493.7	123	TRUE	1	42	sp|P10736|VA52_DOLMA	sp|W4VS53|CRVP_TRILK	sp|W4VS53|CRVP_TRILK	sp|W4VS53|CRVP_TRILK	sp|W4VS53|CRVP_TRILK	sp|W4VS53|CRVP_TRILK	sp|P10736|VA52_DOLMA	sp|W4VS53|CRVP_TRILK	sp|W4VS53|CRVP_TRILK	sp|B9URJ1|AG5L1_CULNU	sp|B9URJ1|AG5L1_CULNU	sp|B9URJ1|AG5L1_CULNU	tr|Q5MIV6|Q5MIV6_AEDAL	tr|Q5MIV6|Q5MIV6_AEDAL	tr|Q5MIV6|Q5MIV6_AEDAL	venom allergen 5	venom allergen 5	venom allergen 5	venom allergen 5	venom allergen 5	venom allergen 5	venom allergen 5	venom allergen 5	AALC636_017688.P24675	AALC636_017688.P24675	AALC636_017688.P24675	AALC636_017688.P24675	AALC636_017688.P24675	AALC636_017688.P24675	AALC636_017688.P24675	AALC636_017688.P24675	AALC636_017688.P24675
NODE_13365_length_1529_cov_127.116689_g2068_i2.p1 NODE_13449_length_1529_cov_135.616011_g2121_i2.p1	NODE_13365_length_1529_cov_127.116689_g2068_i2; NODE_13449_length_1529_cov_135.616011_g2121_i2	IPR007327	Tumor protein d52 family	XXX Tumor protein d52 family	OTHER	OTHER	tumor protein D54, transcript variant X2 ; tumor protein D54, transcript variant X2 ; tumor protein D54, transcript variant X2 ; tumor protein D54, transcript variant X2 ; tumor protein D54, transcript variant X3 ; tumor protein D54, transcript variant X3 ; tumor protein D54, transcript variant X3 ; tumor protein D54, transcript variant X3	Tumour protein D52	178	MITICISLAYLLSFLKQTAGFRFCACRIAKGYQKTETALKTTAGKTTSVLGGITSKMTQKISEMKQSDSFRSFEERVGSAYENVKSKVSSRSSSVQSLSDLQNDERRNSVTTPTAIPEEKADS	13491.3	124	TRUE	1	20										sp|P55327|TPD52_HUMAN	sp|P55327|TPD52_HUMAN	sp|P55327|TPD52_HUMAN	tr|A0A1W7R5A0|A0A1W7R5A0_AEDAL	tr|A0A1W7R5A0|A0A1W7R5A0_AEDAL	tr|A0A1W7R5A0|A0A1W7R5A0_AEDAL	tumor protein D54, transcript variant X2	tumor protein D54, transcript variant X2	tumor protein D54, transcript variant X2	tumor protein D54, transcript variant X2	tumor protein D54, transcript variant X3	tumor protein D54, transcript variant X3	tumor protein D54, transcript variant X3	tumor protein D54, transcript variant X3	AALC636_009208.P12842	AALC636_009208.P12842	AALC636_009208.P12842	AALC636_009208.P12842	AALC636_009208.P12842	AALC636_009208.P12842	AALFPA_065453.P34185	AALFPA_065453.P34185	AALFPA_065453.P34185
NODE_38772_length_514_cov_25.718954_g28412_i0.p1	NODE_38772_length_514_cov_25.718954_g28412_i0	IPR036084	uncharacterized protein, laminin, inhibitor protein	serine protease inhibitor	Protease Inhibitors	Serpin	uncharacterized LOC115267924 ; uncharacterized LOC115267924 ; uncharacterized LOC115267924 ; uncharacterized LOC115267924 ; uncharacterized LOC115267924 ; uncharacterized LOC115267924 ; uncharacterized LOC115267924 ; uncharacterized LOC115267924	Serine protease inhibitor-like superfamily	24	QLIEIENSNLATMKFDVLLFGTLLLVAFCCYTTVEANKLIPSPKAFCSNAPNKPIRSCPENEEFQCCGACEQLGCNKRVSNVMCFVCPSDCYCKEGYIRERAFLGTGPNRARCIPVKHCPKTA	13637	124	TRUE	1	36	sp|P83563|ALL6_APIME	sp|P83563|ALL6_APIME	sp|P83563|ALL6_APIME				sp|P83563|ALL6_APIME	sp|P83563|ALL6_APIME	sp|P83563|ALL6_APIME	sp|P82176|IMPI_GALME	sp|P82176|IMPI_GALME	sp|P82176|IMPI_GALME	tr|A0A6I8TV27|A0A6I8TV27_AEDAE	tr|A0A1W7R492|A0A1W7R492_AEDAL	tr|A0A1W7R492|A0A1W7R492_AEDAL	uncharacterized LOC115267924	uncharacterized LOC115267924	uncharacterized LOC115267924	uncharacterized LOC115267924	uncharacterized LOC115267924	uncharacterized LOC115267924	uncharacterized LOC115267924	uncharacterized LOC115267924	AALFPA_068983.P38925	AALFPA_068983.P38925	AALFPA_068983.P38925	AALFPA_068983.P38925	AALFPA_068983.P38925	AALFPA_068983.P38925	AALFPA_068983.P38925	AALFPA_068983.P38925	AALFPA_068983.P38925
NODE_22858_length_918_cov_15.907300_g13781_i0.p1	NODE_22858_length_918_cov_15.907300_g13781_i0	IPR036084	uncharacterized protein, laminin, inhibitor protein	serine protease inhibitor	Protease Inhibitors	Serpin	uncharacterized LOC115267924 ; uncharacterized LOC115267924 ; uncharacterized LOC115267924 ; uncharacterized LOC115267924 ; uncharacterized LOC115267924 ; uncharacterized LOC115267924 ; uncharacterized LOC115267924 ; uncharacterized LOC115267924	Serine protease inhibitor-like superfamily	28	QLIEIENSNLATMKFDVLLFGTLLLVAFCCYTTVEANKLIPSPKAFCSNAPNKPIRSCPENEEFQCCGACEQLGCNKRVSNVMCFVCPSDCYCKEGYIRERAFLGTGPNRARCIPVKHCPKTT	13667	124	TRUE	1	36	sp|P83563|ALL6_APIME	sp|P83563|ALL6_APIME	sp|P83563|ALL6_APIME				sp|P83563|ALL6_APIME	sp|P83563|ALL6_APIME	sp|P83563|ALL6_APIME	sp|P82176|IMPI_GALME	sp|P82176|IMPI_GALME	sp|P82176|IMPI_GALME	tr|A0A6I8TV27|A0A6I8TV27_AEDAE	tr|A0A1W7R492|A0A1W7R492_AEDAL	tr|A0A1W7R492|A0A1W7R492_AEDAL	uncharacterized LOC115267924	uncharacterized LOC115267924	uncharacterized LOC115267924	uncharacterized LOC115267924	uncharacterized LOC115267924	uncharacterized LOC115267924	uncharacterized LOC115267924	uncharacterized LOC115267924	AALFPA_068983.P38925	AALFPA_068983.P38925	AALFPA_068983.P38925	AALFPA_068983.P38925	AALFPA_068983.P38925	AALFPA_068983.P38925	AALFPA_068983.P38925	AALFPA_068983.P38925	AALFPA_068983.P38925
NODE_38489_length_518_cov_2618.159827_g28133_i0.p1	NODE_38489_length_518_cov_2618.159827_g28133_i0	IPR035940	Antigen, Salivary secreted antigen-5 AG5-3	CAP	Ubiquitous protein families	Antigen-5 family	venom allergen 5-like ; venom allergen 5-like ; venom allergen 5-like ; venom allergen 5-like ; venom allergen 5-like ; venom allergen 5-like ; venom allergen 5-like ; venom allergen 5-like	CAP superfamily	383	SSGINAEYGIVIPPFPIMNSVYLLIAIIVVNSAPSFGKSKDYCSAAYKKICEYKGEHVGCRPKDFSHYPSCSNQHPKIISMKSNYKKFILKRHNELRNKLASGTMTSTHGMFPSAVNMPELVR	13728	124	TRUE	1	37	sp|P10736|VA52_DOLMA	sp|P35779|VA3_SOLRI	sp|P35779|VA3_SOLRI				sp|P10736|VA52_DOLMA	sp|P35779|VA3_SOLRI	sp|P35779|VA3_SOLRI	sp|P10736|VA52_DOLMA	sp|B9URJ1|AG5L1_CULNU	sp|B9URJ1|AG5L1_CULNU	tr|Q5MIV5|Q5MIV5_AEDAL	tr|Q5MIV5|Q5MIV5_AEDAL	tr|Q5MIV5|Q5MIV5_AEDAL	venom allergen 5-like	venom allergen 5-like	venom allergen 5-like	venom allergen 5-like	venom allergen 5-like	venom allergen 5-like	venom allergen 5-like	venom allergen 5-like	AALFPA_051619.P15435	AALFPA_051619.P15435	AALFPA_051619.P15435	AALFPA_051619.P15435	AALFPA_051619.P15435	AALFPA_051619.P15435	AALFPA_051619.P15435	AALFPA_051619.P15435	AALFPA_051619.P15435
NODE_38134_length_523_cov_7.965812_g27780_i0.p1 NODE_35728_length_561_cov_18.071146_g25347_i0.p1	NODE_38134_length_523_cov_7.965812_g27780_i0; NODE_35728_length_561_cov_18.071146_g25347_i0	IPR019367	Cysteine-rich PDZ-binding protein	XXX PDZ-binding protein	OTHER	OTHER	unspecified product ; unspecified product ; unspecified product ; unspecified product ; unspecified product ; unspecified product ; unspecified product ; unspecified product	PDZ-binding protein, CRIPT	27	FQFFKLMNILLLLQTVFPSNRVAMVCEKCEKKLGKVITPDPWKSGARNTTEGGGRKINENKALTGAKMRFNPMAGNFAPCRICKQKIHQAGSHYCQQCAYKKGICAMCGKKLLDVKNYRQSSA	13777.3	124	TRUE	1	24										sp|O70333|CRIPT_MOUSE	sp|O70333|CRIPT_MOUSE	sp|O70333|CRIPT_MOUSE	tr|A0A023EE87|A0A023EE87_AEDAL	tr|A0A023EE87|A0A023EE87_AEDAL	tr|A0A023EE87|A0A023EE87_AEDAL	unspecified product	unspecified product	unspecified product	unspecified product	unspecified product	unspecified product	unspecified product	unspecified product	AAEL013232-PA	AAEL013232-PA	AAEL013232-PA	AAEL013232-PA	AAEL013232-PA	AAEL013232-PA	AAEL013232-PA	AAEL013232-PA	AAEL013232-PA
NODE_29502_length_695_cov_1873.939063_g19405_i0.p1	NODE_29502_length_695_cov_1873.939063_g19405_i0	IPR035940	Antigen, Salivary secreted antigen-5 AG5-3	CAP	Ubiquitous protein families	Antigen-5 family	venom allergen 5-like ; venom allergen 5-like ; venom allergen 5-like ; venom allergen 5-like ; venom allergen 5-like ; venom allergen 5-like ; venom allergen 5-like ; venom allergen 5-like	CAP superfamily	2808	RSGINAEYGIVIPPFPIMNSVYLLIAIIVVNSAPSFGKSKDYCSAAYKKICEYKGEHVGCRPKDFSHYPSCSNQHPKIISMKSNYKKFILKRHNELRNKLASGTMTSTHGMFPSAVNMPELVR	13797.1	124	TRUE	1	37	sp|P10736|VA52_DOLMA	sp|P35779|VA3_SOLRI	sp|P35779|VA3_SOLRI				sp|P10736|VA52_DOLMA	sp|P35779|VA3_SOLRI	sp|P35779|VA3_SOLRI	sp|P10736|VA52_DOLMA	sp|B9URJ1|AG5L1_CULNU	sp|B9URJ1|AG5L1_CULNU	tr|Q5MIV5|Q5MIV5_AEDAL	tr|Q5MIV5|Q5MIV5_AEDAL	tr|Q5MIV5|Q5MIV5_AEDAL	venom allergen 5-like	venom allergen 5-like	venom allergen 5-like	venom allergen 5-like	venom allergen 5-like	venom allergen 5-like	venom allergen 5-like	venom allergen 5-like	AALFPA_051619.P15435	AALFPA_051619.P15435	AALFPA_051619.P15435	AALFPA_051619.P15435	AALFPA_051619.P15435	AALFPA_051619.P15435	AALFPA_051619.P15435	AALFPA_051619.P15435	AALFPA_051619.P15435
TRINITY_DN41_c0_g1_i10.p1	TRINITY_DN41_c0_g1_i10	IPR036728	Short D7 salivary protein sd72, unhcaracterized	D7 salivary protein	OBP (Odorant Binding Protein)	Culicine short D7 proteins?	uncharacterized LOC115265846 ; uncharacterized LOC115265846 ; Short form D7Cclu23 salivary protein [Source:Projected from Aedes aegypti lvpagwg (AAEL006423) UniProtKB/TrEMBL;Acc:Q95V89] ; Short form D7Cclu23 salivary protein [Source:Projected from Aedes aegypti lvpagwg (AAEL006423) UniProtKB/TrEMBL;Acc:Q95V89] ; uncharacterized LOC115265846 ; uncharacterized LOC115265846 ; Short form D7Cclu23 sal…	Pheromone/general odorant binding protein superfamily	337	MNHLLVFFLLAISVSLSLGYDVSHFYVCSTDYVKKERNFLCEVSKFNMNVPLPPKADEFFDCCMETSEWMSRGSKALLVDQLFKDMKKYGFNSVADRGIIEEVGSNCRKQMGSKINGSIMFFGA	14094.4	125	TRUE	1	19													tr|A0A1W7R7Q5|A0A1W7R7Q5_AEDAL	tr|A0A182G397|A0A182G397_AEDAL	tr|A0A182G397|A0A182G397_AEDAL	uncharacterized LOC115265846	uncharacterized LOC115265846	Short form D7Cclu23 salivary protein [Source:Projected from Aedes aegypti lvpagwg (AAEL006423) UniProtKB/TrEMBL;Acc:Q95V89]	Short form D7Cclu23 salivary protein [Source:Projected from Aedes aegypti lvpagwg (AAEL006423) UniProtKB/TrEMBL;Acc:Q95V89]	uncharacterized LOC115265846	uncharacterized LOC115265846	Short form D7Cclu23 salivary protein [Source:Projected from Aedes aegypti lvpagwg (AAEL006423) UniProtKB/TrEMBL;Acc:Q95V89]	Short form D7Cclu23 salivary protein [Source:Projected from Aedes aegypti lvpagwg (AAEL006423) UniProtKB/TrEMBL;Acc:Q95V89]	AALFPA_066050.P35037	AALF001998-PA	AALF001998-PA	AALFPA_066050.P35037	AALF001998-PA	AALF001998-PA	AALFPA_066050.P35037	AALF001998-PA	AALF001998-PA
TRINITY_DN1450_c0_g1_i10.p1 TRINITY_DN1450_c0_g1_i12.p1 TRINITY_DN1450_c0_g1_i15.p1 TRINITY_DN1450_c0_g1_i16.p1 TRINITY_DN1450_c0_g1_i6.p1 TRINITY_DN1450_c0_g1_i8.p1 TRINITY_DN1450_c0_g1_i9.p1	TRINITY_DN1450_c0_g1_i10; TRINITY_DN1450_c0_g1_i12; TRINITY_DN1450_c0_g1_i15; TRINITY_DN1450_c0_g1_i16; TRINITY_DN1450_c0_g1_i6; TRINITY_DN1450_c0_g1_i8; TRINITY_DN1450_c0_g1_i9	IPR031874	Putative cuticle protein	Cuticle protein	OTHER	OTHER	adult cuticle protein 1-like ; adult cuticle protein 1-like ; adult cuticle protein 1-like ; adult cuticle protein 1-like ; adult cuticle protein 1-like ; adult cuticle protein 1-like ; cuticular protein CPLCG family [Source:Projected from Anopheles gambiae (AGAP008446) VB Community Annotation] ; cuticular protein CPLCG family [Source:Projected from Anopheles gambiae (AGAP008446) VB Community Ann…	Adult cuticle protein 1	77	MKCFVVFVVAAISLSVEGSVIPWYWPGPVVVPAPAGLAIPGSTVVQSNPPAVVVPALPAPVAAVAVDASGVPTVVLAPAPAVVVAAPAPAATSVSATRGAVHVAPLPGHSVSQQQLNLAPAPGSE	12101.2	126	TRUE	1	18													tr|A0A023EDK7|A0A023EDK7_AEDAL	tr|A0A182IC00|A0A182IC00_ANOAR	tr|A0A182IC00|A0A182IC00_ANOAR	adult cuticle protein 1-like	adult cuticle protein 1-like	adult cuticle protein 1-like	adult cuticle protein 1-like	adult cuticle protein 1-like	adult cuticle protein 1-like	cuticular protein CPLCG family [Source:Projected from Anopheles gambiae (AGAP008446) VB Community Annotation]	cuticular protein CPLCG family [Source:Projected from Anopheles gambiae (AGAP008446) VB Community Annotation]	AALC636_033532.P47104	ADAR2_011575.P18740	ADAR2_011575.P18740	AALC636_033532.P47104	AAQUA_007235.P10776	AAQUA_007235.P10776	AALC636_033532.P47104	AALB000618-PA	AALB000618-PA
TRINITY_DN1450_c0_g1_i11.p1 TRINITY_DN1450_c0_g1_i7.p1	TRINITY_DN1450_c0_g1_i11; TRINITY_DN1450_c0_g1_i7	IPR031874	Putative cuticle protein	Cuticle protein	OTHER	OTHER	adult cuticle protein 1-like ; adult cuticle protein 1-like ; adult cuticle protein 1-like ; adult cuticle protein 1-like ; adult cuticle protein 1-like ; adult cuticle protein 1-like ; cuticular protein CPLCG family [Source:Projected from Anopheles gambiae (AGAP008446) VB Community Annotation] ; cuticular protein CPLCG family [Source:Projected from Anopheles gambiae (AGAP008446) VB Community Ann…	Adult cuticle protein 1	13	MKCFVVFVVAAISLSVEGSVIPWYWPGPVVVPAPAGLAMPGYTVVQSNPPAVVVPALPAPVAAVAVDASGVPTVVLAPAPAVVVAAPAPAATSVSATRGAVHVAPLPGHSVSQQQLNLAPAPGSE	12195.3	126	TRUE	1	18													tr|A0A1S4F0X8|A0A1S4F0X8_AEDAE	tr|A0A182F2D6|A0A182F2D6_ANOAL	tr|A0A182F2D6|A0A182F2D6_ANOAL	adult cuticle protein 1-like	adult cuticle protein 1-like	adult cuticle protein 1-like	adult cuticle protein 1-like	adult cuticle protein 1-like	adult cuticle protein 1-like	cuticular protein CPLCG family [Source:Projected from Anopheles gambiae (AGAP008446) VB Community Annotation]	cuticular protein CPLCG family [Source:Projected from Anopheles gambiae (AGAP008446) VB Community Annotation]	AALFPA_057646.P23576	ADAR2_011575.P18740	ADAR2_011575.P18740	AALFPA_057646.P23576	AAQUA_007235.P10776	AAQUA_007235.P10776	AALFPA_057646.P23576	AALB000618-PA	AALB000618-PA
NODE_2043_length_3833_cov_100.486765_g1089_i0.p2 NODE_2157_length_3833_cov_105.998677_g1117_i0.p2	NODE_2043_length_3833_cov_100.486765_g1089_i0; NODE_2157_length_3833_cov_105.998677_g1117_i0	IPR001507	ZP domain-containing protein	ZP domain-containing protein	OTHER	OTHER	uncharacterized LOC109397457 ; uncharacterized LOC109397457 ; uncharacterized LOC109397457 ; uncharacterized LOC109397457 ; uncharacterized LOC109397457 ; uncharacterized LOC109397457 ; uncharacterized LOC109397457 ; uncharacterized LOC109397457	Zona pellucida domain	402	MTPNVVSLMLTISALTSITYEVTAQSNYASHANSIEYQGEGLPEEATLDGKVTKLDDLSPIIFLNRTKAALNCAAGSMQVELKFNEKFFGNAYANFDRNSACQITGKGDTSYSIELPLKGCGTKQV	13593.4	127	TRUE	1	24													tr|A0A1W7R536|A0A1W7R536_AEDAL	tr|A0A1W7R536|A0A1W7R536_AEDAL	tr|A0A1W7R536|A0A1W7R536_AEDAL	uncharacterized LOC109397457	uncharacterized LOC109397457	uncharacterized LOC109397457	uncharacterized LOC109397457	uncharacterized LOC109397457	uncharacterized LOC109397457	uncharacterized LOC109397457	uncharacterized LOC109397457	AALC636_028932.P40647	AALC636_028932.P40647	AALC636_028932.P40647	AALC636_028932.P40647	AALC636_028932.P40647	AALC636_028932.P40647	AALC636_028932.P40647	AALC636_028932.P40647	AALC636_028932.P40647
NODE_35738_length_560_cov_26.570297_g25420_i0.p1	NODE_35738_length_560_cov_26.570297_g25420_i0	IPR006170; IPR036728	Putative odorant-binding protein 56e/56a	odorant-binding protein	OBP (Odorant Binding Protein)	Salivary mosquito OBP	general odorant-binding protein 56d ; general odorant-binding protein 56d ; general odorant-binding protein 56d ; general odorant-binding protein 56d ; general odorant-binding protein 56d ; general odorant-binding protein 56d ; general odorant-binding protein 56d ; general odorant-binding protein 56d	Pheromone/general odorant binding protein; Pheromone/general odorant binding protein superfamily	39	FVGAVLAVPQQQTFDDIGKIPNGETYALECLLASGLDVSSLKSLQTGDFSNGDRVKCLVKCFFEKTGFMDAAGNLNEEAIVTQLSQFMPRDQVEKLAKNCKIEGTDPCDTAYQATDCYFKNKAGLF	13747.6	127	TRUE	1	7										sp|Q8SY61|OB56D_DROME	sp|Q9V8Y2|OB56A_DROME	sp|Q9V8Y2|OB56A_DROME	tr|A0A023EGH0|A0A023EGH0_AEDAL	tr|A0A023EGH0|A0A023EGH0_AEDAL	tr|A0A023EGH0|A0A023EGH0_AEDAL	general odorant-binding protein 56d	general odorant-binding protein 56d	general odorant-binding protein 56d	general odorant-binding protein 56d	general odorant-binding protein 56d	general odorant-binding protein 56d	general odorant-binding protein 56d	general odorant-binding protein 56d	AALC636_013259.P18442	AALC636_013259.P18442	AALC636_013259.P18442	AALC636_013259.P18442	AALC636_013259.P18442	AALC636_013259.P18442	AALC636_013259.P18442	AALC636_013259.P18442	AALC636_013259.P18442
TRINITY_DN84690_c0_g1_i4.p1	TRINITY_DN84690_c0_g1_i4	IPR005521	Putative attacin	Attacin	Immunity related	Antimicrobial	uncharacterized LOC109410788 ; uncharacterized LOC109410788 ; uncharacterized LOC109410788 ; uncharacterized LOC109410788 ; uncharacterized LOC109410788 ; uncharacterized LOC109410788 ; uncharacterized LOC109410788 ; uncharacterized LOC109410788	Attacin, C-terminal	3	RFPLIVQNSLCVKKKFVSPLKMIRFRIHLLILLLTICCSLASCGPIPGETPAFHHRIRRQFSMNFGATHQQDEGTDVTAEAIARLWRSKSGNTEVQGSASYNQHFGGFQGDGKAKFGGMLTLTHNY	14050.3	127	TRUE	1	43													tr|A0A023ECY1|A0A023ECY1_AEDAL	tr|A0A023ECY1|A0A023ECY1_AEDAL	tr|A0A023ECY1|A0A023ECY1_AEDAL	uncharacterized LOC109410788	uncharacterized LOC109410788	uncharacterized LOC109410788	uncharacterized LOC109410788	uncharacterized LOC109410788	uncharacterized LOC109410788	uncharacterized LOC109410788	uncharacterized LOC109410788	AALC636_033125.P46556	AALC636_033125.P46556	AALC636_033125.P46556	AALC636_033125.P46556	AALC636_033125.P46556	AALC636_033125.P46556	AALC636_033125.P46556	AALC636_033125.P46556	AALC636_033125.P46556
NODE_16599_length_1276_cov_408.434070_g9135_i0.p1	NODE_16599_length_1276_cov_408.434070_g9135_i0	IPR005055; IPR036682	insect odorant-binding, Protein serine/threonine kinase	serine/threonine kinase	Enzyme	Kinase	unspecified product ; unspecified product ; unspecified product ; unspecified product ; unspecified product ; unspecified product ; unspecified product ; unspecified product	Insect odorant-binding protein A10/Ejaculatory bulb-specific protein 3; Insect odorant-binding protein A10/Ejaculatory bulb-specific protein 3 superfamily	950	MKSFIVIALALVVAVAAQNKYTSKYDGVDVDEILKSDRLFNNYYKCLLDQGRCTPDANELKRILPEALQTNCAKCSEKQREGATRVINYLIDNRGEQWKVLQAKFDPDNTYINQYRSEARAAGIKI	14352.4	127	TRUE	1	17										sp|Q9W1C9|PEB3_DROME	sp|Q9W1C9|PEB3_DROME	sp|Q9W1C9|PEB3_DROME	tr|A0A023EFH6|A0A023EFH6_AEDAL	tr|A0A023EFH6|A0A023EFH6_AEDAL	tr|A0A023EFH6|A0A023EFH6_AEDAL	unspecified product	unspecified product	unspecified product	unspecified product	unspecified product	unspecified product	unspecified product	unspecified product	AALF013842-PA	AALF013842-PA	AALF013842-PA	AALF013842-PA	AALF013842-PA	AALF013842-PA	AALF013842-PA	AALF013842-PA	AALF013842-PA
NODE_10136_length_1853_cov_349.346496_g1965_i3.p1 NODE_15235_length_1373_cov_314.873293_g1965_i4.p1 NODE_29303_length_697_cov_719.948598_g1965_i5.p1 NODE_33882_length_594_cov_767.836735_g1965_i6.p1	NODE_10136_length_1853_cov_349.346496_g1965_i3; NODE_15235_length_1373_cov_314.873293_g1965_i4; NODE_29303_length_697_cov_719.948598_g1965_i5; NODE_33882_length_594_cov_767.836735_g1965_i6	IPR005055; IPR036682	insect odorant-binding, uncharacterized	odorant-binding protein	OBP (Odorant Binding Protein)	Salivary mosquito OBP	unspecified product ; unspecified product ; unspecified product ; unspecified product ; unspecified product ; unspecified product ; unspecified product ; unspecified product	Insect odorant-binding protein A10/Ejaculatory bulb-specific protein 3; Insect odorant-binding protein A10/Ejaculatory bulb-specific protein 3 superfamily	2062	MKSFIVIALALVVAVAAQNKYTSKYDGVDIDEILKSDRLFNNYYKCLLDQGRCTPDANELKRILPEALQTNCAKCSEKQREGATRVINYLIDNRGEQWKVLQAKFDPDNTYINQYRSEARAAGIKI	14366.4	127	TRUE	1	17										sp|Q9W1C9|PEB3_DROME	sp|Q9W1C9|PEB3_DROME	sp|Q9W1C9|PEB3_DROME	tr|A0A182GQA6|A0A182GQA6_AEDAL	tr|A0A182GQA6|A0A182GQA6_AEDAL	tr|A0A182GQA6|A0A182GQA6_AEDAL	unspecified product	unspecified product	unspecified product	unspecified product	unspecified product	unspecified product	unspecified product	unspecified product	AALF013842-PA	AALF013842-PA	AALF013842-PA	AALF013842-PA	AALF013842-PA	AALF013842-PA	AALF013842-PA	AALF013842-PA	AALF013842-PA
TRINITY_DN2489_c0_g1_i1.p1 TRINITY_DN2489_c0_g1_i4.p1 TRINITY_DN2489_c0_g1_i5.p1	TRINITY_DN2489_c0_g1_i1; TRINITY_DN2489_c0_g1_i4; TRINITY_DN2489_c0_g1_i5	IPR005055; IPR036682	insect odorant-binding, Protein serine/threonine kinase	serine/threonine kinase	Enzyme	Kinase	ejaculatory bulb-specific protein 3-like, transcript variant X1 ; ejaculatory bulb-specific protein 3-like, transcript variant X1 ; ejaculatory bulb-specific protein 3-like, transcript variant X1 ; ejaculatory bulb-specific protein 3-like, transcript variant X1 ; ejaculatory bulb-specific protein 3-like, transcript variant X1 ; ejaculatory bulb-specific protein 3-like, transcript variant X1 ; eja…	Insect odorant-binding protein A10/Ejaculatory bulb-specific protein 3; Insect odorant-binding protein A10/Ejaculatory bulb-specific protein 3 superfamily	1288	MKSFIVIALALVVAVAAQNKYTSKYDGVDVDEILKSDRLFNNYYKCLLDQGRCTPDANELKRILPEALQTNCAKCSEKQREGATRVINYLIENRGEQWKVLQAKFDPDNTYINQYRSEARAAGIKI	14366.4	127	TRUE	1	17										sp|Q9W1C9|PEB3_DROME	sp|Q9W1C9|PEB3_DROME	sp|Q9W1C9|PEB3_DROME	tr|A0A023EFH6|A0A023EFH6_AEDAL	tr|A0A023EFH6|A0A023EFH6_AEDAL	tr|A0A023EFH6|A0A023EFH6_AEDAL	ejaculatory bulb-specific protein 3-like, transcript variant X1	ejaculatory bulb-specific protein 3-like, transcript variant X1	ejaculatory bulb-specific protein 3-like, transcript variant X1	ejaculatory bulb-specific protein 3-like, transcript variant X1	ejaculatory bulb-specific protein 3-like, transcript variant X1	ejaculatory bulb-specific protein 3-like, transcript variant X1	ejaculatory bulb-specific protein 3-like, transcript variant X1	ejaculatory bulb-specific protein 3-like, transcript variant X1	AALC636_011421.P15941	AALC636_011421.P15941	AALC636_011421.P15941	AALC636_011421.P15941	AALC636_011421.P15941	AALC636_011421.P15941	AALC636_011421.P15941	AALC636_011421.P15941	AALC636_011421.P15941
NODE_25219_length_825_cov_37.177922_g15710_i0.p1 NODE_25238_length_829_cov_41.807494_g15643_i0.p1 TRINITY_DN2031_c0_g1_i1.p1	NODE_25219_length_825_cov_37.177922_g15710_i0; NODE_25238_length_829_cov_41.807494_g15643_i0; TRINITY_DN2031_c0_g1_i1	IPR005055; IPR036682	insect odorant-binding, uncharacterized	odorant-binding protein	OBP (Odorant Binding Protein)	Salivary mosquito OBP	ejaculatory bulb-specific protein 3-like ; ejaculatory bulb-specific protein 3-like ; ejaculatory bulb-specific protein 3-like ; ejaculatory bulb-specific protein 3-like ; ejaculatory bulb-specific protein 3-like ; ejaculatory bulb-specific protein 3-like ; ejaculatory bulb-specific protein 3-like ; ejaculatory bulb-specific protein 3-like	Insect odorant-binding protein A10/Ejaculatory bulb-specific protein 3; Insect odorant-binding protein A10/Ejaculatory bulb-specific protein 3 superfamily	223	MKLFVAVALALFAVAAAQEKYTTKYDGVDLDEILKSDRLFNNYYKCLMDQGRCTPDGNELKRVLPDALKTDCAKCSSKQRDGTQKVVNYLIDNRPSQWKNLQAKYDPENIYVEKYRTEAKKAGIKL	14420.6	127	TRUE	1	17										sp|Q9W1C9|PEB3_DROME	sp|Q9W1C9|PEB3_DROME	sp|Q9W1C9|PEB3_DROME	tr|A0A182GXD6|A0A182GXD6_AEDAL	tr|A0A182GXD6|A0A182GXD6_AEDAL	tr|A0A182GXD6|A0A182GXD6_AEDAL	ejaculatory bulb-specific protein 3-like	ejaculatory bulb-specific protein 3-like	ejaculatory bulb-specific protein 3-like	ejaculatory bulb-specific protein 3-like	ejaculatory bulb-specific protein 3-like	ejaculatory bulb-specific protein 3-like	ejaculatory bulb-specific protein 3-like	ejaculatory bulb-specific protein 3-like	AALC636_027106.P38095	AALC636_027106.P38095	AALC636_027106.P38095	AALC636_027106.P38095	AALC636_027106.P38095	AALC636_027106.P38095	AALC636_027106.P38095	AALC636_027106.P38095	AALC636_027106.P38095
NODE_26259_length_789_cov_3.651226_g16595_i0.p1 NODE_26411_length_789_cov_3.940054_g16640_i0.p1 TRINITY_DN35185_c0_g1_i1.p1	NODE_26259_length_789_cov_3.651226_g16595_i0; NODE_26411_length_789_cov_3.940054_g16640_i0; TRINITY_DN35185_c0_g1_i1	IPR005055; IPR036682	insect odorant-binding, Protein serine/threonine kinase	serine/threonine kinase	Enzyme	Kinase	ejaculatory bulb-specific protein 3-like ; ejaculatory bulb-specific protein 3-like ; ejaculatory bulb-specific protein 3-like ; ejaculatory bulb-specific protein 3-like ; ejaculatory bulb-specific protein 3-like ; ejaculatory bulb-specific protein 3-like ; ejaculatory bulb-specific protein 3-like ; ejaculatory bulb-specific protein 3-like	Insect odorant-binding protein A10/Ejaculatory bulb-specific protein 3; Insect odorant-binding protein A10/Ejaculatory bulb-specific protein 3 superfamily	29	MKSLCLIVFGVAALAATVSAQQQKYTDKFDNINVDQVLSNDRILNNYLKCLLEKGPCTQEGRELKKTLPDALRTNCEKCSEKQRTNSRKVISHLESKKPAEWKKLLDKYDPEGIYKSKFEKLNKRT	14480.8	127	TRUE	1	20										sp|Q9W1C9|PEB3_DROME	sp|P86354|VIRE2_HELVI	sp|P86354|VIRE2_HELVI	tr|A0A023EG45|A0A023EG45_AEDAL	tr|A0A023EG45|A0A023EG45_AEDAL	tr|A0A023EG45|A0A023EG45_AEDAL	ejaculatory bulb-specific protein 3-like	ejaculatory bulb-specific protein 3-like	ejaculatory bulb-specific protein 3-like	ejaculatory bulb-specific protein 3-like	ejaculatory bulb-specific protein 3-like	ejaculatory bulb-specific protein 3-like	ejaculatory bulb-specific protein 3-like	ejaculatory bulb-specific protein 3-like	AALC636_018384.P25680	AALC636_018384.P25680	AALC636_018384.P25680	AALC636_018384.P25680	AALC636_018384.P25680	AALC636_018384.P25680	AALC636_018384.P25680	AALC636_018384.P25680	AALC636_018384.P25680
TRINITY_DN1716_c0_g1_i1.p2	TRINITY_DN1716_c0_g1_i1	IPR022700; IPR038565	serine protease CLIP domain-containing	serine protease	Enzyme	serine protease	melanization protease 1 ; melanization protease 1 ; melanization protease 1 ; melanization protease 1 ; melanization protease 1 ; melanization protease 1 ; melanization protease 1 ; melanization protease 1	Proteinase, regulatory CLIP domain; Proteinase, regulatory CLIP domain superfamily	184	MQQPSGLLLPILLLGIATLGSALNENDPCSNPAGQSGRCIYFRECEPLLKIYSKPIISPEESKFVENSRCGMTADRKPLVCCALTNPISTGTRSQYSLPSPPNCGIDFQDRIVGGQRTALDEFPGPV	13683.7	128	TRUE	1	22	sp|B5U2W0|VSP_BOMIG	sp|B5U2W0|VSP_BOMIG	sp|B5U2W0|VSP_BOMIG				sp|B5U2W0|VSP_BOMIG	sp|B5U2W0|VSP_BOMIG	sp|B5U2W0|VSP_BOMIG	sp|Q7PEV7|CLB4_ANOGA	sp|Q7PEV7|CLB4_ANOGA	sp|Q7PEV7|CLB4_ANOGA	tr|A0A023EQQ6|A0A023EQQ6_AEDAL	tr|A0A023EQQ6|A0A023EQQ6_AEDAL	tr|A0A023EQQ6|A0A023EQQ6_AEDAL	melanization protease 1	melanization protease 1	melanization protease 1	melanization protease 1	melanization protease 1	melanization protease 1	melanization protease 1	melanization protease 1	AALC636_007801.P10860	AALC636_007801.P10860	AALC636_007801.P10860	AALC636_007801.P10860	AALC636_007801.P10860	AALC636_007801.P10860	AALC636_007801.P10860	AALC636_007801.P10860	AALC636_007801.P10860
TRINITY_DN1299_c0_g1_i13.p1 TRINITY_DN1299_c0_g1_i26.p1	TRINITY_DN1299_c0_g1_i13; TRINITY_DN1299_c0_g1_i26	IPR035940	Antigen, Putative salivary secreted antigen-5 protein AG5-2	CAP	Ubiquitous protein families	Antigen-5 family	venom allergen 5 ; venom allergen 5 ; venom allergen 5 ; venom allergen 5 ; venom allergen 5 ; venom allergen 5 ; venom allergen 5 ; venom allergen 5	CAP superfamily	623	SSGINAEYGRTVLEEMEFTANCVRMHLAVLIIIIAHLGQTEAFGTSNYCAKGVCRDDAKKHIGCNSNRNFSPTCIKPALVPMSTKRKNLILMMHNRLRNFVASGSLSKFEAASNMSLMVNYTLLKCI	14044.5	128	TRUE	1	42	sp|P35778|VA3_SOLIN	sp|P35778|VA3_SOLIN	sp|P35778|VA3_SOLIN				sp|P35778|VA3_SOLIN	sp|P35778|VA3_SOLIN	sp|P35778|VA3_SOLIN	sp|B9URJ1|AG5L1_CULNU	sp|B9URJ1|AG5L1_CULNU	sp|B9URJ1|AG5L1_CULNU	tr|A0A1W7R7R7|A0A1W7R7R7_AEDAL	tr|A0A1W7R7R7|A0A1W7R7R7_AEDAL	tr|A0A1W7R7R7|A0A1W7R7R7_AEDAL	venom allergen 5	venom allergen 5	venom allergen 5	venom allergen 5	venom allergen 5	venom allergen 5	venom allergen 5	venom allergen 5	AALC636_017688.P24675	AALC636_017688.P24675	AALC636_017688.P24675	AALC636_017688.P24675	AALC636_017688.P24675	AALC636_017688.P24675	AALC636_017688.P24675	AALC636_017688.P24675	AALC636_017688.P24675
NODE_37776_length_528_cov_17.126850_g27426_i0.p1 NODE_37795_length_528_cov_17.775899_g27393_i0.p1	NODE_37776_length_528_cov_17.126850_g27426_i0; NODE_37795_length_528_cov_17.775899_g27393_i0	IPR002919; IPR036084	uncharacterized protein, serine protease inhibitor	serine protease inhibitor	Protease Inhibitors	TIL	uncharacterized LOC109431565 ; uncharacterized LOC109431565 ; unspecified product ; unspecified product ; uncharacterized LOC109431565 ; uncharacterized LOC109431565 ; unspecified product ; unspecified product	Trypsin Inhibitor-like, cysteine rich domain; Serine protease inhibitor-like superfamily	50	WYQRRVRGSLPVQFNRSTMVTPKLISFCATIVLCSMLQLTTAGPTRSSNRTIKYCSNYPTVEIVTCGENEEFDCCGQCVQQSCDFMETYHWACFQCPAECVCKAGYIRKTERGPCIPRQDCPAANRI	14412.6	128	TRUE	1	42	sp|P0DM55|VPI1_SCOJE	sp|P0DM55|VPI1_SCOJE	sp|P0DM55|VPI1_SCOJE				sp|P0DM55|VPI1_SCOJE	sp|P0DM55|VPI1_SCOJE	sp|P0DM55|VPI1_SCOJE	sp|A1IKL3|ANIS6_ANISI	sp|A1IKL3|ANIS6_ANISI	sp|A1IKL3|ANIS6_ANISI	tr|A0A6I8TV27|A0A6I8TV27_AEDAE	tr|T1E1X9|T1E1X9_9DIPT	tr|T1E1X9|T1E1X9_9DIPT	uncharacterized LOC109431565	uncharacterized LOC109431565	unspecified product	unspecified product	uncharacterized LOC109431565	uncharacterized LOC109431565	unspecified product	unspecified product	AALC636_021860.P30581	AALF027516-PA	AALF027516-PA	AALC636_021860.P30581	AALF027516-PA	AALF027516-PA	AALC636_021860.P30581	AALF027516-PA	AALF027516-PA
NODE_27733_length_742_cov_22.196507_g17880_i0.p2 NODE_27827_length_742_cov_23.165939_g17900_i0.p2	NODE_27733_length_742_cov_22.196507_g17880_i0; NODE_27827_length_742_cov_23.165939_g17900_i0	IPR031874	uncharacterized protein, cuticle protein	Cuticle protein	OTHER	OTHER	cuticle protein, putative ; cuticle protein, putative ; unspecified product ; unspecified product ; cuticle protein, putative ; cuticle protein, putative ; adult cuticle protein 1-like ; adult cuticle protein 1-like	Adult cuticle protein 1	44	MKCFVVFIVAAISLSVEGSVIPWYWPGPVVVPAPAGLAIPGSTVVQSNPPALVVPALPAPVAAVAVDASGVPTVVLAPAPLAPAVVVAAPAPAATSVSATRGAVHVAPLPGHSVSQQQLNLAPAPGSE	12410.6	129	TRUE	1	18													tr|A0A1S4F0X8|A0A1S4F0X8_AEDAE	tr|A0A182MZ32|A0A182MZ32_9DIPT	tr|A0A182MZ32|A0A182MZ32_9DIPT	cuticle protein, putative	cuticle protein, putative	unspecified product	unspecified product	cuticle protein, putative	cuticle protein, putative	adult cuticle protein 1-like	adult cuticle protein 1-like	AAEL002185-PA	ADIR000637-PA	ADIR000637-PA	AAEL002185-PA	AcruBR1_000007084.P7543	AcruBR1_000007084.P7543	AAEL002185-PA	AcruBR1_000007084.P7543	AcruBR1_000007084.P7543
NODE_20274_length_1043_cov_6.941296_g11805_i0.p1 NODE_20456_length_1034_cov_6.796731_g11805_i1.p1 NODE_30354_length_670_cov_4.699187_g11805_i2.p1	NODE_20274_length_1043_cov_6.941296_g11805_i0; NODE_20456_length_1034_cov_6.796731_g11805_i1; NODE_30354_length_670_cov_4.699187_g11805_i2	IPR000742	putative secreted protein, EGF-like domain	EGF-like	EGF-like		sushi, nidogen and EGF-like domain-containing protein 1 ; sushi, nidogen and EGF-like domain-containing protein 1 ; sushi, nidogen and EGF-like domain-containing protein 1 ; sushi, nidogen and EGF-like domain-containing protein 1 ; sushi, nidogen and EGF-like domain-containing protein 1 ; sushi, nidogen and EGF-like domain-containing protein 1 ; sushi, nidogen and EGF-like domain-containing prote…	EGF-like domain	29	MQRWIILSALFVITFSGLIHLSRACELDQTQHGCRIDNGQCTCAFGCKSEFRYATRKECQDALKGRSNDICSRQPCLNGGSCTQVSTMPQYKCRCEGTGYWGGRCQRVCPKPEQVPAGTKYPHECVVI	14317.5	129	TRUE	1	24	sp|B1B5J0|SHTX5_STIHA	sp|P0DMY9|GIG4_ANEVI	sp|P0DMY9|GIG4_ANEVI				sp|B1B5J0|SHTX5_STIHA	sp|P86468|TX150_BUNCI	sp|P86468|TX150_BUNCI	sp|Q08431|MFGM_HUMAN	sp|P21783|NOTC1_XENLA	sp|P21783|NOTC1_XENLA	tr|A0A1W7R7B6|A0A1W7R7B6_AEDAL	tr|A0A1W7R7B6|A0A1W7R7B6_AEDAL	tr|A0A1W7R7B6|A0A1W7R7B6_AEDAL	sushi, nidogen and EGF-like domain-containing protein 1	sushi, nidogen and EGF-like domain-containing protein 1	sushi, nidogen and EGF-like domain-containing protein 1	sushi, nidogen and EGF-like domain-containing protein 1	sushi, nidogen and EGF-like domain-containing protein 1	sushi, nidogen and EGF-like domain-containing protein 1	sushi, nidogen and EGF-like domain-containing protein 1	sushi, nidogen and EGF-like domain-containing protein 1	AALFPA_078694.P52135	AALFPA_078694.P52135	AALFPA_078694.P52135	AALFPA_078694.P52135	AALFPA_078694.P52135	AALFPA_078694.P52135	AALFPA_078694.P52135	AALFPA_078694.P52135	AALFPA_078694.P52135
NODE_20431_length_1043_cov_7.370445_g11813_i0.p1 NODE_20585_length_1034_cov_7.202247_g11813_i1.p1 TRINITY_DN3780_c0_g1_i3.p1	NODE_20431_length_1043_cov_7.370445_g11813_i0; NODE_20585_length_1034_cov_7.202247_g11813_i1; TRINITY_DN3780_c0_g1_i3	IPR000742	putative secreted protein, EGF-like domain	EGF-like	EGF-like		Putative conserved secreted protein [Source:UniProtKB/TrEMBL;Acc:A0A1W7R7G4] ; sushi, nidogen and EGF-like domain-containing protein 1 ; Putative conserved secreted protein [Source:UniProtKB/TrEMBL;Acc:A0A1W7R7G4] ; sushi, nidogen and EGF-like domain-containing protein 1 ; Putative conserved secreted protein [Source:UniProtKB/TrEMBL;Acc:A0A1W7R7G4] ; sushi, nidogen and EGF-like domain-containing …	EGF-like domain	51	MQRWIILSALFVITFSGLIYLSRACELDQTQHGCRIDNGQCTCAFGCKSEFRYATRKECQDALKGRSNDICSRQPCLNGGSCTQVSTMPQYKCRCEGTGYWGGRCQRVCPKPEQVPAGTKYPHECVVI	14343.5	129	TRUE	1	24	sp|B1B5J0|SHTX5_STIHA	sp|P0DMY9|GIG4_ANEVI	sp|P0DMY9|GIG4_ANEVI				sp|B1B5J0|SHTX5_STIHA	sp|P86468|TX150_BUNCI	sp|P86468|TX150_BUNCI	sp|Q08431|MFGM_HUMAN	sp|P21783|NOTC1_XENLA	sp|P21783|NOTC1_XENLA	tr|A0A1W7R7G4|A0A1W7R7G4_AEDAL	tr|A0A1W7R7G4|A0A1W7R7G4_AEDAL	tr|A0A1W7R7G4|A0A1W7R7G4_AEDAL	Putative conserved secreted protein [Source:UniProtKB/TrEMBL;Acc:A0A1W7R7G4]	sushi, nidogen and EGF-like domain-containing protein 1	Putative conserved secreted protein [Source:UniProtKB/TrEMBL;Acc:A0A1W7R7G4]	sushi, nidogen and EGF-like domain-containing protein 1	Putative conserved secreted protein [Source:UniProtKB/TrEMBL;Acc:A0A1W7R7G4]	sushi, nidogen and EGF-like domain-containing protein 1	Putative conserved secreted protein [Source:UniProtKB/TrEMBL;Acc:A0A1W7R7G4]	sushi, nidogen and EGF-like domain-containing protein 1	AALFPA_042592.P2866	AALFPA_042592.P2866	AALFPA_042592.P2866	AALFPA_042592.P2866	AALFPA_042592.P2866	AALFPA_042592.P2866	AALFPA_042592.P2866	AALFPA_042592.P2866	AALFPA_042592.P2866
NODE_6963_length_2296_cov_154.496207_g3594_i0.p2 NODE_7285_length_2239_cov_162.560440_g3594_i1.p2 NODE_7008_length_2310_cov_159.660754_g825_i1.p2 TRINITY_DN38_c0_g1_i17.p2	NODE_6963_length_2296_cov_154.496207_g3594_i0; NODE_7285_length_2239_cov_162.560440_g3594_i1; NODE_7008_length_2310_cov_159.660754_g825_i1; TRINITY_DN38_c0_g1_i17	IPR031993	putative secreted protein	secreted protein	secreted protein	unspecific secreted	uncharacterized LOC109425985, transcript variant X5 ; uncharacterized LOC109425985, transcript variant X5 ; uncharacterized LOC109425985, transcript variant X5 ; uncharacterized LOC109425985, transcript variant X5 ; uncharacterized LOC109425985, transcript variant X5 ; uncharacterized LOC109425985, transcript variant X5 ; uncharacterized LOC109425985, transcript variant X5 ; uncharacterized LOC10…	Domain of unknown function DUF4789	1589	MRHASVWVCILTFYNLQSSSLAAIVAPPWSDPNKNPCASQPGGWQLLYWPPLKKCFKIFQLGYPCPDTMELSPVGVGSTSTGSTAECRCPPGTAQSPLTKRCHQLFERGPCEFGQFFAPIADSDVKSAM	14085.2	130	TRUE	1	22													tr|A0A1W7R6Z3|A0A1W7R6Z3_AEDAL	tr|A0A1W7R6Z3|A0A1W7R6Z3_AEDAL	tr|A0A1W7R6Z3|A0A1W7R6Z3_AEDAL	uncharacterized LOC109425985, transcript variant X5	uncharacterized LOC109425985, transcript variant X5	uncharacterized LOC109425985, transcript variant X5	uncharacterized LOC109425985, transcript variant X5	uncharacterized LOC109425985, transcript variant X5	uncharacterized LOC109425985, transcript variant X5	uncharacterized LOC109425985, transcript variant X5	uncharacterized LOC109425985, transcript variant X5	AALFPA_044751.P5738	AALFPA_044751.P5738	AALFPA_044751.P5738	AALFPA_044751.P5738	AALFPA_044751.P5738	AALFPA_044751.P5738	AALFPA_044751.P5738	AALFPA_044751.P5738	AALFPA_044751.P5738
TRINITY_DN9509_c0_g3_i1.p1	TRINITY_DN9509_c0_g3_i1	IPR027468	Putative conserved secreted protein	secreted protein	secreted protein	unspecific secreted	uncharacterized LOC109420851, transcript variant X1 ; uncharacterized LOC109420851, transcript variant X1 ; uncharacterized LOC109420851, transcript variant X1 ; uncharacterized LOC109420851, transcript variant X1 ; uncharacterized LOC109420851, transcript variant X1 ; uncharacterized LOC109420851, transcript variant X1 ; uncharacterized LOC109420851, transcript variant X1 ; uncharacterized LOC10…	Alpha-dystroglycan domain 2	7	MNLRHQETFCIILLLSTVSITFGQDFQFASDKEEDEVQPMPAAESLDVVSKAQPIKSIYSKEKTQCPPSQSRIMLSLVLRSHSWDDIVEKKRQKAVNKLSKFFLIPKVGSSCFESIPCLKSNHETNSFQ	14665.9	130	TRUE	1	23													tr|A0A1W7R7J2|A0A1W7R7J2_AEDAL	tr|A0A1W7R7J2|A0A1W7R7J2_AEDAL	tr|A0A1W7R7J2|A0A1W7R7J2_AEDAL	uncharacterized LOC109420851, transcript variant X1	uncharacterized LOC109420851, transcript variant X1	uncharacterized LOC109420851, transcript variant X1	uncharacterized LOC109420851, transcript variant X1	uncharacterized LOC109420851, transcript variant X1	uncharacterized LOC109420851, transcript variant X1	uncharacterized LOC109420851, transcript variant X1	uncharacterized LOC109420851, transcript variant X1	AALC636_001730.P2340	AALC636_001730.P2340	AALC636_001730.P2340	AALC636_001730.P2340	AALC636_001730.P2340	AALC636_001730.P2340	AALC636_001730.P2340	AALC636_001730.P2340	AALC636_001730.P2340
TRINITY_DN157527_c0_g1_i1.p1	TRINITY_DN157527_c0_g1_i1	IPR002919; IPR036084	uncharacterized protein, serine protease inhibitor	serine protease inhibitor	Protease Inhibitors	TIL	uncharacterized LOC109431565 ; uncharacterized LOC109431565 ; unspecified product ; unspecified product ; uncharacterized LOC109431565 ; uncharacterized LOC109431565 ; unspecified product ; unspecified product	Trypsin Inhibitor-like, cysteine rich domain; Serine protease inhibitor-like superfamily	27	KQWYQRRVRGSLPVQFNRSTMVTPKLISFCATIVLCSMLQLTTAGPTRSSNRTIKYCSNYPTVEIVTCGENEEFDCCGQCVQQSCDFMETYHWACFQCPAECVCKAGYIRKTERGPCIPRQDCPAANRI	14668.9	130	TRUE	1	44	sp|P0DM55|VPI1_SCOJE	sp|P0DM55|VPI1_SCOJE	sp|P0DM55|VPI1_SCOJE				sp|P0DM55|VPI1_SCOJE	sp|P0DM55|VPI1_SCOJE	sp|P0DM55|VPI1_SCOJE	sp|A1IKL3|ANIS6_ANISI	sp|A1IKL3|ANIS6_ANISI	sp|A1IKL3|ANIS6_ANISI	tr|A0A6I8TV27|A0A6I8TV27_AEDAE	tr|T1E1X9|T1E1X9_9DIPT	tr|T1E1X9|T1E1X9_9DIPT	uncharacterized LOC109431565	uncharacterized LOC109431565	unspecified product	unspecified product	uncharacterized LOC109431565	uncharacterized LOC109431565	unspecified product	unspecified product	AALC636_021860.P30581	AALF027516-PA	AALF027516-PA	AALC636_021860.P30581	AALF027516-PA	AALF027516-PA	AALC636_021860.P30581	AALF027516-PA	AALF027516-PA
NODE_14233_length_1455_cov_31238.877143_g7722_i0.p2 NODE_24484_length_853_cov_11722.126566_g15104_i0.p1 NODE_15234_length_1381_cov_19711.349170_g3618_i2.p2	NODE_14233_length_1455_cov_31238.877143_g7722_i0; NODE_24484_length_853_cov_11722.126566_g15104_i0; NODE_15234_length_1381_cov_19711.349170_g3618_i2	IPR006146; IPR006179; IPR029052	Apyrase	Apyrase	Enzyme	Apyrase	Apyrase Precursor (EC 3.6.1.5)(Adenosine diphosphatase)(ATP-diphosphohydrolase)(ATP-diphosphatase)(ADPase)(Allergen Aed a 1) [Source:Projected from Aedes aegypti (AAEL006347) VB Community Annotation] ; Apyrase Precursor (EC 3.6.1.5)(Adenosine diphosphatase)(ATP-diphosphohydrolase)(ATP-diphosphatase)(ADPase)(Allergen Aed a 1) [Source:Projected from Aedes aegypti (AAEL006347) VB Community Annotatio…	5'-Nucleotidase, conserved site; 5'-Nucleotidase/apyrase; Metallo-dependent phosphatase-like	60538	MAESRGYSVVIFLLLSSFAAVVWTTDNMPADKDVSKLFPLTLIHINDLHARFDETNMKSNACTAKDQCIAGIARVYQKIQDLLKEYKSKNAIYLNAGDNFQGTLWYNLLRWQVTADFITKLKPTAMVSCF	14747.1	131	TRUE	1	24	sp|F8S0Z7|V5NTD_CROAD	sp|F8S0Z7|V5NTD_CROAD	sp|F8S0Z7|V5NTD_CROAD				sp|F8S0Z7|V5NTD_CROAD	sp|F8S0Z7|V5NTD_CROAD	sp|F8S0Z7|V5NTD_CROAD	sp|E0D877|APY_AEDAL	sp|E0D877|APY_AEDAL	sp|E0D877|APY_AEDAL	tr|A0A182G847|A0A182G847_AEDAL	tr|A0A182G847|A0A182G847_AEDAL	tr|A0A182G847|A0A182G847_AEDAL	Apyrase Precursor (EC 3.6.1.5)(Adenosine diphosphatase)(ATP-diphosphohydrolase)(ATP-diphosphatase)(ADPase)(Allergen Aed a 1) [Source:Projected from Aedes aegypti (AAEL006347) VB Community Annotation]	Apyrase Precursor (EC 3.6.1.5)(Adenosine diphosphatase)(ATP-diphosphohydrolase)(ATP-diphosphatase)(ADPase)(Allergen Aed a 1) [Source:Projected from Aedes aegypti (AAEL006347) VB Community Annotation]	Apyrase Precursor (EC 3.6.1.5)(Adenosine diphosphatase)(ATP-diphosphohydrolase)(ATP-diphosphatase)(ADPase)(Allergen Aed a 1) [Source:Projected from Aedes aegypti (AAEL006347) VB Community Annotation]	Apyrase Precursor (EC 3.6.1.5)(Adenosine diphosphatase)(ATP-diphosphohydrolase)(ATP-diphosphatase)(ADPase)(Allergen Aed a 1) [Source:Projected from Aedes aegypti (AAEL006347) VB Community Annotation]	Apyrase Precursor (EC 3.6.1.5)(Adenosine diphosphatase)(ATP-diphosphohydrolase)(ATP-diphosphatase)(ADPase)(Allergen Aed a 1) [Source:Projected from Aedes aegypti (AAEL006347) VB Community Annotation]	Apyrase Precursor (EC 3.6.1.5)(Adenosine diphosphatase)(ATP-diphosphohydrolase)(ATP-diphosphatase)(ADPase)(Allergen Aed a 1) [Source:Projected from Aedes aegypti (AAEL006347) VB Community Annotation]	Apyrase Precursor (EC 3.6.1.5)(Adenosine diphosphatase)(ATP-diphosphohydrolase)(ATP-diphosphatase)(ADPase)(Allergen Aed a 1) [Source:Projected from Aedes aegypti (AAEL006347) VB Community Annotation]	Apyrase Precursor (EC 3.6.1.5)(Adenosine diphosphatase)(ATP-diphosphohydrolase)(ATP-diphosphatase)(ADPase)(Allergen Aed a 1) [Source:Projected from Aedes aegypti (AAEL006347) VB Community Annotation]	AALF004988-PA	AALF004988-PA	AALF004988-PA	AALF004988-PA	AALF004988-PA	AALF004988-PA	AALF004988-PA	AALF004988-PA	AALF004988-PA
TRINITY_DN508_c0_g1_i2.p1	TRINITY_DN508_c0_g1_i2	IPR001304; IPR016186; IPR016187	Putative salivary C type lectin, perlucin-like	C-type lectin	Immunity related	C type lectin	perlucin-like ; perlucin-like ; perlucin-like ; perlucin-like ; perlucin-like ; perlucin-like ; perlucin-like ; perlucin-like	C-type lectin-like; C-type lectin-like/link domain superfamily; C-type lectin fold	4386	SKMKLLLSFALLGLVACQEKCDSQNKYCFPNEVATWTGAVEYCLKNGWKLAVVNSEAKQMKIEGLAKNLPEFKNGKVELWIGASDQTKEGHFVWIANGQPIEYANWLPGKPDNKDGKEHCVHLWYERPRS	14756	131	TRUE	1	17	sp|D2YVH7|LECM_OXYSU	sp|A7X3W6|LECM2_PSEPL	sp|A7X3W6|LECM2_PSEPL				sp|D2YVH7|LECM_OXYSU	sp|A7X3W6|LECM2_PSEPL	sp|A7X3W6|LECM2_PSEPL	sp|D2YVH7|LECM_OXYSU	sp|P55068|PGCB_RAT	sp|P55068|PGCB_RAT	tr|Q5MIZ1|Q5MIZ1_AEDAL	tr|Q5MIZ1|Q5MIZ1_AEDAL	tr|Q5MIZ1|Q5MIZ1_AEDAL	perlucin-like	perlucin-like	perlucin-like	perlucin-like	perlucin-like	perlucin-like	perlucin-like	perlucin-like	AALFPA_040873.P531	AALFPA_040873.P531	AALFPA_040873.P531	AALFPA_040873.P531	AALFPA_040873.P531	AALFPA_040873.P531	AALFPA_040873.P531	AALFPA_040873.P531	AALFPA_040873.P531
NODE_17281_length_1222_cov_9841.534704_g3551_i5.p2	NODE_17281_length_1222_cov_9841.534704_g3551_i5	IPR036186	Putative salivary serpin	Serpin	Protease Inhibitors	Serpin	uncharacterized LOC109621626 ; uncharacterized LOC109621626 ; uncharacterized LOC109621626 ; uncharacterized LOC109621626 ; uncharacterized LOC109621626 ; uncharacterized LOC109621626 ; uncharacterized LOC109621626 ; uncharacterized LOC109621626	Serpin superfamily	2043	MCSTGLCLVFFIAQVVFLLNYSEQQTTVVMENGAISEQETNVDEVMTQFIMKFYTKRFVEGQNLVVAPLLIFRVFMSMYGEMDASAKFDLHSLVGIPQEASAEKMSEFEAFANKYTLPVGDQRNLVETRL	14758.1	131	TRUE	1	24													tr|Q5MIW4|Q5MIW4_AEDAL	tr|Q5MIW4|Q5MIW4_AEDAL	tr|Q5MIW4|Q5MIW4_AEDAL	uncharacterized LOC109621626	uncharacterized LOC109621626	uncharacterized LOC109621626	uncharacterized LOC109621626	uncharacterized LOC109621626	uncharacterized LOC109621626	uncharacterized LOC109621626	uncharacterized LOC109621626	AALC636_026591.P37375	AALC636_026591.P37375	AALC636_026591.P37375	AALC636_026591.P37375	AALC636_026591.P37375	AALC636_026591.P37375	AALC636_026591.P37375	AALC636_026591.P37375	AALC636_026591.P37375
NODE_39376_length_506_cov_2.179601_g29015_i0.p2 NODE_39311_length_506_cov_2.266075_g28901_i0.p2	NODE_39376_length_506_cov_2.179601_g29015_i0; NODE_39311_length_506_cov_2.266075_g28901_i0	IPR031874	Putative cuticle protein	Cuticle protein	OTHER	OTHER	adult cuticle protein 1-like ; adult cuticle protein 1-like ; adult cuticle protein 1-like ; adult cuticle protein 1-like ; adult cuticle protein 1-like ; adult cuticle protein 1-like ; adult cuticle protein 1-like ; adult cuticle protein 1-like	Adult cuticle protein 1	4	MKCMVAAVILALAVVSEAGIVPAWPYAAHWAAPTVIQSNVLAHPYGALSHAAIHAAYSAIHAPFAHVAPAVYAAPYLAAPHVPAASVAHHAGVVPGATSVTATRGAVHVAPLPGHAVSQQQLNLAPAPGTI	13084.2	132	TRUE	1	18										sp|Q26416|CUA1_DROME	sp|Q26416|CUA1_DROME	sp|Q26416|CUA1_DROME	tr|A0A182G8Q1|A0A182G8Q1_AEDAL	tr|A0A023EEZ1|A0A023EEZ1_AEDAL	tr|A0A023EEZ1|A0A023EEZ1_AEDAL	adult cuticle protein 1-like	adult cuticle protein 1-like	adult cuticle protein 1-like	adult cuticle protein 1-like	adult cuticle protein 1-like	adult cuticle protein 1-like	adult cuticle protein 1-like	adult cuticle protein 1-like	AALC636_022387.P31330	AmouCM1_004338.P4280	AmouCM1_004338.P4280	AALC636_022387.P31330	AmouCM1_004338.P4280	AmouCM1_004338.P4280	AALC636_022387.P31330	AmouCM1_004338.P4280	AmouCM1_004338.P4280
TRINITY_DN68289_c0_g1_i1.p2	TRINITY_DN68289_c0_g1_i1	IPR031874	Putative cuticle protein	Cuticle protein	OTHER	OTHER	adult cuticle protein 1-like ; adult cuticle protein 1-like ; adult cuticle protein 1-like ; adult cuticle protein 1-like ; adult cuticle protein 1-like ; adult cuticle protein 1-like ; adult cuticle protein 1-like ; adult cuticle protein 1-like	Adult cuticle protein 1	8	MKCMVAAVILALAVVSEAGIVPAWPYAAHWAAPTVIQSNVLAHPYGALSHAAIHAAYPAIHAPFAHVAPAVYAAPYLAAPHVPAASVAHHAGVVPGATSVTATRGAVHVAPLPGHAVSQQQLNLAPAPGTI	13094.2	132	TRUE	1	18										sp|Q26416|CUA1_DROME	sp|Q26416|CUA1_DROME	sp|Q26416|CUA1_DROME	tr|A0A182G8Q1|A0A182G8Q1_AEDAL	tr|A0A182G8Q1|A0A182G8Q1_AEDAL	tr|A0A182G8Q1|A0A182G8Q1_AEDAL	adult cuticle protein 1-like	adult cuticle protein 1-like	adult cuticle protein 1-like	adult cuticle protein 1-like	adult cuticle protein 1-like	adult cuticle protein 1-like	adult cuticle protein 1-like	adult cuticle protein 1-like	AALC636_022387.P31330	AALC636_022387.P31330	AALC636_022387.P31330	AALC636_022387.P31330	AALC636_022387.P31330	AALC636_022387.P31330	AALC636_022387.P31330	AALC636_022387.P31330	AALC636_022387.P31330
TRINITY_DN988_c0_g1_i4.p1	TRINITY_DN988_c0_g1_i4	IPR001542; IPR036574	defensine-like, Putative defensin-c	defensin	Immunity related	Defensin	defensin anti-microbial peptide [Source:Projected from Aedes aegypti (AAEL003849) VB Community Annotation] ; defensin anti-microbial peptide [Source:Projected from Aedes aegypti (AAEL003849) VB Community Annotation] ; defensin anti-microbial peptide [Source:Projected from Aedes aegypti (AAEL003849) VB Community Annotation] ; defensin anti-microbial peptide [Source:Projected from Aedes aegypti (AA…	Defensin, invertebrate/fungal; Knottin, scorpion toxin-like superfamily	33	SSGINAEYGELYQKFLIILQNKMKSITTLCITLVCLYAVLSVGTAAPQASVFTQDMVDPSELDTAAVYDQGQSDQPERRIPVELLRRKRISCDLLSGLGWNHSICAGHCLAISWRYRGGYCNDRGVCVCRS	14493.7	132	TRUE	1	45	sp|A0A3G5BIB1|ASC3B_DOLGE	sp|A0A3G5BIB1|ASC3B_DOLGE	sp|A0A3G5BIB1|ASC3B_DOLGE				sp|A0A3G5BIB1|ASC3B_DOLGE	sp|A0A3G5BIB1|ASC3B_DOLGE	sp|A0A3G5BIB1|ASC3B_DOLGE	sp|P81603|DEFC_AEDAE	sp|P36192|DEFI_DROME	sp|P36192|DEFI_DROME	tr|A0A1W7R8R9|A0A1W7R8R9_AEDAL	tr|A0A1W7R8R9|A0A1W7R8R9_AEDAL	tr|A0A1W7R8R9|A0A1W7R8R9_AEDAL	defensin anti-microbial peptide [Source:Projected from Aedes aegypti (AAEL003849) VB Community Annotation]	defensin anti-microbial peptide [Source:Projected from Aedes aegypti (AAEL003849) VB Community Annotation]	defensin anti-microbial peptide [Source:Projected from Aedes aegypti (AAEL003849) VB Community Annotation]	defensin anti-microbial peptide [Source:Projected from Aedes aegypti (AAEL003849) VB Community Annotation]	defensin anti-microbial peptide [Source:Projected from Aedes aegypti (AAEL003849) VB Community Annotation]	defensin anti-microbial peptide [Source:Projected from Aedes aegypti (AAEL003849) VB Community Annotation]	defensin anti-microbial peptide [Source:Projected from Aedes aegypti (AAEL003849) VB Community Annotation]	defensin anti-microbial peptide [Source:Projected from Aedes aegypti (AAEL003849) VB Community Annotation]	AALF008822-PA	AALF008822-PA	AALF008822-PA	AALF008822-PA	AALF008822-PA	AALF008822-PA	AALF008822-PA	AALF008822-PA	AALF008822-PA
NODE_37220_length_536_cov_31.261954_g26878_i0.p1 NODE_37713_length_529_cov_32.810127_g27364_i0.p1 NODE_38197_length_522_cov_51.179872_g27794_i0.p1	NODE_37220_length_536_cov_31.261954_g26878_i0; NODE_37713_length_529_cov_32.810127_g27364_i0; NODE_38197_length_522_cov_51.179872_g27794_i0	IPR001542; IPR036574	defensine-like, Putative defensin-c	defensin	Immunity related	Defensin	defensin-C-like ; defensin-C-like ; defensin-C-like ; defensin-C-like ; defensin-C-like ; defensin-C-like ; defensin-C-like ; defensin-C-like	Defensin, invertebrate/fungal; Knottin, scorpion toxin-like superfamily	143	SSGINAEYGELYQKFLSILQNKMKSITTLCIALVCFYAVLSVGTAAPQASVFTQDMVDPSELDTAAVYDQEQPDQPERRIPVELLRRKRISCDLLSGLGWNHSICAGHCLAISWRYRGGYCNDRGVCVCRS	14553.7	132	TRUE	1	45	sp|A0A3G5BIB1|ASC3B_DOLGE	sp|A0A3G5BIB1|ASC3B_DOLGE	sp|A0A3G5BIB1|ASC3B_DOLGE				sp|A0A3G5BIB1|ASC3B_DOLGE	sp|A0A3G5BIB1|ASC3B_DOLGE	sp|A0A3G5BIB1|ASC3B_DOLGE	sp|P36192|DEFI_DROME	sp|A9XFZ7|DEF_COPTR	sp|A9XFZ7|DEF_COPTR	tr|A0A1W7R8R9|A0A1W7R8R9_AEDAL	tr|A0A1W7R8R9|A0A1W7R8R9_AEDAL	tr|A0A1W7R8R9|A0A1W7R8R9_AEDAL	defensin-C-like	defensin-C-like	defensin-C-like	defensin-C-like	defensin-C-like	defensin-C-like	defensin-C-like	defensin-C-like	AALC636_001928.P2631	AALC636_001928.P2631	AALC636_001928.P2631	AALC636_001928.P2631	AALC636_001928.P2631	AALC636_001928.P2631	AALC636_001928.P2631	AALC636_001928.P2631	AALC636_001928.P2631
TRINITY_DN988_c0_g1_i1.p1	TRINITY_DN988_c0_g1_i1	IPR001542; IPR036574	defensine-like, Putative defensin-c	defensin	Immunity related	Defensin	defensin-C-like ; defensin-C-like ; defensin-C-like ; defensin-C-like ; defensin-C-like ; defensin-C-like ; defensin-C-like ; defensin-C-like	Defensin, invertebrate/fungal; Knottin, scorpion toxin-like superfamily	11	SSGINAEYGELYQKFLIILQNKMKSITTLCITLVCLYAVLSVGTAAPQASVFTQDMVDPSELDTAEVYEQEQPDQPERRIPVELLRRKRISCDLLSGLGWNHSICAGHCLAISWRYRGGYCNDRGVCVCRS	14647.8	132	TRUE	1	45	sp|A0A3G5BIB1|ASC3B_DOLGE	sp|A0A3G5BIB1|ASC3B_DOLGE	sp|A0A3G5BIB1|ASC3B_DOLGE				sp|A0A3G5BIB1|ASC3B_DOLGE	sp|A0A3G5BIB1|ASC3B_DOLGE	sp|A0A3G5BIB1|ASC3B_DOLGE	sp|P36192|DEFI_DROME	sp|A9XFZ7|DEF_COPTR	sp|A9XFZ7|DEF_COPTR	tr|A0A1W7R8R9|A0A1W7R8R9_AEDAL	tr|A0A1W7R8R9|A0A1W7R8R9_AEDAL	tr|A0A1W7R8R9|A0A1W7R8R9_AEDAL	defensin-C-like	defensin-C-like	defensin-C-like	defensin-C-like	defensin-C-like	defensin-C-like	defensin-C-like	defensin-C-like	AALC636_001928.P2631	AALC636_001928.P2631	AALC636_001928.P2631	AALC636_001928.P2631	AALC636_001928.P2631	AALC636_001928.P2631	AALC636_001928.P2631	AALC636_001928.P2631	AALC636_001928.P2631
TRINITY_DN988_c0_g1_i2.p1	TRINITY_DN988_c0_g1_i2	IPR001542; IPR036574	defensine-like, Putative defensin-c	defensin	Immunity related	Defensin	sapecin-like ; sapecin-like ; sapecin-like ; sapecin-like ; sapecin-like ; sapecin-like ; sapecin-like ; sapecin-like	Defensin, invertebrate/fungal; Knottin, scorpion toxin-like superfamily	37	KQWYQRRVRGVDSRSRAFSKSEMKSITTLCIALVSLYAVLSVGTAAPQASVFTQDMVDPSELDTAAVYDQEQPDQPERRIPVELLRRKRISCDLLSGLGWNHSICAGHCLAISWRYRGGYCNDRGVCVCRS	14727.8	132	TRUE	1	45	sp|A0A3G5BIB1|ASC3B_DOLGE	sp|A0A3G5BIB1|ASC3B_DOLGE	sp|A0A3G5BIB1|ASC3B_DOLGE				sp|A0A3G5BIB1|ASC3B_DOLGE	sp|A0A3G5BIB1|ASC3B_DOLGE	sp|A0A3G5BIB1|ASC3B_DOLGE	sp|P36192|DEFI_DROME	sp|A9XFZ7|DEF_COPTR	sp|A9XFZ7|DEF_COPTR	tr|A0A1W7R8R9|A0A1W7R8R9_AEDAL	tr|A0A1W7R8R9|A0A1W7R8R9_AEDAL	tr|A0A1W7R8R9|A0A1W7R8R9_AEDAL	sapecin-like	sapecin-like	sapecin-like	sapecin-like	sapecin-like	sapecin-like	sapecin-like	sapecin-like	AALC636_017816.P24865	AALC636_017816.P24865	AALC636_017816.P24865	AALC636_017816.P24865	AALC636_017816.P24865	AALC636_017816.P24865	AALC636_017816.P24865	AALC636_017816.P24865	AALC636_017816.P24865
NODE_14578_length_1432_cov_302.124909_g7862_i0.p2	NODE_14578_length_1432_cov_302.124909_g7862_i0	IPR003146; IPR036990	Putative carboxypeptidase b	Carboxypeptidase	Enzyme	Carboxypeptidase	Putative carboxypeptidase b [Source:UniProtKB/TrEMBL;Acc:A0A023ESX1] ; carboxypeptidase B ; Putative carboxypeptidase b [Source:UniProtKB/TrEMBL;Acc:A0A023ESX1] ; carboxypeptidase B ; Putative carboxypeptidase b [Source:UniProtKB/TrEMBL;Acc:A0A023ESX1] ; carboxypeptidase B ; Putative carboxypeptidase b [Source:UniProtKB/TrEMBL;Acc:A0A023ESX1] ; carboxypeptidase B	Carboxypeptidase, activation peptide; Metallocarboxypeptidase-like, propeptide	823	AVVSTQSTGIASLFSFTDCIASRVPFSLSFVEEPKMIPRIVVPLLSVLVVVTARRSYEGYKVYGVVQETPDEAEILYRIQQANPDLDFWHLTKQPGDEARVLVAPKDQRSFLIKLIRHGLHYQEVISDVER	14831.1	132	TRUE	1	53													tr|A0A023ESX1|A0A023ESX1_AEDAL	tr|A0A023ESX1|A0A023ESX1_AEDAL	tr|A0A023ESX1|A0A023ESX1_AEDAL	Putative carboxypeptidase b [Source:UniProtKB/TrEMBL;Acc:A0A023ESX1]	carboxypeptidase B	Putative carboxypeptidase b [Source:UniProtKB/TrEMBL;Acc:A0A023ESX1]	carboxypeptidase B	Putative carboxypeptidase b [Source:UniProtKB/TrEMBL;Acc:A0A023ESX1]	carboxypeptidase B	Putative carboxypeptidase b [Source:UniProtKB/TrEMBL;Acc:A0A023ESX1]	carboxypeptidase B	AALFPA_051846.P15742	AALFPA_051846.P15742	AALFPA_051846.P15742	AALFPA_051846.P15742	AALFPA_051846.P15742	AALFPA_051846.P15742	AALFPA_051846.P15742	AALFPA_051846.P15742	AALFPA_051846.P15742
NODE_32368_length_626_cov_1.558669_g22082_i0.p1	NODE_32368_length_626_cov_1.558669_g22082_i0	IPR000618	Putative cuticle protein 19	Cuticle protein	OTHER	OTHER	Putative cuticle protein 19 [Source:UniProtKB/TrEMBL;Acc:A0A1W7R8Y0] ; cuticle protein 8-like, transcript variant X1 ; Putative cuticle protein 19 [Source:UniProtKB/TrEMBL;Acc:A0A1W7R8Y0] ; cuticle protein 8-like, transcript variant X1 ; Putative cuticle protein 19 [Source:UniProtKB/TrEMBL;Acc:A0A1W7R8Y0] ; cuticle protein 8-like, transcript variant X1 ; Putative cuticle protein 19 [Source:UniPro…	Insect cuticle protein	2	MNMLRLFLAGVLLTMEILCEHLVEFTSNYRTNSQIDYAFRYYIDHPQTGVSLDHWENRRGDYVHGGYGVLEPGGYVRTVHYEVEGNSGFRTVIKTTAPGSSLQYNIHSGKKSQPPQPLWNAQPVAFVQSGH	14859.7	132	TRUE	1	19										sp|P45583|CU19_LOCMI	sp|P82166|CU198_LOCMI	sp|P82166|CU198_LOCMI	tr|A0A1W7R8Y0|A0A1W7R8Y0_AEDAL	tr|A0A1W7R8Y0|A0A1W7R8Y0_AEDAL	tr|A0A1W7R8Y0|A0A1W7R8Y0_AEDAL	Putative cuticle protein 19 [Source:UniProtKB/TrEMBL;Acc:A0A1W7R8Y0]	cuticle protein 8-like, transcript variant X1	Putative cuticle protein 19 [Source:UniProtKB/TrEMBL;Acc:A0A1W7R8Y0]	cuticle protein 8-like, transcript variant X1	Putative cuticle protein 19 [Source:UniProtKB/TrEMBL;Acc:A0A1W7R8Y0]	cuticle protein 8-like, transcript variant X1	Putative cuticle protein 19 [Source:UniProtKB/TrEMBL;Acc:A0A1W7R8Y0]	cuticle protein 8-like, transcript variant X1	AALFPA_071243.P41972	AALFPA_071243.P41972	AALFPA_071243.P41972	AALFPA_071243.P41972	AALFPA_071243.P41972	AALFPA_071243.P41972	AALFPA_071243.P41972	AALFPA_071243.P41972	AALFPA_071243.P41972
NODE_33147_length_608_cov_15.086799_g22904_i0.p1 NODE_33201_length_608_cov_15.958409_g22874_i0.p1	NODE_33147_length_608_cov_15.086799_g22904_i0; NODE_33201_length_608_cov_15.958409_g22874_i0	IPR006170; IPR036728	Odorant binding protein, Putative pbp/gobp family	odorant-binding protein	OBP (Odorant Binding Protein)	Salivary mosquito OBP	uncharacterized LOC109426446 ; uncharacterized LOC109426446 ; uncharacterized LOC109402143 ; uncharacterized LOC109402143 ; uncharacterized LOC109426446 ; uncharacterized LOC109426446 ; uncharacterized LOC109402143 ; uncharacterized LOC109402143	Pheromone/general odorant binding protein; Pheromone/general odorant binding protein superfamily	38	ALLVLLVTLTSGSDDATAKRKKYDHNKLMCSKIVRSTKEQWEGYQSSQYPETHETACFLRCVSILSGSYDDETGVNVDVLFETFGKGMTAEEYAEESKPCLALRDEVECYCMKAFKPLMCMREQYKKRNTA	14934.1	132	TRUE	1	12										sp|Q9VAI6|OB99B_DROME	sp|Q9VAI6|OB99B_DROME	sp|Q9VAI6|OB99B_DROME	tr|A0A023EGC3|A0A023EGC3_AEDAL	tr|A0A023EGC3|A0A023EGC3_AEDAL	tr|A0A023EGC3|A0A023EGC3_AEDAL	uncharacterized LOC109426446	uncharacterized LOC109426446	uncharacterized LOC109402143	uncharacterized LOC109402143	uncharacterized LOC109426446	uncharacterized LOC109426446	uncharacterized LOC109402143	uncharacterized LOC109402143	AALC636_018629.P26044	AALC636_022452.P31422	AALC636_022452.P31422	AALC636_018629.P26044	AALC636_022452.P31422	AALC636_022452.P31422	AALC636_018629.P26044	AALC636_022452.P31422	AALC636_022452.P31422
NODE_32094_length_630_cov_6.401739_g21894_i0.p1 NODE_32158_length_630_cov_6.700870_g21881_i0.p1 TRINITY_DN62972_c0_g1_i1.p1	NODE_32094_length_630_cov_6.401739_g21894_i0; NODE_32158_length_630_cov_6.700870_g21881_i0; TRINITY_DN62972_c0_g1_i1	IPR000618; IPR031311	Cuticle protein	Cuticle protein	OTHER	OTHER	endocuticle structural glycoprotein SgAbd-8-like ; endocuticle structural glycoprotein SgAbd-8-like ; endocuticle structural glycoprotein SgAbd-8-like ; endocuticle structural glycoprotein SgAbd-8-like ; endocuticle structural glycoprotein SgAbd-8-like ; endocuticle structural glycoprotein SgAbd-8-like ; endocuticle structural glycoprotein SgAbd-8-like ; endocuticle structural glycoprotein SgAbd-…	Insect cuticle protein; Chitin-binding type R&R consensus	39	MKSIIIISVLLVVCAYGAPQIPETEPIPIIRQEQEVNPDGTYRWSYETGNGITAEEQGFLKNAGSEQEAQVAQGEYSYTAPDGQLIRVQYIADENGFQPIGDHLPTPPPIPPAIQRALEYLASQPPSDSRRF	14555.3	133	TRUE	1	17										sp|Q7M4F2|CUD8_SCHGR	sp|Q7M4F2|CUD8_SCHGR	sp|Q7M4F2|CUD8_SCHGR	tr|A0A1S4F457|A0A1S4F457_AEDAE	tr|A0A182H649|A0A182H649_AEDAL	tr|A0A182H649|A0A182H649_AEDAL	endocuticle structural glycoprotein SgAbd-8-like	endocuticle structural glycoprotein SgAbd-8-like	endocuticle structural glycoprotein SgAbd-8-like	endocuticle structural glycoprotein SgAbd-8-like	endocuticle structural glycoprotein SgAbd-8-like	endocuticle structural glycoprotein SgAbd-8-like	endocuticle structural glycoprotein SgAbd-8-like	endocuticle structural glycoprotein SgAbd-8-like	AALC636_029708.P41789	AALC636_029708.P41789	AALC636_029708.P41789	AALC636_029708.P41789	AALC636_029708.P41789	AALC636_029708.P41789	AALC636_029708.P41789	AALC636_029708.P41789	AALC636_029708.P41789
NODE_32942_length_612_cov_13.910233_g22705_i0.p2 NODE_32993_length_612_cov_14.310592_g22674_i0.p2	NODE_32942_length_612_cov_13.910233_g22705_i0; NODE_32993_length_612_cov_14.310592_g22674_i0	IPR031874	Putative cuticle protein	Cuticle protein	OTHER	OTHER	adult cuticle protein 1-like ; adult cuticle protein 1-like ; adult cuticle protein 1-like ; adult cuticle protein 1-like ; adult cuticle protein 1-like ; adult cuticle protein 1-like ; adult cuticle protein 1-like ; adult cuticle protein 1-like	Adult cuticle protein 1	20	AAANQLPKMKCFVVLVVAAISLSVEGSVIPWYWPGPVVVPAPAGLAIPGSTVVQSNPPAVVVPALPAPVAAVAVDASGVPTVVLAPAPAVVVAAPAPAATSVSATRGAVHVAPLPGHSVSQQQLNLAPAPGSE	12861.1	134	TRUE	1	26													tr|A0A023EDK7|A0A023EDK7_AEDAL	tr|A0A182IC00|A0A182IC00_ANOAR	tr|A0A182IC00|A0A182IC00_ANOAR	adult cuticle protein 1-like	adult cuticle protein 1-like	adult cuticle protein 1-like	adult cuticle protein 1-like	adult cuticle protein 1-like	adult cuticle protein 1-like	adult cuticle protein 1-like	adult cuticle protein 1-like	AALC636_033532.P47104	AcruBR1_000007084.P7543	AcruBR1_000007084.P7543	AALC636_033532.P47104	ADAR2_011575.P18740	ADAR2_011575.P18740	AALC636_033532.P47104	AAQUA_007235.P10776	AAQUA_007235.P10776
TRINITY_DN160609_c0_g1_i1.p1	TRINITY_DN160609_c0_g1_i1	IPR031874	Putative cuticle protein	Cuticle protein	OTHER	OTHER	adult cuticle protein 1 ; adult cuticle protein 1 ; uncharacterized protein [Source:UniProtKB/TrEMBL;Acc:B0W8Z4] ; uncharacterized protein [Source:UniProtKB/TrEMBL;Acc:B0W8Z4] ; adult cuticle protein 1 ; adult cuticle protein 1 ; uncharacterized protein [Source:UniProtKB/TrEMBL;Acc:B0W8Z4] ; uncharacterized protein [Source:UniProtKB/TrEMBL;Acc:B0W8Z4]	Adult cuticle protein 1	11	AVVSTQSTGSQLVGVFSCLQGSQIFPLEEPKMKVAAALFVVLALALTAEAQPAWPWAPWPAAWPAAWPHAAYPWAWPAAAPAPAPVVAVDAPAAPEPVATSVTATRGAVHVAPLPGHAINQQQLNLAAAPGTA	13520.6	134	TRUE	1	50													tr|A0A023EEA9|A0A023EEA9_AEDAL	tr|B0W8Z4|B0W8Z4_CULQU	tr|B0W8Z4|B0W8Z4_CULQU	adult cuticle protein 1	adult cuticle protein 1	uncharacterized protein [Source:UniProtKB/TrEMBL;Acc:B0W8Z4]	uncharacterized protein [Source:UniProtKB/TrEMBL;Acc:B0W8Z4]	adult cuticle protein 1	adult cuticle protein 1	uncharacterized protein [Source:UniProtKB/TrEMBL;Acc:B0W8Z4]	uncharacterized protein [Source:UniProtKB/TrEMBL;Acc:B0W8Z4]	AALC636_000047.P62	CPIJ003468-PA	CPIJ003468-PA	AALC636_000047.P62	CPIJ003468-PA	CPIJ003468-PA	AALC636_000047.P62	CPIJ003468-PA	CPIJ003468-PA
NODE_25572_length_812_cov_13.848085_g16008_i0.p1 NODE_25729_length_812_cov_14.359313_g16062_i0.p1	NODE_25572_length_812_cov_13.848085_g16008_i0; NODE_25729_length_812_cov_14.359313_g16062_i0	IPR000618; IPR031311	Cuticle protein	Cuticle protein	OTHER	OTHER	endocuticle structural glycoprotein ABD-4 ; endocuticle structural glycoprotein ABD-4 ; endocuticle structural glycoprotein ABD-4 ; endocuticle structural glycoprotein ABD-4 ; endocuticle structural glycoprotein ABD-4 ; endocuticle structural glycoprotein ABD-4 ; endocuticle structural glycoprotein ABD-4 ; endocuticle structural glycoprotein ABD-4	Insect cuticle protein; Chitin-binding type R&R consensus	51	MKIEVLLVTACMAIALAAPQRTEAEAEIVAQDSNIDPDGSYQYSYETANGIRGQEQGTLKRASSPDTSDVIIASGSITYTAPDGQVISLSYAADDENGFQPQGDHLPTPPPIPPQIQKALDYLASLPPANRRR	14213.8	134	TRUE	1	17										sp|P21799|CUD4_LOCMI	sp|Q7M4F1|CUD4_SCHGR	sp|Q7M4F1|CUD4_SCHGR	tr|A0A023EGF7|A0A023EGF7_AEDAL	tr|A0A023EGF7|A0A023EGF7_AEDAL	tr|A0A023EGF7|A0A023EGF7_AEDAL	endocuticle structural glycoprotein ABD-4	endocuticle structural glycoprotein ABD-4	endocuticle structural glycoprotein ABD-4	endocuticle structural glycoprotein ABD-4	endocuticle structural glycoprotein ABD-4	endocuticle structural glycoprotein ABD-4	endocuticle structural glycoprotein ABD-4	endocuticle structural glycoprotein ABD-4	AALC636_006639.P9227	AALC636_006639.P9227	AALC636_006639.P9227	AALC636_006639.P9227	AALC636_006639.P9227	AALC636_006639.P9227	AALC636_006639.P9227	AALC636_006639.P9227	AALC636_006639.P9227
NODE_43757_length_454_cov_16.353383_g33376_i0.p1 NODE_35860_length_559_cov_10.841270_g25478_i0.p1 NODE_39005_length_510_cov_16.545055_g28597_i0.p1 TRINITY_DN4308_c0_g1_i3.p1 TRINITY_DN4308_c0_g1_i5.p1	NODE_43757_length_454_cov_16.353383_g33376_i0; NODE_35860_length_559_cov_10.841270_g25478_i0; NODE_39005_length_510_cov_16.545055_g28597_i0; TRINITY_DN4308_c0_g1_i3; TRINITY_DN4308_c0_g1_i5	IPR000618; IPR031311	Cuticle protein	Cuticle protein	OTHER	OTHER	endocuticle structural glycoprotein ABD-4-like ; endocuticle structural glycoprotein ABD-4-like ; endocuticle structural glycoprotein ABD-4 ; endocuticle structural glycoprotein ABD-4 ; endocuticle structural glycoprotein ABD-4-like ; endocuticle structural glycoprotein ABD-4-like ; endocuticle structural glycoprotein ABD-4 ; endocuticle structural glycoprotein ABD-4	Insect cuticle protein; Chitin-binding type R&R consensus	66	MKIEVLLLTACIAFALAAPQRTEAEAEIVAQDSNIDPDGSYQYSYETANGIRGQEQGTLKRASSPDTSDVIIASGSITYTAPDGQVISLSYAADDENGFQPQGDHLPTPPPIPPQIQKALDYLASLPPANRRR	14243.8	134	TRUE	1	17										sp|P21799|CUD4_LOCMI	sp|Q7M4F1|CUD4_SCHGR	sp|Q7M4F1|CUD4_SCHGR	tr|A0A023EGF7|A0A023EGF7_AEDAL	tr|A0A023EGF7|A0A023EGF7_AEDAL	tr|A0A023EGF7|A0A023EGF7_AEDAL	endocuticle structural glycoprotein ABD-4-like	endocuticle structural glycoprotein ABD-4-like	endocuticle structural glycoprotein ABD-4	endocuticle structural glycoprotein ABD-4	endocuticle structural glycoprotein ABD-4-like	endocuticle structural glycoprotein ABD-4-like	endocuticle structural glycoprotein ABD-4	endocuticle structural glycoprotein ABD-4	AALFPA_062109.P29577	AALC636_006639.P9227	AALC636_006639.P9227	AALFPA_062109.P29577	AALC636_006639.P9227	AALC636_006639.P9227	AALFPA_062109.P29577	AALC636_006639.P9227	AALC636_006639.P9227
TRINITY_DN7503_c0_g1_i9.p1	TRINITY_DN7503_c0_g1_i9	IPR009003; IPR022700; IPR038565	LIP domain-containing serine protease B15	serine protease	Enzyme	serine protease	serine protease easter-like ; serine protease easter-like ; serine protease easter-like ; serine protease easter-like ; serine protease easter-like ; serine protease easter-like ; serine protease easter-like ; serine protease easter-like	Peptidase S1, PA clan; Proteinase, regulatory CLIP domain; Proteinase, regulatory CLIP domain superfamily	29	MKSHLIVIVCYIALVSASNLTINDDCVTPCGKPGKCVLVRSCDYALGRLRNPNASFKDSQYLNSSICGNHPDPPHFPLTCCPVLLNPTGCGLIDISKRIVGGELTKLEEHPWAGLLIYDLNGNESNPRLAPRCG	14490.8	135	TRUE	1	17	sp|B5U2W0|VSP_BOMIG	sp|B5U2W0|VSP_BOMIG	sp|B5U2W0|VSP_BOMIG				sp|B5U2W0|VSP_BOMIG	sp|B5U2W0|VSP_BOMIG	sp|B5U2W0|VSP_BOMIG	sp|Q9NAS9|CLB15_ANOGA	sp|Q8I6K0|PPAF3_HOLDI	sp|Q8I6K0|PPAF3_HOLDI	tr|A0A1W7R7W4|A0A1W7R7W4_AEDAL	tr|A0A1W7R7W4|A0A1W7R7W4_AEDAL	tr|A0A1W7R7W4|A0A1W7R7W4_AEDAL	serine protease easter-like	serine protease easter-like	serine protease easter-like	serine protease easter-like	serine protease easter-like	serine protease easter-like	serine protease easter-like	serine protease easter-like	AALC636_011826.P16477	AALC636_011826.P16477	AALC636_011826.P16477	AALC636_011826.P16477	AALC636_011826.P16477	AALC636_011826.P16477	AALC636_011826.P16477	AALC636_011826.P16477	AALC636_011826.P16477
NODE_34577_length_582_cov_26.874763_g24219_i0.p1	NODE_34577_length_582_cov_26.874763_g24219_i0	IPR006170; IPR036728	Putative odorant-binding protein 56e/56a	odorant-binding protein	OBP (Odorant Binding Protein)	Salivary mosquito OBP	general odorant-binding protein 56d ; general odorant-binding protein 56d ; general odorant-binding protein 56d ; general odorant-binding protein 56d ; general odorant-binding protein 56d ; general odorant-binding protein 56d ; general odorant-binding protein 56d ; general odorant-binding protein 56d	Pheromone/general odorant binding protein; Pheromone/general odorant binding protein superfamily	41	SIFIASVTFVGAVLAVPQQQTFDDIGKIPNGETYALECLLASGLDVSSLKSLQTGDFSNGDRVKCLVKCFFEKTGFMDAAGNLNEEAIVTQLSQFMPRDQVEKLAKNCKIEGTDPCDTAYQATDCYFKNKAGLF	14566.6	135	TRUE	1	15										sp|Q8SY61|OB56D_DROME	sp|Q8SY61|OB56D_DROME	sp|Q8SY61|OB56D_DROME	tr|A0A023EGH0|A0A023EGH0_AEDAL	tr|A0A023EGH0|A0A023EGH0_AEDAL	tr|A0A023EGH0|A0A023EGH0_AEDAL	general odorant-binding protein 56d	general odorant-binding protein 56d	general odorant-binding protein 56d	general odorant-binding protein 56d	general odorant-binding protein 56d	general odorant-binding protein 56d	general odorant-binding protein 56d	general odorant-binding protein 56d	AALC636_013259.P18442	AALC636_013259.P18442	AALC636_013259.P18442	AALC636_013259.P18442	AALC636_013259.P18442	AALC636_013259.P18442	AALC636_013259.P18442	AALC636_013259.P18442	AALC636_013259.P18442
TRINITY_DN777_c0_g1_i4.p1	TRINITY_DN777_c0_g1_i4	IPR036084	uncharacterized protein, laminin, inhibitor protein	serine protease inhibitor	Protease Inhibitors	Serpin	uncharacterized LOC115267924 ; uncharacterized LOC115267924 ; uncharacterized LOC115267924 ; uncharacterized LOC115267924 ; uncharacterized LOC115267924 ; uncharacterized LOC115267924 ; uncharacterized LOC115267924 ; uncharacterized LOC115267924	Serine protease inhibitor-like superfamily	24	SSGINAEYGVSQLIEIENSNLATMKFDVLLFGTLLLVAFCCYTTVEANKLIPSPKAFCSNAPNKPIRSCPENEEFQCCGACEQLGCNKRVSNVMCFVCPSDCYCKEGYIRERAFLGTGPNRARCIPVKHCPKTT	14732.1	135	TRUE	1	47	sp|P83563|ALL6_APIME	sp|P83563|ALL6_APIME	sp|P83563|ALL6_APIME				sp|P83563|ALL6_APIME	sp|P83563|ALL6_APIME	sp|P83563|ALL6_APIME	sp|P82176|IMPI_GALME	sp|P82176|IMPI_GALME	sp|P82176|IMPI_GALME	tr|A0A6I8TV27|A0A6I8TV27_AEDAE	tr|A0A1W7R492|A0A1W7R492_AEDAL	tr|A0A1W7R492|A0A1W7R492_AEDAL	uncharacterized LOC115267924	uncharacterized LOC115267924	uncharacterized LOC115267924	uncharacterized LOC115267924	uncharacterized LOC115267924	uncharacterized LOC115267924	uncharacterized LOC115267924	uncharacterized LOC115267924	AALFPA_068983.P38925	AALFPA_068983.P38925	AALFPA_068983.P38925	AALFPA_068983.P38925	AALFPA_068983.P38925	AALFPA_068983.P38925	AALFPA_068983.P38925	AALFPA_068983.P38925	AALFPA_068983.P38925
TRINITY_DN84690_c0_g1_i1.p1	TRINITY_DN84690_c0_g1_i1	IPR005521	Putative attacin	Attacin	Immunity related	Antimicrobial	uncharacterized LOC109413484, transcript variant X1 ; uncharacterized LOC109413484, transcript variant X1 ; uncharacterized LOC109410788 ; uncharacterized LOC109410788 ; uncharacterized LOC109413484, transcript variant X1 ; uncharacterized LOC109413484, transcript variant X1 ; uncharacterized LOC109410788 ; uncharacterized LOC109410788	Attacin, C-terminal	3	SSGINAEYGGRFPLIVQNSLCVKKKFVSPLKMIRFRIHLLILLLIICCSLASCGPIPGETPSAVHRVRRQFSMNFGATHQQDEGTDVTAEAIARLWRSKSGNTEVQGSASYNQHFGGFQGDGHDYRLKLKVVFT	14824.1	135	TRUE	1	53													tr|A0A023ECY1|A0A023ECY1_AEDAL	tr|A0A023ECY1|A0A023ECY1_AEDAL	tr|A0A023ECY1|A0A023ECY1_AEDAL	uncharacterized LOC109413484, transcript variant X1	uncharacterized LOC109413484, transcript variant X1	uncharacterized LOC109410788	uncharacterized LOC109410788	uncharacterized LOC109413484, transcript variant X1	uncharacterized LOC109413484, transcript variant X1	uncharacterized LOC109410788	uncharacterized LOC109410788	AALC636_005550.P7725	AALC636_033125.P46556	AALC636_033125.P46556	AALC636_005550.P7725	AALC636_033125.P46556	AALC636_033125.P46556	AALC636_005550.P7725	AALC636_033125.P46556	AALC636_033125.P46556
NODE_14818_length_1406_cov_839.889711_g7830_i1.p2	NODE_14818_length_1406_cov_839.889711_g7830_i1	IPR013320	Putative salivary Gram negative bacteria-binding protein, Beta-1,3-glucan-binding protein	lectin	Immunity related	C type lectin?	beta-1,3-glucan-binding protein ; beta-1,3-glucan-binding protein ; beta-1,3-glucan-binding protein ; beta-1,3-glucan-binding protein ; beta-1,3-glucan-binding protein ; beta-1,3-glucan-binding protein ; beta-1,3-glucan-binding protein ; beta-1,3-glucan-binding protein	Concanavalin A-like lectin/glucanase domain superfamily	753	AVVSTQSTGAVTMKGQEKVVLTVVWLLLCVTELISGCKLSPTTASGFKAPKGQICSGQLIFEDNFNRLDRTVWEHENSLGGGGNNEFQWYSGSERNSYIKNNHLYIRPTLTSDEFGEEFLKSGVINLNEGPQSQR	14901.7	136	TRUE	1	36										sp|Q8N0N3|BGBP_PENMO	sp|Q8N0N3|BGBP_PENMO	sp|Q8N0N3|BGBP_PENMO	tr|Q5MIY7|Q5MIY7_AEDAL	tr|Q5MIY7|Q5MIY7_AEDAL	tr|Q5MIY7|Q5MIY7_AEDAL	beta-1,3-glucan-binding protein	beta-1,3-glucan-binding protein	beta-1,3-glucan-binding protein	beta-1,3-glucan-binding protein	beta-1,3-glucan-binding protein	beta-1,3-glucan-binding protein	beta-1,3-glucan-binding protein	beta-1,3-glucan-binding protein	AALC636_017633.P24603	AALFPA_077698.P50721	AALFPA_077698.P50721	AALC636_017633.P24603	AALFPA_077698.P50721	AALFPA_077698.P50721	AALC636_017633.P24603	AALFPA_077698.P50721	AALFPA_077698.P50721
NODE_17581_length_1210_cov_8.206061_g103_i7.p1	NODE_17581_length_1210_cov_8.206061_g103_i7	IPR002172; IPR023415; IPR036055	Putative nidogen, EGF-like	EGF-like	EGF-like		unspecified product ; unspecified product ; unspecified product ; unspecified product ; unspecified product ; unspecified product ; unspecified product ; unspecified product	Low-density lipoprotein (LDL) receptor class A repeat; Low-density lipoprotein (LDL) receptor class A, conserved site; LDL receptor-like superfamily	15	MFGVRFVVCWVAALVAVGYVQSALPVSQLGRASSKETNCSDDKFRCKSGRCIPKHWQCDGENDCSDGSDEDSEKCQSKVCSSEEFTCRSGTGTCIPLAWMCDQNRDCPDGSDEMSCSKYLLFITSFRGFHFGNHS	14909.7	136	TRUE	1	22										sp|P35950|LDLR_CRIGR	sp|Q9BE74|LRP12_MACFA	sp|Q9BE74|LRP12_MACFA	tr|A0A023EW69|A0A023EW69_AEDAL	tr|A0A023EW69|A0A023EW69_AEDAL	tr|A0A023EW69|A0A023EW69_AEDAL	unspecified product	unspecified product	unspecified product	unspecified product	unspecified product	unspecified product	unspecified product	unspecified product	AAEL019755-PN	AAEL019755-PN	AAEL019755-PN	AAEL019755-PN	AAEL019755-PN	AAEL019755-PN	AAEL019755-PN	AAEL019755-PN	AAEL019755-PN
NODE_12424_length_1616_cov_842.487508_g6587_i0.p2	NODE_12424_length_1616_cov_842.487508_g6587_i0	IPR013320	Putative salivary Gram negative bacteria-binding protein, Beta-1,3-glucan-binding protein	lectin	Immunity related	C type lectin?	beta-1,3-glucan-binding protein ; beta-1,3-glucan-binding protein ; beta-1,3-glucan-binding protein ; beta-1,3-glucan-binding protein ; beta-1,3-glucan-binding protein ; beta-1,3-glucan-binding protein ; beta-1,3-glucan-binding protein ; beta-1,3-glucan-binding protein	Concanavalin A-like lectin/glucanase domain superfamily	1074	QWYQRRVRGSVTMKGQEKVVLTVVWLLLCVTELISGCKLSPTTASGFKAPKGQICSGQLIFEDNFNRLDRTVWEHENSLGGGGNNEFQWYSGSERNSYIKNNHLYIRPTLTSDEFGEEFLKSGVINLNEGPQSQR	15317.2	136	TRUE	1	36										sp|Q8N0N3|BGBP_PENMO	sp|Q8N0N3|BGBP_PENMO	sp|Q8N0N3|BGBP_PENMO	tr|Q5MIY7|Q5MIY7_AEDAL	tr|Q5MIY7|Q5MIY7_AEDAL	tr|Q5MIY7|Q5MIY7_AEDAL	beta-1,3-glucan-binding protein	beta-1,3-glucan-binding protein	beta-1,3-glucan-binding protein	beta-1,3-glucan-binding protein	beta-1,3-glucan-binding protein	beta-1,3-glucan-binding protein	beta-1,3-glucan-binding protein	beta-1,3-glucan-binding protein	AALC636_017633.P24603	AALFPA_077698.P50721	AALFPA_077698.P50721	AALC636_017633.P24603	AALFPA_077698.P50721	AALFPA_077698.P50721	AALC636_017633.P24603	AALFPA_077698.P50721	AALFPA_077698.P50721
NODE_32505_length_621_cov_29.600707_g22285_i0.p2 NODE_32579_length_621_cov_31.035336_g22284_i0.p2	NODE_32505_length_621_cov_29.600707_g22285_i0; NODE_32579_length_621_cov_31.035336_g22284_i0	IPR031874	Putative cuticle protein	Cuticle protein	OTHER	OTHER	unspecified product ; unspecified product ; adult cuticle protein 1-like ; adult cuticle protein 1-like ; unspecified product ; unspecified product ; cuticular protein CPLCG family [Source:Projected from Anopheles gambiae (AGAP008447) VB Community Annotation] ; cuticular protein CPLCG family [Source:Projected from Anopheles gambiae (AGAP008447) VB Community Annotation]	Adult cuticle protein 1	52	AAANQLPKMKCFVVLVVAAISLSVEGSVIPWYWPGPVVVPAPAGLAIPGSTVVQSNPPAVVVPALPAPVAAVAVDASGVPTVVLAPAPLAPAVVVAAPAPAATSVSATRGAVHVAPLPGHSVSQQQLNLAPAPGSE	13142.4	137	TRUE	1	26													tr|A0A023EG69|A0A023EG69_AEDAL	tr|A0A182F2D7|A0A182F2D7_ANOAL	tr|A0A182F2D7|A0A182F2D7_ANOAL	unspecified product	unspecified product	adult cuticle protein 1-like	adult cuticle protein 1-like	unspecified product	unspecified product	cuticular protein CPLCG family [Source:Projected from Anopheles gambiae (AGAP008447) VB Community Annotation]	cuticular protein CPLCG family [Source:Projected from Anopheles gambiae (AGAP008447) VB Community Annotation]	AALF005288-PA	AcruBR1_000009680.P10688	AcruBR1_000009680.P10688	AALF005288-PA	ASTEI05298-PA	ASTEI05298-PA	AALF005288-PA	ACUA021756-PA	ACUA021756-PA
TRINITY_DN770_c0_g1_i1.p1 TRINITY_DN770_c0_g1_i3.p1	TRINITY_DN770_c0_g1_i1; TRINITY_DN770_c0_g1_i3	IPR000618; IPR031311	Cuticle protein	Cuticle protein	OTHER	OTHER	pupal cuticle protein 78E, putative ; pupal cuticle protein 78E, putative ; pupal cuticle protein 78E, putative ; pupal cuticle protein 78E, putative ; pupal cuticle protein 78E, putative ; pupal cuticle protein 78E, putative ; pupal cuticle protein 78E, putative ; pupal cuticle protein 78E, putative	Insect cuticle protein; Chitin-binding type R&R consensus	180	MFRLIIVSALAAVALAQNPDAEAQILSSDSVVNPDGSYAWNYETSNGIRAQEEGVGGQSAQGSASWTDRDGTPIQLTYVADVNGFQPQGAHLPREGPAPAHVLKTLEFIRANPPKDDPNFNIQALEAEIARLQALQ	14539.1	137	TRUE	1	16										sp|Q7M4F3|CUD2_SCHGR	sp|Q7M4F0|CUD9_SCHGR	sp|Q7M4F0|CUD9_SCHGR	tr|A0A182GEJ6|A0A182GEJ6_AEDAL	tr|A0A182GEJ6|A0A182GEJ6_AEDAL	tr|A0A182GEJ6|A0A182GEJ6_AEDAL	pupal cuticle protein 78E, putative	pupal cuticle protein 78E, putative	pupal cuticle protein 78E, putative	pupal cuticle protein 78E, putative	pupal cuticle protein 78E, putative	pupal cuticle protein 78E, putative	pupal cuticle protein 78E, putative	pupal cuticle protein 78E, putative	AAEL008289-PB	AAEL008289-PB	AAEL008289-PB	AAEL008289-PB	AAEL008289-PB	AAEL008289-PB	AAEL008289-PB	AAEL008289-PB	AAEL008289-PB
TRINITY_DN84690_c0_g1_i5.p1	TRINITY_DN84690_c0_g1_i5	IPR005521	Putative attacin	Attacin	Immunity related	Antimicrobial	uncharacterized LOC109410788 ; uncharacterized LOC109410788 ; uncharacterized LOC109410788 ; uncharacterized LOC109410788 ; uncharacterized LOC109410788 ; uncharacterized LOC109410788 ; uncharacterized LOC109410788 ; uncharacterized LOC109410788	Attacin, C-terminal	4	SSGINAEYGGRFPLIVQNSLCVKKKFVSPLKMIRFRIHLLILLLIICCSLASCGPIPGETPSAVHRVRRQFSMNFGATHQQDEGTDVTAEAIARLWRSKSGNTEVQGSASYNQHFGGFQGDGKAKFGGMLTLTHNY	14886.1	137	TRUE	1	53													tr|A0A023ECY1|A0A023ECY1_AEDAL	tr|A0A023ECY1|A0A023ECY1_AEDAL	tr|A0A023ECY1|A0A023ECY1_AEDAL	uncharacterized LOC109410788	uncharacterized LOC109410788	uncharacterized LOC109410788	uncharacterized LOC109410788	uncharacterized LOC109410788	uncharacterized LOC109410788	uncharacterized LOC109410788	uncharacterized LOC109410788	AALC636_033125.P46556	AALC636_033125.P46556	AALC636_033125.P46556	AALC636_033125.P46556	AALC636_033125.P46556	AALC636_033125.P46556	AALC636_033125.P46556	AALC636_033125.P46556	AALC636_033125.P46556
TRINITY_DN28342_c0_g2_i1.p1	TRINITY_DN28342_c0_g2_i1	IPR001841; IPR013083	uncharacterized, RING finger protein	uncharacterized, RING finger protein	OTHER	uncharacterized	RING finger protein 44-like, transcript variant X6 ; RING finger protein 44-like, transcript variant X6 ; RING finger protein 44-like, transcript variant X6 ; RING finger protein 44-like, transcript variant X6 ; RING finger protein 44, transcript variant X7 ; RING finger protein 44, transcript variant X7 ; RING finger protein 44, transcript variant X7 ; RING finger protein 44, transcript variant …	Zinc finger, RING-type; Zinc finger, RING/FYVE/PHD-type	8	SATPSAYSGILLNFLAMFPLSTYGQPDLNSPDSNETENYEALLSLAERLGEAKPRGLARPEIDQLPSYKFNAETHTGDQTSCVVCMCDFEARQILRVLPCSHEFHAKCVDKWLRSNRTCPICRGNASEYFESSEEQ	15228	137	TRUE	1	24										sp|Q9H0F5|RNF38_HUMAN	sp|Q7L0R7|RNF44_HUMAN	sp|Q7L0R7|RNF44_HUMAN	tr|A0A182GF36|A0A182GF36_AEDAL	tr|A0A182GF36|A0A182GF36_AEDAL	tr|A0A182GF36|A0A182GF36_AEDAL	RING finger protein 44-like, transcript variant X6	RING finger protein 44-like, transcript variant X6	RING finger protein 44-like, transcript variant X6	RING finger protein 44-like, transcript variant X6	RING finger protein 44, transcript variant X7	RING finger protein 44, transcript variant X7	RING finger protein 44, transcript variant X7	RING finger protein 44, transcript variant X7	AALC636_004074.P5697	AALC636_004074.P5697	AALC636_004074.P5697	AALC636_004074.P5696	AALC636_004074.P5696	AALC636_004074.P5696	CQUJHB014339.P22234	CQUJHB014339.P22234	CQUJHB014339.P22234
TRINITY_DN16647_c0_g1_i6.p1	TRINITY_DN16647_c0_g1_i6	IPR000974; IPR001916; IPR019799; IPR023346	Glycoside hydrolase family 22, lysozyme c-1, Putative cpij010731 lysozyme c-4	Hydrolase/Lysozyme	Enzyme/Immunity related	Glycoside hydrolase/Lysozyme	lysozyme c-1-like, transcript variant X1 ; lysozyme c-1-like, transcript variant X1 ; lysozyme c-1-like, transcript variant X1 ; lysozyme c-1-like, transcript variant X1 ; lysozyme c-1-like, transcript variant X1 ; lysozyme c-1-like, transcript variant X1 ; lysozyme c-1-like, transcript variant X1 ; lysozyme c-1-like, transcript variant X1	Glycoside hydrolase, family 22, lysozyme; Glycoside hydrolase, family 22; Glycoside hydrolase family 22 domain; Lysozyme-like domain superfamily	28	ISCLLIVVCLCPIDAKVFQKCALAKLLDSYQISRSLISNWICMVNAESGADTSKKVTLDNQTTSYGIFQINSKDWCRAGRKGGKCNKNCEAFLTDDISDDIECAKQIHKDQGFSYWKGWVNKCKQKPLPDISMCWN	15309.7	137	TRUE	1	15										sp|Q17005|LYSC1_ANOGA	sp|P79180|LYSC_HYLLA	sp|P79180|LYSC_HYLLA	tr|A0A023EGJ2|A0A023EGJ2_AEDAL	tr|A0A023EGJ2|A0A023EGJ2_AEDAL	tr|A0A023EGJ2|A0A023EGJ2_AEDAL	lysozyme c-1-like, transcript variant X1	lysozyme c-1-like, transcript variant X1	lysozyme c-1-like, transcript variant X1	lysozyme c-1-like, transcript variant X1	lysozyme c-1-like, transcript variant X1	lysozyme c-1-like, transcript variant X1	lysozyme c-1-like, transcript variant X1	lysozyme c-1-like, transcript variant X1	AALC636_006381.P8898	AALC636_006381.P8898	AALC636_006381.P8898	AALC636_006381.P8898	AALC636_006381.P8898	AALC636_006381.P8898	AALC636_006381.P8898	AALC636_006381.P8898	AALC636_006381.P8898
NODE_8796_length_2022_cov_10.116421_g4606_i0.p1 NODE_8950_length_2000_cov_10.913625_g4606_i1.p1 NODE_18894_length_1119_cov_10.061090_g4606_i3.p1 NODE_18996_length_1119_cov_10.426692_g10767_i0.p1 TRINITY_DN15658_c0_g1_i17.p1 TRINITY_DN15658_c0_g1_i6.p1 TRINITY_DN15658_c0_g1_i8.p1	NODE_8796_length_2022_cov_10.116421_g4606_i0; NODE_8950_length_2000_cov_10.913625_g4606_i1; NODE_18894_length_1119_cov_10.061090_g4606_i3; NODE_18996_length_1119_cov_10.426692_g10767_i0; TRINITY_DN15658_c0_g1_i17; TRINITY_DN15658_c0_g1_i6; TRINITY_DN15658_c0_g1_i8	IPR006170; IPR036728	Putative cpij001872 odorant-binding protein 56a	odorant-binding protein	OBP (Odorant Binding Protein)	Salivary mosquito OBP	uncharacterized LOC115255428 ; uncharacterized LOC115255428 ; uncharacterized LOC115255428 ; uncharacterized LOC115255428 ; uncharacterized LOC115255428 ; uncharacterized LOC115255428 ; uncharacterized LOC115255428 ; uncharacterized LOC115255428	Pheromone/general odorant binding protein; Pheromone/general odorant binding protein superfamily	147	MNLFVLFFNVACLAACWAGYTDNQWNQLQLKSEKCRKQLQLPEDSDIPARAHRGDVTMATELFKKFVHCESSSMGFVDENGLPIKKTLVDFMTEGHNNTLVQELVDRCAGGELGEQPHERAFNYYKCFWTQKKFEV	15673.9	137	TRUE	1	18													tr|A0A023EG24|A0A023EG24_AEDAL	tr|A0A023EG24|A0A023EG24_AEDAL	tr|A0A023EG24|A0A023EG24_AEDAL	uncharacterized LOC115255428	uncharacterized LOC115255428	uncharacterized LOC115255428	uncharacterized LOC115255428	uncharacterized LOC115255428	uncharacterized LOC115255428	uncharacterized LOC115255428	uncharacterized LOC115255428	AALFPA_060051.P26844	AALFPA_060051.P26844	AALFPA_060051.P26844	AALFPA_060051.P26844	AALFPA_060051.P26844	AALFPA_060051.P26844	AALFPA_060051.P26844	AALFPA_060051.P26844	AALFPA_060051.P26844
TRINITY_DN5401_c0_g2_i1.p1	TRINITY_DN5401_c0_g2_i1	IPR006170; IPR036728	General odorant-binding protein, Obp11	odorant-binding protein	OBP (Odorant Binding Protein)	Salivary mosquito OBP	Obp11 [Source:UniProtKB/TrEMBL;Acc:M4W725] ; Obp11 [Source:UniProtKB/TrEMBL;Acc:M4W725] ; Obp11 [Source:UniProtKB/TrEMBL;Acc:M4W725] ; Obp11 [Source:UniProtKB/TrEMBL;Acc:M4W725] ; general odorant-binding protein 56d ; general odorant-binding protein 56d ; general odorant-binding protein 56d ; general odorant-binding protein 56d	Pheromone/general odorant binding protein; Pheromone/general odorant binding protein superfamily	45	MRLSIFIASVTFVGAVLAVPQQQTFDDIGKIPNGETYALECLLASGLDVSSLKSLQTGDFSNGDRVKCLVKCFFEKTGFMDAAGNLNEEAIVTQLSQFMPRDQVEKLAKNCKIEGTDPCDTAYQATDCYFKNKAGLF	14967.1	138	TRUE	1	18										sp|Q8SY61|OB56D_DROME	sp|Q8SY61|OB56D_DROME	sp|Q8SY61|OB56D_DROME	tr|M4W725|M4W725_AEDAL	tr|M4W725|M4W725_AEDAL	tr|M4W725|M4W725_AEDAL	Obp11 [Source:UniProtKB/TrEMBL;Acc:M4W725]	Obp11 [Source:UniProtKB/TrEMBL;Acc:M4W725]	Obp11 [Source:UniProtKB/TrEMBL;Acc:M4W725]	Obp11 [Source:UniProtKB/TrEMBL;Acc:M4W725]	general odorant-binding protein 56d	general odorant-binding protein 56d	general odorant-binding protein 56d	general odorant-binding protein 56d	AALF007517-PA	AALF007517-PA	AALF007517-PA	AALC636_013259.P18442	AALC636_013259.P18442	AALC636_013259.P18442	AALC636_013259.P18442	AALC636_013259.P18442	AALC636_013259.P18442
TRINITY_DN1541_c0_g2_i1.p1	TRINITY_DN1541_c0_g2_i1	IPR020190	Pro-corazonin	XXX Pro-corazonin	OTHER	OTHER	pro-corazonin, transcript variant X2 ; pro-corazonin, transcript variant X2 ; pro-corazonin, transcript variant X2 ; pro-corazonin, transcript variant X2 ; pro-corazonin, transcript variant X2 ; pro-corazonin, transcript variant X2 ; pro-corazonin, transcript variant X2 ; pro-corazonin, transcript variant X2	Procorazonin	13	MKHVFSTSLIVSLFVIFTDAQTFQYSRGWTNGKRSSPEQTAPSRTLLPHIPLGIDKPDEECRLLIQRFLKSPCDVRLANAIVSRNKDLLRDMADDVNDGTALLYDPVPMVDTTAGEDVRFKRGTIDRHLLGDDMRRF	15564.8	138	TRUE	1	20										sp|Q17AN4|CORZ_AEDAE	sp|Q17AN4|CORZ_AEDAE	sp|Q17AN4|CORZ_AEDAE	tr|A0A182H8M3|A0A182H8M3_AEDAL	tr|A0A182H8M3|A0A182H8M3_AEDAL	tr|A0A182H8M3|A0A182H8M3_AEDAL	pro-corazonin, transcript variant X2	pro-corazonin, transcript variant X2	pro-corazonin, transcript variant X2	pro-corazonin, transcript variant X2	pro-corazonin, transcript variant X2	pro-corazonin, transcript variant X2	pro-corazonin, transcript variant X2	pro-corazonin, transcript variant X2	AALC636_005848.P8119	AALC636_005848.P8119	AALC636_005848.P8119	AALC636_005848.P8119	AALC636_005848.P8119	AALC636_005848.P8119	AALC636_005848.P8119	AALC636_005848.P8119	AALC636_005848.P8119
NODE_45671_length_433_cov_118.097884_g35241_i0.p1	NODE_45671_length_433_cov_118.097884_g35241_i0	IPR036728	Putative short d7 salivary protein d7s5	D7 salivary protein	OBP (Odorant Binding Protein)	Culicine short D7 proteins?	uncharacterized LOC109421605 ; uncharacterized LOC109421605 ; uncharacterized LOC109421605 ; uncharacterized LOC109421605 ; uncharacterized LOC109421605 ; uncharacterized LOC109421605 ; uncharacterized LOC109421605 ; uncharacterized LOC109421605	Pheromone/general odorant binding protein superfamily	8	QWYQRRVRGNNDRQSPSLLLIVIMWVSLALVVASFLAAEAAEDVYKICAENTIDHENQWKHHILCKVATFNMQDHDNQQLMKDTIKFMDCVFTKMAWMDERSKELKVSKIINDLNLGTDEKKKQQICICEGSASVAAH	15926.4	139	TRUE	1	40													tr|A0A1W7R7P7|A0A1W7R7P7_AEDAL	tr|A0A1W7R7P7|A0A1W7R7P7_AEDAL	tr|A0A1W7R7P7|A0A1W7R7P7_AEDAL	uncharacterized LOC109421605	uncharacterized LOC109421605	uncharacterized LOC109421605	uncharacterized LOC109421605	uncharacterized LOC109421605	uncharacterized LOC109421605	uncharacterized LOC109421605	uncharacterized LOC109421605	AALC636_009437.P13179	AALC636_009437.P13179	AALC636_009437.P13179	AALC636_009437.P13179	AALC636_009437.P13179	AALC636_009437.P13179	AALC636_009437.P13179	AALC636_009437.P13179	AALC636_009437.P13179
NODE_5610_length_2569_cov_33.255370_g1224_i2.p1 NODE_5769_length_2569_cov_34.810263_g2976_i0.p1 TRINITY_DN1238_c0_g1_i24.p1	NODE_5610_length_2569_cov_33.255370_g1224_i2; NODE_5769_length_2569_cov_34.810263_g2976_i0; TRINITY_DN1238_c0_g1_i24	IPR016179; IPR022352; IPR022353; IPR036438; IPR040228	insulin family, Putative ilgf like family	insulin-like	OTHER	OTHER	Putative ilgf like family [Source:UniProtKB/TrEMBL;Acc:A0A023EEM2] ; Putative ilgf like family [Source:UniProtKB/TrEMBL;Acc:A0A023EEM2] ; Putative ilgf like family [Source:UniProtKB/TrEMBL;Acc:A0A023EEM2] ; Putative ilgf like family [Source:UniProtKB/TrEMBL;Acc:A0A023EEM2] ; Putative ilgf like family [Source:UniProtKB/TrEMBL;Acc:A0A023EEM2] ; Putative ilgf like family [Source:UniProtKB/TrEMBL;Acc…	Insulin-like; Insulin family; Insulin, conserved site; Insulin-like superfamily; Insulin-related peptide, invertebrates	511	MQSRSINLFRALLMVVMQVALLSLFVSRAHGSPLASPSGSNADGLLHHTRSRYCGRKLTETLALLCQGRYPMMSHHRSEYLSDQPQPQVEVEVATLPDSNGHGFPYSRSTGHRRVRRGGIYDECCKKSCSYAELRSYCE	15604.8	140	TRUE	1	31	sp|A0A0B5A8P8|INS2_CONIM	sp|A0A0B5ABE4|INS1B_CONQU	sp|A0A0B5ABE4|INS1B_CONQU				sp|A0A0B5A8P8|INS2_CONIM	sp|A0A0B5ABE4|INS1B_CONQU	sp|A0A0B5ABE4|INS1B_CONQU	sp|P15131|LIRP_LOCMI	sp|C0HKS4|IRP2_AGRIP	sp|C0HKS4|IRP2_AGRIP	tr|A0A023EEM2|A0A023EEM2_AEDAL	tr|A0A023EEM2|A0A023EEM2_AEDAL	tr|A0A023EEM2|A0A023EEM2_AEDAL	Putative ilgf like family [Source:UniProtKB/TrEMBL;Acc:A0A023EEM2]	Putative ilgf like family [Source:UniProtKB/TrEMBL;Acc:A0A023EEM2]	Putative ilgf like family [Source:UniProtKB/TrEMBL;Acc:A0A023EEM2]	Putative ilgf like family [Source:UniProtKB/TrEMBL;Acc:A0A023EEM2]	Putative ilgf like family [Source:UniProtKB/TrEMBL;Acc:A0A023EEM2]	Putative ilgf like family [Source:UniProtKB/TrEMBL;Acc:A0A023EEM2]	Putative ilgf like family [Source:UniProtKB/TrEMBL;Acc:A0A023EEM2]	Putative ilgf like family [Source:UniProtKB/TrEMBL;Acc:A0A023EEM2]	AALF000501-PA	AALF000501-PA	AALF000501-PA	AALF000501-PA	AALF000501-PA	AALF000501-PA	AALF000501-PA	AALF000501-PA	AALF000501-PA
NODE_43233_length_460_cov_1.683951_g32853_i0.p1 NODE_43139_length_460_cov_1.748148_g32712_i0.p1	NODE_43233_length_460_cov_1.683951_g32853_i0; NODE_43139_length_460_cov_1.748148_g32712_i0	IPR002557; IPR036508	Putative peritrophin-1, Putative chitinase 1	Chitinase	Enzyme	Chitinase	uncharacterized LOC109415753 ; uncharacterized LOC109415753 ; uncharacterized LOC109415753 ; uncharacterized LOC109415753 ; uncharacterized LOC109415753 ; uncharacterized LOC109415753 ; uncharacterized LOC109415753 ; uncharacterized LOC109415753	Chitin binding domain; Chitin binding domain superfamily	4	LLLEVVHSAPARNCPHQPSTPGTHHRPHESDCSKYYVCNWGELIEKKCPSNRYWSQGVRTCVRSCPNESNWNPISRPPTIQPATVTTTSYTTPKSSFIQPTTTTTTTTVTDEQTLWDADDFFATESAMYDHDIDVRVTT	15690.3	140	TRUE	1	8										sp|O76217|PE1_ANOGA	sp|O76217|PE1_ANOGA	sp|O76217|PE1_ANOGA	tr|A0A2P0P9M9|A0A2P0P9M9_CHRMG	tr|A0A0J7KWG3|A0A0J7KWG3_LASNI	tr|A0A0J7KWG3|A0A0J7KWG3_LASNI	uncharacterized LOC109415753	uncharacterized LOC109415753	uncharacterized LOC109415753	uncharacterized LOC109415753	uncharacterized LOC109415753	uncharacterized LOC109415753	uncharacterized LOC109415753	uncharacterized LOC109415753	AALC636_007037.P9735	AALC636_007037.P9735	AALC636_007037.P9735	AALC636_007037.P9735	AALC636_007037.P9735	AALC636_007037.P9735	AALC636_007037.P9735	AALC636_007037.P9735	AALC636_007037.P9735
TRINITY_DN569_c0_g1_i1.p1	TRINITY_DN569_c0_g1_i1	IPR002172; IPR023415; IPR036055	Putative nidogen, EGF-like	EGF-like	EGF-like		unspecified product ; unspecified product ; unspecified product ; unspecified product ; unspecified product ; unspecified product ; unspecified product ; unspecified product	Low-density lipoprotein (LDL) receptor class A repeat; Low-density lipoprotein (LDL) receptor class A, conserved site; LDL receptor-like superfamily	4	PAKRITMFGVRFVVCWVAALVAVGYVQSALPVSQLGRASSKETNCSDDKFRCKSGRCIPKHWQCDGENDCSDGSDEDSEKCQSKVCSSEEFTCRSGTGTCIPLAWMCDQNRDCPDGSDEMSCSKYLLFITSFRGFHFGNHS	15576.5	142	TRUE	1	28										sp|P35950|LDLR_CRIGR	sp|Q9BE74|LRP12_MACFA	sp|Q9BE74|LRP12_MACFA	tr|A0A023EW69|A0A023EW69_AEDAL	tr|A0A023EW69|A0A023EW69_AEDAL	tr|A0A023EW69|A0A023EW69_AEDAL	unspecified product	unspecified product	unspecified product	unspecified product	unspecified product	unspecified product	unspecified product	unspecified product	AAEL019755-PN	AAEL019755-PN	AAEL019755-PN	AAEL019755-PN	AAEL019755-PN	AAEL019755-PN	AAEL019755-PN	AAEL019755-PN	AAEL019755-PN
NODE_5470_length_2600_cov_166.269548_g2830_i0.p2 NODE_5637_length_2600_cov_175.950884_g2902_i0.p2	NODE_5470_length_2600_cov_166.269548_g2830_i0; NODE_5637_length_2600_cov_175.950884_g2902_i0	IPR007110; IPR013783; IPR036179	Immunoglobulin, Ig-like domain-containing protein	Immunoglobulin	Immunity related		unspecified product ; unspecified product ; unspecified product ; unspecified product ; unspecified product ; unspecified product ; unspecified product ; unspecified product	Immunoglobulin-like domain; Immunoglobulin-like fold; Immunoglobulin-like domain superfamily	1617	MFTTTHMLTIGMMNLKILYLLAMMAMLAPQINGRAVDLDQDNSLSASSSSTVPRMSRPNFVKITSPPPVQITQVRGSTIELECEVMGSPTPTVQWVHGSGQTADVSHQNLKRSIKAKALIDFFLLPSPFYPPVGRCHHEHH	15583.1	142	TRUE	1	33				sp|G4V4G1|IGFBP_CUPSA	sp|G4V4G1|IGFBP_CUPSA	sp|G4V4G1|IGFBP_CUPSA				sp|Q09024|IMPL2_DROME	sp|Q98902|L1CAM_TAKRU	sp|Q98902|L1CAM_TAKRU	tr|A0A182GYS1|A0A182GYS1_AEDAL	tr|A0A182GYS1|A0A182GYS1_AEDAL	tr|A0A182GYS1|A0A182GYS1_AEDAL	unspecified product	unspecified product	unspecified product	unspecified product	unspecified product	unspecified product	unspecified product	unspecified product	AALF018304-PA	AALF018304-PA	AALF018304-PA	AALF018304-PA	AALF018304-PA	AALF018304-PA	AALF018304-PA	AALF018304-PA	AALF018304-PA
TRINITY_DN1937_c0_g1_i6.p2	TRINITY_DN1937_c0_g1_i6	IPR001792; IPR017968; IPR020456; IPR036046	Acylphosphatase	Hydrolase	Enzyme	Hydrolase	acylphosphatase-2, transcript variant X2 ; acylphosphatase-2, transcript variant X2 ; acyl phosphatase, putative ; acyl phosphatase, putative ; acylphosphatase-2, transcript variant X2 ; acylphosphatase-2, transcript variant X2 ; acyl phosphatase, putative ; acyl phosphatase, putative	Acylphosphatase-like domain; Acylphosphatase, conserved site; Acylphosphatase; Acylphosphatase-like domain superfamily	1	SSGINAEYGMFVRVAFLVCYVFLIVPIVATDDESASDRKGSLSEMAGKLFACDFEVFGIVQGVFFRKYTQKQATSLGLKGWCMNTRDGTVKGQMEGEVKPMNEMKHWLQTKGSPSSRIDKAVFSEMKEIAKYSFNDFSIKR	15823.3	142	TRUE	1	30										sp|Q9VF36|ACYP2_DROME	sp|Q9VF36|ACYP2_DROME	sp|Q9VF36|ACYP2_DROME	tr|A0A023EEW2|A0A023EEW2_AEDAL	tr|A0A6I8TG74|A0A6I8TG74_AEDAE	tr|A0A6I8TG74|A0A6I8TG74_AEDAE	acylphosphatase-2, transcript variant X2	acylphosphatase-2, transcript variant X2	acyl phosphatase, putative	acyl phosphatase, putative	acylphosphatase-2, transcript variant X2	acylphosphatase-2, transcript variant X2	acyl phosphatase, putative	acyl phosphatase, putative	AALC636_034413.P48405	AAEL008369-PC	AAEL008369-PC	AALC636_034413.P48405	AAEL008369-PC	AAEL008369-PC	AALC636_034413.P48405	AAEL008369-PC	AAEL008369-PC
NODE_25546_length_818_cov_15.846658_g15902_i0.p1	NODE_25546_length_818_cov_15.846658_g15902_i0	IPR006170; IPR036728	Putative salivary odorant binding protein, General odorant-binding protein 99b	odorant-binding protein	OBP (Odorant Binding Protein)	Salivary mosquito OBP	uncharacterized LOC109426446 ; uncharacterized LOC109426446 ; uncharacterized LOC109426446 ; uncharacterized LOC109426446 ; uncharacterized LOC109426446 ; uncharacterized LOC109426446 ; uncharacterized LOC109426446 ; uncharacterized LOC109426446	Pheromone/general odorant binding protein; Pheromone/general odorant binding protein superfamily	70	MATHRCLITAALLVLLVTLTSGSDDATAKRKQYDHNKLMCSKIVRSTKEQWEGYQQSKYPESHETACFLRCVSILSGSYDDETGVNVDVLFETFGKGMTAEEYAEESKPCLALRDEVECYCMKAFKPLMCMREQYKKRNAA	16029.4	142	TRUE	1	22										sp|Q9VAI6|OB99B_DROME	sp|Q9VAI6|OB99B_DROME	sp|Q9VAI6|OB99B_DROME	tr|A0A023EG89|A0A023EG89_AEDAL	tr|A0A023EG89|A0A023EG89_AEDAL	tr|A0A023EG89|A0A023EG89_AEDAL	uncharacterized LOC109426446	uncharacterized LOC109426446	uncharacterized LOC109426446	uncharacterized LOC109426446	uncharacterized LOC109426446	uncharacterized LOC109426446	uncharacterized LOC109426446	uncharacterized LOC109426446	AALC636_018629.P26044	AALC636_018629.P26044	AALC636_018629.P26044	AALC636_018629.P26044	AALC636_018629.P26044	AALC636_018629.P26044	AALC636_018629.P26044	AALC636_018629.P26044	AALC636_018629.P26044
TRINITY_DN1592_c0_g1_i34.p1	TRINITY_DN1592_c0_g1_i34	IPR006170; IPR036728	Odorant binding protein, Putative pbp/gobp family	odorant-binding protein	OBP (Odorant Binding Protein)	Salivary mosquito OBP	uncharacterized LOC109426446 ; uncharacterized LOC109426446 ; uncharacterized LOC109426446 ; uncharacterized LOC109426446 ; uncharacterized LOC109426446 ; uncharacterized LOC109426446 ; uncharacterized LOC109426446 ; uncharacterized LOC109426446	Pheromone/general odorant binding protein; Pheromone/general odorant binding protein superfamily	49	MATHRCLITAALLVLLVMLTSGSDDATAKRKKYDHNKLMCSKIVRSTKEQWEGYQSSQYPETHETACFLRCVSILSGSYDDETGVNVDVLFETFGKGMTAEEYAEESKPCLALRDEVECYCMKAFKPLMCMREQYKKRNAA	16032.5	142	TRUE	1	28										sp|Q9VAI6|OB99B_DROME	sp|Q9VAI6|OB99B_DROME	sp|Q9VAI6|OB99B_DROME	tr|A0A023EGC3|A0A023EGC3_AEDAL	tr|A0A023EGC3|A0A023EGC3_AEDAL	tr|A0A023EGC3|A0A023EGC3_AEDAL	uncharacterized LOC109426446	uncharacterized LOC109426446	uncharacterized LOC109426446	uncharacterized LOC109426446	uncharacterized LOC109426446	uncharacterized LOC109426446	uncharacterized LOC109426446	uncharacterized LOC109426446	AALC636_018629.P26044	AALC636_018629.P26044	AALC636_018629.P26044	AALC636_018629.P26044	AALC636_018629.P26044	AALC636_018629.P26044	AALC636_018629.P26044	AALC636_018629.P26044	AALC636_018629.P26044
NODE_29819_length_686_cov_23.042789_g19693_i0.p1	NODE_29819_length_686_cov_23.042789_g19693_i0	IPR006170; IPR036728	Putative salivary odorant binding protein, General odorant-binding protein 99b	odorant-binding protein	OBP (Odorant Binding Protein)	Salivary mosquito OBP	uncharacterized LOC109426446 ; uncharacterized LOC109426446 ; uncharacterized LOC109402143 ; uncharacterized LOC109402143 ; uncharacterized LOC109426446 ; uncharacterized LOC109426446 ; uncharacterized LOC109402143 ; uncharacterized LOC109402143	Pheromone/general odorant binding protein; Pheromone/general odorant binding protein superfamily	20	MATHRCLITAALLVLLVTLTSGSDDATAKRKQYDHNKLMCSKIVRSTKEQWEGYQQSKYPESHETACFLRCVSILSGSYDDETGVNVDVLFETFGKGMTAEEYAEESKPCLALRDEVECYCMKAFKPLMCMREQYKKRNTA	16059.4	142	TRUE	1	22										sp|Q9VAI6|OB99B_DROME	sp|Q9VAI6|OB99B_DROME	sp|Q9VAI6|OB99B_DROME	tr|A0A023EG89|A0A023EG89_AEDAL	tr|A0A023EG89|A0A023EG89_AEDAL	tr|A0A023EG89|A0A023EG89_AEDAL	uncharacterized LOC109426446	uncharacterized LOC109426446	uncharacterized LOC109402143	uncharacterized LOC109402143	uncharacterized LOC109426446	uncharacterized LOC109426446	uncharacterized LOC109402143	uncharacterized LOC109402143	AALC636_018629.P26044	AALC636_022452.P31422	AALC636_022452.P31422	AALC636_018629.P26044	AALC636_022452.P31422	AALC636_022452.P31422	AALC636_018629.P26044	AALC636_022452.P31422	AALC636_022452.P31422
TRINITY_DN1592_c0_g1_i27.p1 TRINITY_DN1592_c0_g1_i33.p1	TRINITY_DN1592_c0_g1_i27; TRINITY_DN1592_c0_g1_i33	IPR006170; IPR036728	Odorant binding protein, Putative pbp/gobp family	odorant-binding protein	OBP (Odorant Binding Protein)	Salivary mosquito OBP	uncharacterized LOC109426446 ; uncharacterized LOC109426446 ; uncharacterized LOC109402143 ; uncharacterized LOC109402143 ; uncharacterized LOC109426446 ; uncharacterized LOC109426446 ; uncharacterized LOC109402143 ; uncharacterized LOC109402143	Pheromone/general odorant binding protein; Pheromone/general odorant binding protein superfamily	40	MATHRCLITAALLVLLVMLTSGSDDATAKRKKYDHNKLMCSKIVRSTKEQWEGYQSSQYPETHETACFLRCVSILSGSYDDETGVNVDVLFETFGKGMTAEEYAEESKPCLALRDEVECYCMKAFKPLMCMREQYKKRNTA	16062.5	142	TRUE	1	28										sp|Q9VAI6|OB99B_DROME	sp|Q9VAI6|OB99B_DROME	sp|Q9VAI6|OB99B_DROME	tr|A0A023EGC3|A0A023EGC3_AEDAL	tr|A0A023EGC3|A0A023EGC3_AEDAL	tr|A0A023EGC3|A0A023EGC3_AEDAL	uncharacterized LOC109426446	uncharacterized LOC109426446	uncharacterized LOC109402143	uncharacterized LOC109402143	uncharacterized LOC109426446	uncharacterized LOC109426446	uncharacterized LOC109402143	uncharacterized LOC109402143	AALC636_018629.P26044	AALC636_022452.P31422	AALC636_022452.P31422	AALC636_018629.P26044	AALC636_022452.P31422	AALC636_022452.P31422	AALC636_018629.P26044	AALC636_022452.P31422	AALC636_022452.P31422
TRINITY_DN1592_c0_g1_i37.p1 TRINITY_DN1592_c0_g1_i7.p1	TRINITY_DN1592_c0_g1_i37; TRINITY_DN1592_c0_g1_i7	IPR006170; IPR036728	Putative salivary odorant binding protein, General odorant-binding protein 99b	odorant-binding protein	OBP (Odorant Binding Protein)	Salivary mosquito OBP	uncharacterized LOC109426446 ; uncharacterized LOC109426446 ; uncharacterized LOC109426446 ; uncharacterized LOC109426446 ; uncharacterized LOC109426446 ; uncharacterized LOC109426446 ; uncharacterized LOC109426446 ; uncharacterized LOC109426446	Pheromone/general odorant binding protein; Pheromone/general odorant binding protein superfamily	81	MATHRCLITAALLVLLVMLTSGSDDATAKRKKYDHNKLMCSKIVRSTKEQWEGYQLSKYPENHETACFLRCVSILSGSYDDETGVNVDVLFETFGKGMTAEEYAEESKPCLALRDEVECYCMKAFKPLMCMREQYKKRNAA	16071.6	142	TRUE	1	28										sp|Q9VAI6|OB99B_DROME	sp|Q9VAI6|OB99B_DROME	sp|Q9VAI6|OB99B_DROME	tr|A0A023EG89|A0A023EG89_AEDAL	tr|A0A023EG89|A0A023EG89_AEDAL	tr|A0A023EG89|A0A023EG89_AEDAL	uncharacterized LOC109426446	uncharacterized LOC109426446	uncharacterized LOC109426446	uncharacterized LOC109426446	uncharacterized LOC109426446	uncharacterized LOC109426446	uncharacterized LOC109426446	uncharacterized LOC109426446	AALC636_018629.P26044	AALC636_018629.P26044	AALC636_018629.P26044	AALC636_018629.P26044	AALC636_018629.P26044	AALC636_018629.P26044	AALC636_018629.P26044	AALC636_018629.P26044	AALC636_018629.P26044
TRINITY_DN1592_c0_g1_i31.p1	TRINITY_DN1592_c0_g1_i31	IPR006170; IPR036728	Putative salivary odorant binding protein, General odorant-binding protein 99b	odorant-binding protein	OBP (Odorant Binding Protein)	Salivary mosquito OBP	uncharacterized LOC109426446 ; uncharacterized LOC109426446 ; uncharacterized LOC109402143 ; uncharacterized LOC109402143 ; uncharacterized LOC109426446 ; uncharacterized LOC109426446 ; uncharacterized LOC109402143 ; uncharacterized LOC109402143	Pheromone/general odorant binding protein; Pheromone/general odorant binding protein superfamily	55	MATHRCLITAALLVLLVMLTSGSDDATAKRKKYDHNKLMCSKIVRSTKEQWEGYQLSKYPENHETACFLRCVSILSGSYDDETGVNVDVLFETFGKGMTAEEYAEESKPCLALRDEVECYCMKAFKPLMCMREQYKKRNTA	16101.6	142	TRUE	1	28										sp|Q9VAI6|OB99B_DROME	sp|Q9VAI6|OB99B_DROME	sp|Q9VAI6|OB99B_DROME	tr|A0A023EG89|A0A023EG89_AEDAL	tr|A0A023EG89|A0A023EG89_AEDAL	tr|A0A023EG89|A0A023EG89_AEDAL	uncharacterized LOC109426446	uncharacterized LOC109426446	uncharacterized LOC109402143	uncharacterized LOC109402143	uncharacterized LOC109426446	uncharacterized LOC109426446	uncharacterized LOC109402143	uncharacterized LOC109402143	AALC636_018629.P26044	AALC636_022452.P31422	AALC636_022452.P31422	AALC636_018629.P26044	AALC636_022452.P31422	AALC636_022452.P31422	AALC636_018629.P26044	AALC636_022452.P31422	AALC636_022452.P31422
TRINITY_DN7687_c0_g1_i2.p1 TRINITY_DN7687_c0_g1_i4.p1	TRINITY_DN7687_c0_g1_i2; TRINITY_DN7687_c0_g1_i4	IPR031424; IPR045860	Protein quiver, scoloptoxin family	secreted protein	secreted protein	unspecific secreted	uncharacterized LOC109415604, transcript variant X2 ; uncharacterized LOC109415604, transcript variant X2 ; uncharacterized LOC109415604, transcript variant X2 ; uncharacterized LOC109415604, transcript variant X2 ; uncharacterized LOC109415604, transcript variant X2 ; uncharacterized LOC109415604, transcript variant X2 ; uncharacterized LOC109415604, transcript variant X2 ; uncharacterized LOC10…	Protein quiver; Snake toxin-like superfamily	58	MAVLQSIILASVLLLSIIVQKGDAIRCFTCNSADDSMCSYDKPPSDMLVDCDTHKDGNKYTFCRKIVQSIEFSVNNLPPDTRIIRGCGWDESSYKGKCYQRSGFGGRQEVCACYEDSCNGASSVQVTLGLVLAAALAYLVRA	15465.7	143	TRUE	1	24													tr|A0A023EGA3|A0A023EGA3_AEDAL	tr|A0A023EGA3|A0A023EGA3_AEDAL	tr|A0A023EGA3|A0A023EGA3_AEDAL	uncharacterized LOC109415604, transcript variant X2	uncharacterized LOC109415604, transcript variant X2	uncharacterized LOC109415604, transcript variant X2	uncharacterized LOC109415604, transcript variant X2	uncharacterized LOC109415604, transcript variant X2	uncharacterized LOC109415604, transcript variant X2	uncharacterized LOC109415604, transcript variant X2	uncharacterized LOC109415604, transcript variant X2	AALC636_032445.P45635	AALC636_032445.P45635	AALC636_032445.P45635	AALC636_032445.P45635	AALC636_032445.P45635	AALC636_032445.P45635	AALC636_032445.P45635	AALC636_032445.P45635	AALC636_032445.P45635
NODE_27112_length_761_cov_64.294618_g17321_i0.p1 NODE_27196_length_761_cov_66.735127_g17325_i0.p1 TRINITY_DN16647_c0_g1_i8.p1	NODE_27112_length_761_cov_64.294618_g17321_i0; NODE_27196_length_761_cov_66.735127_g17325_i0; TRINITY_DN16647_c0_g1_i8	IPR000974; IPR001916; IPR019799; IPR023346	Glycoside hydrolase family 22, lysozyme c-1, Putative cpij010731 lysozyme c-4	Hydrolase/Lysozyme	Enzyme/Immunity related	Glycoside hydrolase/Lysozyme	Putative cpij010731 lysozyme c-4 [Source:UniProtKB/TrEMBL;Acc:A0A023EGJ2] ; lysozyme c-1-like ; unspecified product ; unspecified product ; Putative cpij010731 lysozyme c-4 [Source:UniProtKB/TrEMBL;Acc:A0A023EGJ2] ; lysozyme c-1-like ; unspecified product ; unspecified product	Glycoside hydrolase, family 22, lysozyme; Glycoside hydrolase, family 22; Glycoside hydrolase family 22 domain; Lysozyme-like domain superfamily	312	MSRLATISCLLIVVCLCPIDAKVFQKCALAKLLDSYQISRSLISNWICMVNAESGADTSKKVTLDNQTTSYGIFQINSKDWCRAGRKGGKCNKNCEAFLTDDISDDIECAKQIHKDQGFSYWKGWVNKCKQKPLPDISMCWN	15969.5	143	TRUE	1	21										sp|Q17005|LYSC1_ANOGA	sp|A0JNM6|LYZL1_BOVIN	sp|A0JNM6|LYZL1_BOVIN	tr|A0A023EGJ2|A0A023EGJ2_AEDAL	tr|A0A182G5G7|A0A182G5G7_AEDAL	tr|A0A182G5G7|A0A182G5G7_AEDAL	Putative cpij010731 lysozyme c-4 [Source:UniProtKB/TrEMBL;Acc:A0A023EGJ2]	lysozyme c-1-like	unspecified product	unspecified product	Putative cpij010731 lysozyme c-4 [Source:UniProtKB/TrEMBL;Acc:A0A023EGJ2]	lysozyme c-1-like	unspecified product	unspecified product	AALFPA_080175.P54075	AALF003387-PA	AALF003387-PA	AALFPA_080175.P54075	AALF003387-PA	AALF003387-PA	AALFPA_080175.P54075	AALF003387-PA	AALF003387-PA
TRINITY_DN16647_c0_g1_i11.p1 TRINITY_DN16647_c0_g1_i3.p1 TRINITY_DN16647_c0_g1_i9.p1	TRINITY_DN16647_c0_g1_i11; TRINITY_DN16647_c0_g1_i3; TRINITY_DN16647_c0_g1_i9	IPR000974; IPR001916; IPR019799; IPR023346	Glycoside hydrolase family 22, lysozyme c-1, Putative cpij010731 lysozyme c-4	Hydrolase/Lysozyme	Enzyme/Immunity related	Glycoside hydrolase/Lysozyme	Putative cpij010731 lysozyme c-4 [Source:UniProtKB/TrEMBL;Acc:A0A023EGJ2] ; lysozyme c-1-like ; Putative cpij010731 lysozyme c-4 [Source:UniProtKB/TrEMBL;Acc:A0A023EGJ2] ; lysozyme c-1-like ; Putative cpij010731 lysozyme c-4 [Source:UniProtKB/TrEMBL;Acc:A0A023EGJ2] ; lysozyme c-1-like ; Putative cpij010731 lysozyme c-4 [Source:UniProtKB/TrEMBL;Acc:A0A023EGJ2] ; lysozyme c-1-like	Glycoside hydrolase, family 22, lysozyme; Glycoside hydrolase, family 22; Glycoside hydrolase family 22 domain; Lysozyme-like domain superfamily	75	MRRLAAISCLLIVVCLCPIDAKVFQKCALAKLLDSYQISRSLISNWICMVNAESGADTSKKVTLDNQTTSYGIFQINSKDWCRAGRKGGKCNKNCEAFLTDDISDDIECAKQIHKDQGFSYWKGWVNKCKQKPLPDISMCWN	16008.6	143	TRUE	1	21										sp|Q17005|LYSC1_ANOGA	sp|A0JNM6|LYZL1_BOVIN	sp|A0JNM6|LYZL1_BOVIN	tr|A0A023EGJ2|A0A023EGJ2_AEDAL	tr|A0A023EGJ2|A0A023EGJ2_AEDAL	tr|A0A023EGJ2|A0A023EGJ2_AEDAL	Putative cpij010731 lysozyme c-4 [Source:UniProtKB/TrEMBL;Acc:A0A023EGJ2]	lysozyme c-1-like	Putative cpij010731 lysozyme c-4 [Source:UniProtKB/TrEMBL;Acc:A0A023EGJ2]	lysozyme c-1-like	Putative cpij010731 lysozyme c-4 [Source:UniProtKB/TrEMBL;Acc:A0A023EGJ2]	lysozyme c-1-like	Putative cpij010731 lysozyme c-4 [Source:UniProtKB/TrEMBL;Acc:A0A023EGJ2]	lysozyme c-1-like	AALFPA_080175.P54075	AALFPA_080175.P54075	AALFPA_080175.P54075	AALFPA_080175.P54075	AALFPA_080175.P54075	AALFPA_080175.P54075	AALFPA_080175.P54075	AALFPA_080175.P54075	AALFPA_080175.P54075
TRINITY_DN16647_c0_g1_i1.p1 TRINITY_DN16647_c0_g1_i10.p1	TRINITY_DN16647_c0_g1_i1; TRINITY_DN16647_c0_g1_i10	IPR000974; IPR001916; IPR019799; IPR023346	Glycoside hydrolase family 22, lysozyme c-1	Hydrolase/Lysozyme	Enzyme/Immunity related	Glycoside hydrolase/Lysozyme	Putative cpij010731 lysozyme c-4 [Source:UniProtKB/TrEMBL;Acc:A0A023EGJ2] ; lysozyme c-1-like ; Putative cpij010731 lysozyme c-4 [Source:UniProtKB/TrEMBL;Acc:A0A023EGJ2] ; lysozyme c-1-like ; lysozyme c-1-like, transcript variant X3 ; lysozyme c-1-like, transcript variant X3 ; lysozyme c-1-like, transcript variant X3 ; lysozyme c-1-like, transcript variant X3	Glycoside hydrolase, family 22, lysozyme; Glycoside hydrolase, family 22; Glycoside hydrolase family 22 domain; Lysozyme-like domain superfamily	20	MRRLAAISCLLIVVCLCPIDAKVFQKCALAKLLDSYQISRSLISNWICMVNAESGADTSKKVTLDNKTTSYGIFQINSKDWCRAGRKGGKCNKNCEAFLTDDISDDIECAKQIHKDQGFSYWKGWVNKCKQKPLPDISMCWN	16008.7	143	TRUE	1	21										sp|Q17005|LYSC1_ANOGA	sp|A0JNM6|LYZL1_BOVIN	sp|A0JNM6|LYZL1_BOVIN	tr|A0A023EGJ2|A0A023EGJ2_AEDAL	tr|A0A023EGJ2|A0A023EGJ2_AEDAL	tr|A0A023EGJ2|A0A023EGJ2_AEDAL	Putative cpij010731 lysozyme c-4 [Source:UniProtKB/TrEMBL;Acc:A0A023EGJ2]	lysozyme c-1-like	Putative cpij010731 lysozyme c-4 [Source:UniProtKB/TrEMBL;Acc:A0A023EGJ2]	lysozyme c-1-like	lysozyme c-1-like, transcript variant X3	lysozyme c-1-like, transcript variant X3	lysozyme c-1-like, transcript variant X3	lysozyme c-1-like, transcript variant X3	AALFPA_080175.P54075	AALFPA_080175.P54075	AALFPA_080175.P54075	AALFPA_080175.P54075	AALFPA_080175.P54075	AALFPA_080175.P54075	AALC636_023690.P33254	AALC636_023690.P33254	AALC636_023690.P33254
NODE_14090_length_1473_cov_4438.105078_g6165_i1.p1	NODE_14090_length_1473_cov_4438.105078_g6165_i1	IPR036728	Short D7 salivary protein sd72	D7 salivary protein	OBP (Odorant Binding Protein)	Culicine short D7 proteins?	uncharacterized LOC109407351 ; uncharacterized LOC109407351 ; uncharacterized LOC109407351 ; uncharacterized LOC109407351 ; uncharacterized LOC109407351 ; uncharacterized LOC109407351 ; uncharacterized LOC109407351 ; uncharacterized LOC109407351	Pheromone/general odorant binding protein superfamily	5220	MNHLLVFFLLAISVSLSLGYDVSHFYICSTDYVKKERNFLCQVSKFNMNVPLPSQGDEFFNCCMETSEWMNRSNKALLVDRLAKDMKKYGFDNRNSAIEKVGSDCRREMGSKINGRGYLLCFLTDKRTSKGFKNMLKKKEAR	16453.1	143	TRUE	1	19													tr|Q5MIX0|Q5MIX0_AEDAL	tr|Q5MIX0|Q5MIX0_AEDAL	tr|Q5MIX0|Q5MIX0_AEDAL	uncharacterized LOC109407351	uncharacterized LOC109407351	uncharacterized LOC109407351	uncharacterized LOC109407351	uncharacterized LOC109407351	uncharacterized LOC109407351	uncharacterized LOC109407351	uncharacterized LOC109407351	AALFPA_075088.P47172	AALFPA_075088.P47172	AALFPA_075088.P47172	AALFPA_075088.P47172	AALFPA_075088.P47172	AALFPA_075088.P47172	AALFPA_075088.P47172	AALFPA_075088.P47172	AALFPA_075088.P47172
NODE_18170_length_1162_cov_31.644986_g10279_i0.p1 NODE_17579_length_1210_cov_30.160173_g9777_i0.p1 NODE_19836_length_1073_cov_30.075639_g9777_i1.p1	NODE_18170_length_1162_cov_31.644986_g10279_i0; NODE_17579_length_1210_cov_30.160173_g9777_i0; NODE_19836_length_1073_cov_30.075639_g9777_i1	IPR000618; IPR031311	Cuticle protein	Cuticle protein	OTHER	OTHER	pupal cuticle protein 78E, putative ; pupal cuticle protein 78E, putative ; pupal cuticle protein 78E, putative ; pupal cuticle protein 78E, putative ; pupal cuticle protein 78E, putative ; pupal cuticle protein 78E, putative ; pupal cuticle protein 78E, putative ; pupal cuticle protein 78E, putative	Insect cuticle protein; Chitin-binding type R&R consensus	203	QTIPSQTMFRLIIVSALAAVALAQNPDAEAQILSSDSVVNPDGSYAWNYETSNGIRAQEEGVGGQSAQGSASWTDRDGTPIQLTYVADVNGFQPQGAHLPREGPAPAHVLKTLEFIRANPPKDDPNFNIQALEAEIARLQALQ	15294.9	144	TRUE	1	23										sp|Q7M4F3|CUD2_SCHGR	sp|Q7M4F0|CUD9_SCHGR	sp|Q7M4F0|CUD9_SCHGR	tr|A0A182GEJ6|A0A182GEJ6_AEDAL	tr|A0A182GEJ6|A0A182GEJ6_AEDAL	tr|A0A182GEJ6|A0A182GEJ6_AEDAL	pupal cuticle protein 78E, putative	pupal cuticle protein 78E, putative	pupal cuticle protein 78E, putative	pupal cuticle protein 78E, putative	pupal cuticle protein 78E, putative	pupal cuticle protein 78E, putative	pupal cuticle protein 78E, putative	pupal cuticle protein 78E, putative	AAEL008289-PB	AAEL008289-PB	AAEL008289-PB	AAEL008289-PB	AAEL008289-PB	AAEL008289-PB	AAEL008289-PB	AAEL008289-PB	AAEL008289-PB
NODE_26615_length_777_cov_26.375346_g16893_i0.p1	NODE_26615_length_777_cov_26.375346_g16893_i0	IPR006170; IPR036728	Putative salivary odorant binding protein, General odorant-binding protein 99b	odorant-binding protein	OBP (Odorant Binding Protein)	Salivary mosquito OBP	uncharacterized LOC109426446 ; uncharacterized LOC109426446 ; uncharacterized LOC109426446 ; uncharacterized LOC109426446 ; uncharacterized LOC109426446 ; uncharacterized LOC109426446 ; uncharacterized LOC109426446 ; uncharacterized LOC109426446	Pheromone/general odorant binding protein; Pheromone/general odorant binding protein superfamily	16	IAMATHRCLITAALLVLLVTLTSGSDDATAKRKQYDHNKLMCSKIVRSTKEQWEGYQQSKYPESHETACFLRCVSILSGSYDDETGVNVDVLFETFGKGMTAEEYAEESKPCLALRDEVECYCMKAFKPLMCMREQYKKRNAA	16213.6	144	TRUE	1	24										sp|Q9VAI6|OB99B_DROME	sp|Q9VAI6|OB99B_DROME	sp|Q9VAI6|OB99B_DROME	tr|A0A023EG89|A0A023EG89_AEDAL	tr|A0A023EG89|A0A023EG89_AEDAL	tr|A0A023EG89|A0A023EG89_AEDAL	uncharacterized LOC109426446	uncharacterized LOC109426446	uncharacterized LOC109426446	uncharacterized LOC109426446	uncharacterized LOC109426446	uncharacterized LOC109426446	uncharacterized LOC109426446	uncharacterized LOC109426446	AALC636_018629.P26044	AALC636_018629.P26044	AALC636_018629.P26044	AALC636_018629.P26044	AALC636_018629.P26044	AALC636_018629.P26044	AALC636_018629.P26044	AALC636_018629.P26044	AALC636_018629.P26044
NODE_31422_length_645_cov_30.866102_g16893_i1.p1	NODE_31422_length_645_cov_30.866102_g16893_i1	IPR006170; IPR036728	Putative salivary odorant binding protein, General odorant-binding protein 99b	odorant-binding protein	OBP (Odorant Binding Protein)	Salivary mosquito OBP	uncharacterized LOC109426446 ; uncharacterized LOC109426446 ; uncharacterized LOC109402143 ; uncharacterized LOC109402143 ; uncharacterized LOC109426446 ; uncharacterized LOC109426446 ; uncharacterized LOC109402143 ; uncharacterized LOC109402143	Pheromone/general odorant binding protein; Pheromone/general odorant binding protein superfamily	10	IAMATHRCLITAALLVLLVTLTSGSDDATAKRKQYDHNKLMCSKIVRSTKEQWEGYQQSKYPESHETACFLRCVSILSGSYDDETGVNVDVLFETFGKGMTAEEYAEESKPCLALRDEVECYCMKAFKPLMCMREQYKKRNTA	16243.7	144	TRUE	1	24										sp|Q9VAI6|OB99B_DROME	sp|Q9VAI6|OB99B_DROME	sp|Q9VAI6|OB99B_DROME	tr|A0A023EG89|A0A023EG89_AEDAL	tr|A0A023EG89|A0A023EG89_AEDAL	tr|A0A023EG89|A0A023EG89_AEDAL	uncharacterized LOC109426446	uncharacterized LOC109426446	uncharacterized LOC109402143	uncharacterized LOC109402143	uncharacterized LOC109426446	uncharacterized LOC109426446	uncharacterized LOC109402143	uncharacterized LOC109402143	AALC636_018629.P26044	AALC636_022452.P31422	AALC636_022452.P31422	AALC636_018629.P26044	AALC636_022452.P31422	AALC636_022452.P31422	AALC636_018629.P26044	AALC636_022452.P31422	AALC636_022452.P31422
NODE_12535_length_1601_cov_8.270375_g6728_i0.p2 NODE_12586_length_1601_cov_9.228978_g6684_i0.p2 TRINITY_DN29199_c0_g2_i1.p2 TRINITY_DN29199_c0_g2_i2.p2 TRINITY_DN29199_c0_g2_i3.p2	NODE_12535_length_1601_cov_8.270375_g6728_i0; NODE_12586_length_1601_cov_9.228978_g6684_i0; TRINITY_DN29199_c0_g2_i1; TRINITY_DN29199_c0_g2_i2; TRINITY_DN29199_c0_g2_i3	IPR002172; IPR023415; IPR036055	Uncharacterized protein, EGF-like	EGF-like	EGF-like		low-density lipoprotein receptor-like, transcript variant X2 ; low-density lipoprotein receptor-like, transcript variant X2 ; low-density lipoprotein receptor-like, transcript variant X2 ; low-density lipoprotein receptor-like, transcript variant X2 ; low-density lipoprotein receptor-like, transcript variant X2 ; low-density lipoprotein receptor-like, transcript variant X2 ; low-density lipoprote…	Low-density lipoprotein (LDL) receptor class A repeat; Low-density lipoprotein (LDL) receptor class A, conserved site; LDL receptor-like superfamily	138	MTRSLRLLVLGALCLAYYCCDASKLAGAKAGLDDQATAAAALKEDTLQSNMLPEEEPIHVTKGPKLLAAANKPTKVTPAIAKGPSNELNSTLQCSERQFRCNDGQCIHVSFVCDGEADCPDGSDEHSRECKVTGKLVNIHVKNL	15369.6	145	TRUE	1	22							sp|B2DCR8|CTX_SEPES	sp|B2DCR8|CTX_SEPES	sp|B2DCR8|CTX_SEPES	sp|P35950|LDLR_CRIGR	sp|P98165|VLDLR_CHICK	sp|P98165|VLDLR_CHICK	tr|A0A8W7IL24|A0A8W7IL24_AEDAE	tr|A0A8W7IL24|A0A8W7IL24_AEDAE	tr|A0A8W7IL24|A0A8W7IL24_AEDAE	low-density lipoprotein receptor-like, transcript variant X2	low-density lipoprotein receptor-like, transcript variant X2	low-density lipoprotein receptor-like, transcript variant X2	low-density lipoprotein receptor-like, transcript variant X2	low-density lipoprotein receptor-like, transcript variant X2	low-density lipoprotein receptor-like, transcript variant X2	low-density lipoprotein receptor-like, transcript variant X2	low-density lipoprotein receptor-like, transcript variant X2	AALFPA_070658.P41207	AALFPA_070658.P41207	AALFPA_070658.P41207	AALFPA_070658.P41207	AALFPA_070658.P41207	AALFPA_070658.P41207	AALFPA_070658.P41207	AALFPA_070658.P41207	AALFPA_070658.P41207
NODE_20779_length_1023_cov_135.235537_g10420_i6.p1	NODE_20779_length_1023_cov_135.235537_g10420_i6	IPR002502; IPR006619; IPR015510; IPR036505	Peptidoglycan-recognition protein	Peptidoglycan-recognition protein	Immunity related	Peptidoglycan recognition protein	peptidoglycan-recognition protein LB-like, transcript variant X2 ; peptidoglycan-recognition protein LB-like, transcript variant X2 ; peptidoglycan recognition protein (Long) ; peptidoglycan recognition protein (Long) ; peptidoglycan-recognition protein LB-like, transcript variant X2 ; peptidoglycan-recognition protein LB-like, transcript variant X2 ; peptidoglycan recognition protein (Long) ; pe…	N-acetylmuramoyl-L-alanine amidase domain; Peptidoglycan recognition protein family domain, metazoa/bacteria; Peptidoglycan recognition protein; N-acetylmuramoyl-L-alanine amidase/PGRP domain superfamily	16	MYLQGGILVVVAAVQILSHIDGTSACLPYIPREAWDAKPPKSVEKFAGPIPYVIIHHSYQPGACLTGSECCEAMLSMQKFHQQDRGWNDIGYSFAVGGDGRIYEGRGFNVVGAHAPRYNDKSVGICMIGDWTGELQILVLVNYG	15704	145	TRUE	1	25										sp|Q8INK6|PGPLB_DROME	sp|Q8INK6|PGPLB_DROME	sp|Q8INK6|PGPLB_DROME	tr|A0A023EI58|A0A023EI58_AEDAL	tr|A0A6I8TJ87|A0A6I8TJ87_AEDAE	tr|A0A6I8TJ87|A0A6I8TJ87_AEDAE	peptidoglycan-recognition protein LB-like, transcript variant X2	peptidoglycan-recognition protein LB-like, transcript variant X2	peptidoglycan recognition protein (Long)	peptidoglycan recognition protein (Long)	peptidoglycan-recognition protein LB-like, transcript variant X2	peptidoglycan-recognition protein LB-like, transcript variant X2	peptidoglycan recognition protein (Long)	peptidoglycan recognition protein (Long)	AALC636_037291.P52481	AAEL010171-PB	AAEL010171-PB	AALC636_037291.P52481	AAEL010171-PB	AAEL010171-PB	AALC636_037291.P52481	AAEL010171-PB	AAEL010171-PB
TRINITY_DN245_c0_g4_i1.p1	TRINITY_DN245_c0_g4_i1	IPR000974; IPR001916; IPR019799; IPR023346	Glycoside hydrolase family 22, lysozyme	Hydrolase/Lysozyme	Enzyme/Immunity related	Glycoside hydrolase/Lysozyme	lysozyme ; lysozyme ; lysozyme ; lysozyme ; lysozyme ; lysozyme ; lysozyme ; lysozyme	Glycoside hydrolase, family 22, lysozyme; Glycoside hydrolase, family 22; Glycoside hydrolase family 22 domain; Lysozyme-like domain superfamily	3313	MKQIAIIVTVAIFCTVIGIGESKTFSECELAKLLHRTYGFDKNKVNNFVCLAQAESSLTTTKTHKNSNGSTDYGLFQINNKYWCSAAGYTSGNECKVSCADLLTNDITKAVNCANKVFARHGYSAWYGWKAKCASGVKDLSYCM	15811.1	145	TRUE	1	22										sp|P48816|LYS_BOMMO	sp|P24533|LYSC_SYRRE	sp|P24533|LYSC_SYRRE	tr|A0A182H6E4|A0A182H6E4_AEDAL	tr|A0A182H6E4|A0A182H6E4_AEDAL	tr|A0A182H6E4|A0A182H6E4_AEDAL	lysozyme	lysozyme	lysozyme	lysozyme	lysozyme	lysozyme	lysozyme	lysozyme	AALC636_027459.P38563	AALC636_027459.P38563	AALC636_027459.P38563	AALC636_027459.P38563	AALC636_027459.P38563	AALC636_027459.P38563	AALC636_027459.P38563	AALC636_027459.P38563	AALC636_027459.P38563
NODE_11076_length_1746_cov_760.832052_g5880_i0.p3	NODE_11076_length_1746_cov_760.832052_g5880_i0	IPR001304; IPR016186; IPR016187	Putative salivary C type lectin	C-type lectin	Immunity related	C type lectin	C-type lectin 37Db-like ; C-type lectin 37Db-like ; C-type lectin 37Db-like ; C-type lectin 37Db-like ; C-type lectin 37Db-like ; C-type lectin 37Db-like ; C-type lectin 37Db-like ; C-type lectin 37Db-like	C-type lectin-like; C-type lectin-like/link domain superfamily; C-type lectin fold	613	AVVSTQSTGTSAAQLISTNIKMIFSLYLIVAISLADLTAAQQECDCKNRFCFPNVVANWIGAAEYCSRNGWRLAILDTEEKQQQVEEQAQKVDAFKTNKVELWIGASDLAKEGKFVWHGTGIDVSYEKWIAGMPDNRNGTQSTE	15924	145	TRUE	1	40	sp|D2YVH7|LECM_OXYSU	sp|D2YVH7|LECM_OXYSU	sp|D2YVH7|LECM_OXYSU				sp|D2YVH7|LECM_OXYSU	sp|D2YVH7|LECM_OXYSU	sp|D2YVH7|LECM_OXYSU	sp|Q59DY5|LEDL3_DROME	sp|Q8HY10|CLC4M_NOMCO	sp|Q8HY10|CLC4M_NOMCO	tr|Q5MIZ0|Q5MIZ0_AEDAL	tr|Q5MIZ0|Q5MIZ0_AEDAL	tr|Q5MIZ0|Q5MIZ0_AEDAL	C-type lectin 37Db-like	C-type lectin 37Db-like	C-type lectin 37Db-like	C-type lectin 37Db-like	C-type lectin 37Db-like	C-type lectin 37Db-like	C-type lectin 37Db-like	C-type lectin 37Db-like	AALFPA_040829.P470	AALFPA_040829.P470	AALFPA_040829.P470	AALFPA_040829.P470	AALFPA_040829.P470	AALFPA_040829.P470	AALFPA_040829.P470	AALFPA_040829.P470	AALFPA_040829.P470
NODE_25957_length_799_cov_4.806452_g16332_i0.p1 NODE_34241_length_588_cov_6.628518_g23890_i0.p2	NODE_25957_length_799_cov_4.806452_g16332_i0; NODE_34241_length_588_cov_6.628518_g23890_i0	IPR001792; IPR017968; IPR020456; IPR036046	Acylphosphatase	Hydrolase	Enzyme	Hydrolase	acylphosphatase-2, transcript variant X2 ; acylphosphatase-2, transcript variant X2 ; acyl phosphatase, putative ; acyl phosphatase, putative ; acylphosphatase-2, transcript variant X2 ; acylphosphatase-2, transcript variant X2 ; acyl phosphatase, putative ; acyl phosphatase, putative	Acylphosphatase-like domain; Acylphosphatase, conserved site; Acylphosphatase; Acylphosphatase-like domain superfamily	15	MRQRRLIGARFPMFVRASLLVCCVFLIVPIVATDDESASDRKGSLSEMAGKLFACDFEVFGIVQGVFFRKYTQKQATSLGLKGWCMNTRDGTVKGQMEGEVKPMNEMKHWLQTKGSPTSRIDKAVFSEMKEIAKYSFNDFSIKR	16335.1	145	TRUE	1	32										sp|Q9VF36|ACYP2_DROME	sp|Q9VF36|ACYP2_DROME	sp|Q9VF36|ACYP2_DROME	tr|A0A023EEW2|A0A023EEW2_AEDAL	tr|A0A6I8TG74|A0A6I8TG74_AEDAE	tr|A0A6I8TG74|A0A6I8TG74_AEDAE	acylphosphatase-2, transcript variant X2	acylphosphatase-2, transcript variant X2	acyl phosphatase, putative	acyl phosphatase, putative	acylphosphatase-2, transcript variant X2	acylphosphatase-2, transcript variant X2	acyl phosphatase, putative	acyl phosphatase, putative	AALC636_034413.P48405	AAEL008369-PC	AAEL008369-PC	AALC636_034413.P48405	AAEL008369-PC	AAEL008369-PC	AALC636_034413.P48405	AAEL008369-PC	AAEL008369-PC
TRINITY_DN1937_c0_g1_i5.p2	TRINITY_DN1937_c0_g1_i5	IPR001792; IPR017968; IPR020456; IPR036046	Acylphosphatase	Hydrolase	Enzyme	Hydrolase	acylphosphatase-2, transcript variant X2 ; acylphosphatase-2, transcript variant X2 ; acyl phosphatase, putative ; acyl phosphatase, putative ; acylphosphatase-2, transcript variant X2 ; acylphosphatase-2, transcript variant X2 ; acyl phosphatase, putative ; acyl phosphatase, putative	Acylphosphatase-like domain; Acylphosphatase, conserved site; Acylphosphatase; Acylphosphatase-like domain superfamily	5	MRQRRLIGARFPMFVRAAFLVCCVFLIVPIVATDDESASDRKGSLSEMAGKLFACDFEVFGIVQGVFFRKYTQKQATSLGLKGWCMNTRDGTVKGQMEGEVKPMNEMKHWLQTKGSPSSRIDKAVFSEMKEIVKYTFNDFSIKR	16381.2	145	TRUE	1	32										sp|Q9VF36|ACYP2_DROME	sp|Q9VF36|ACYP2_DROME	sp|Q9VF36|ACYP2_DROME	tr|A0A023EEW2|A0A023EEW2_AEDAL	tr|A0A6I8TG74|A0A6I8TG74_AEDAE	tr|A0A6I8TG74|A0A6I8TG74_AEDAE	acylphosphatase-2, transcript variant X2	acylphosphatase-2, transcript variant X2	acyl phosphatase, putative	acyl phosphatase, putative	acylphosphatase-2, transcript variant X2	acylphosphatase-2, transcript variant X2	acyl phosphatase, putative	acyl phosphatase, putative	AALC636_034413.P48405	AAEL008369-PC	AAEL008369-PC	AALC636_034413.P48405	AAEL008369-PC	AAEL008369-PC	AALC636_034413.P48405	AAEL008369-PC	AAEL008369-PC
TRINITY_DN158799_c0_g1_i1.p1	TRINITY_DN158799_c0_g1_i1	IPR002223; IPR020901; IPR036880	Putative bpti/kunitz family of serine protease inhibitor	serine protease inhibitor	Protease Inhibitors	Kunitz	Putative bpti/kunitz family of serine protease inhibitor [Source:UniProtKB/TrEMBL;Acc:A0A023EGC6] ; Putative bpti/kunitz family of serine protease inhibitor [Source:UniProtKB/TrEMBL;Acc:A0A023EGC6] ; Putative bpti/kunitz family of serine protease inhibitor [Source:UniProtKB/TrEMBL;Acc:A0A023EGC6] ; Putative bpti/kunitz family of serine protease inhibitor [Source:UniProtKB/TrEMBL;Acc:A0A023EGC6] ;…	Pancreatic trypsin inhibitor Kunitz domain; Proteinase inhibitor I2, Kunitz, conserved site; Pancreatic trypsin inhibitor Kunitz domain superfamily	9	MHLSNSARWIGLGVAVSFVLMATTFSVSEAKPIDVWDQLTKDGGKMFYKMLEYLSDYDEFDEEHHYQKREGSSPLLQTSNRVESATKDDKCMLPVRKGVCRALLPRWRYDPESKSCHEFTFGGCDGNANNFLTYEKCMETCKGV	16453.7	145	TRUE	1	30	sp|Q90WA1|VKT1_PSETT	sp|P0DMJ2|VKT3C_ACTEQ	sp|P0DMJ2|VKT3C_ACTEQ	sp|Q8T3S7|VKT1_ARAVE	sp|Q8T3S7|VKT1_ARAVE	sp|Q8T3S7|VKT1_ARAVE	sp|Q90WA1|VKT1_PSETT	sp|Q2ES46|VKT5_DABRR	sp|Q2ES46|VKT5_DABRR	sp|Q90WA1|VKT1_PSETT	sp|P48307|TFPI2_HUMAN	sp|P48307|TFPI2_HUMAN	tr|A0A023EGC6|A0A023EGC6_AEDAL	tr|A0A023EGC6|A0A023EGC6_AEDAL	tr|A0A023EGC6|A0A023EGC6_AEDAL	Putative bpti/kunitz family of serine protease inhibitor [Source:UniProtKB/TrEMBL;Acc:A0A023EGC6]	Putative bpti/kunitz family of serine protease inhibitor [Source:UniProtKB/TrEMBL;Acc:A0A023EGC6]	Putative bpti/kunitz family of serine protease inhibitor [Source:UniProtKB/TrEMBL;Acc:A0A023EGC6]	Putative bpti/kunitz family of serine protease inhibitor [Source:UniProtKB/TrEMBL;Acc:A0A023EGC6]	Putative bpti/kunitz family of serine protease inhibitor [Source:UniProtKB/TrEMBL;Acc:A0A023EGC6]	Putative bpti/kunitz family of serine protease inhibitor [Source:UniProtKB/TrEMBL;Acc:A0A023EGC6]	Putative bpti/kunitz family of serine protease inhibitor [Source:UniProtKB/TrEMBL;Acc:A0A023EGC6]	Putative bpti/kunitz family of serine protease inhibitor [Source:UniProtKB/TrEMBL;Acc:A0A023EGC6]	AALF014258-PA	AALF014258-PA	AALF014258-PA	AALF014258-PA	AALF014258-PA	AALF014258-PA	AALF014258-PA	AALF014258-PA	AALF014258-PA
NODE_16771_length_1257_cov_10.528286_g9325_i0.p1 NODE_16877_length_1257_cov_11.208819_g9308_i0.p1	NODE_16771_length_1257_cov_10.528286_g9325_i0; NODE_16877_length_1257_cov_11.208819_g9308_i0	IPR001304; IPR016186; IPR016187	Putative type ii transmembrane receptor otb7 aedes aegypti	C-type lectin	Immunity related	C type lectin	C-type lectin domain family 6 member A-like ; C-type lectin domain family 6 member A-like ; C-type lectin domain family 6 member A-like ; C-type lectin domain family 6 member A-like ; C-type lectin domain family 6 member A-like ; C-type lectin domain family 6 member A-like ; C-type lectin domain family 6 member A-like ; C-type lectin domain family 6 member A-like	C-type lectin-like; C-type lectin-like/link domain superfamily; C-type lectin fold	33	LLVFICTNVILHVYSAGISYYASPYKTNWFAAVETCNRMGMRLAVLDTAEKHEEAVQFGEVVKPHSTQFFGFWLGASDLAYKGGSFMWHDSGNWVQFSRWNPGEPSGGSEHCVTLLYWPEAKFNWTWNDASCETALCALCEPKVC	16360.5	146	TRUE	1	15	sp|A1XXJ9|LECM2_BUNMU	sp|A1XXJ9|LECM2_BUNMU	sp|A1XXJ9|LECM2_BUNMU				sp|A1XXJ9|LECM2_BUNMU	sp|A1XXJ9|LECM2_BUNMU	sp|A1XXJ9|LECM2_BUNMU	sp|Q9QZ15|CLC4A_MOUSE	sp|Q66S50|MBL2_MACFA	sp|Q66S50|MBL2_MACFA	tr|A0A1W7R6U1|A0A1W7R6U1_AEDAL	tr|A0A1W7R6U1|A0A1W7R6U1_AEDAL	tr|A0A1W7R6U1|A0A1W7R6U1_AEDAL	C-type lectin domain family 6 member A-like	C-type lectin domain family 6 member A-like	C-type lectin domain family 6 member A-like	C-type lectin domain family 6 member A-like	C-type lectin domain family 6 member A-like	C-type lectin domain family 6 member A-like	C-type lectin domain family 6 member A-like	C-type lectin domain family 6 member A-like	AALFPA_056820.P22520	AALFPA_056820.P22520	AALFPA_056820.P22520	AALFPA_056820.P22520	AALFPA_056820.P22520	AALFPA_056820.P22520	AALFPA_056820.P22520	AALFPA_056820.P22520	AALFPA_056820.P22520
NODE_35126_length_572_cov_6.251451_g24756_i0.p1	NODE_35126_length_572_cov_6.251451_g24756_i0	IPR002557; IPR036508	Putative peritrophin, Putative chitinase 3	Chitinase	Enzyme	Chitinase	uncharacterized LOC109415753 ; uncharacterized LOC109415753 ; uncharacterized LOC109415753 ; uncharacterized LOC109415753 ; uncharacterized LOC109415753 ; uncharacterized LOC109415753 ; uncharacterized LOC109415753 ; uncharacterized LOC109415753	Chitin binding domain; Chitin binding domain superfamily	3	LFTLLLEVAHSAPARDSDCPDQRITKKTHFLPHETDCSKYYMCNWGKLIERQCGPHTYWSQTNLTCVSSCPSESYLNPVSQPPTVKPEAATAIPYTTPKSSFIPPTTHRIIPVPVTDDQTIWDADDFFATESTIYEHDIDVRVTT	16389.4	146	TRUE	1	11										sp|O76217|PE1_ANOGA	sp|O76217|PE1_ANOGA	sp|O76217|PE1_ANOGA	tr|A0A182GAI0|A0A182GAI0_AEDAL	tr|A0A151IQM5|A0A151IQM5_9HYME	tr|A0A151IQM5|A0A151IQM5_9HYME	uncharacterized LOC109415753	uncharacterized LOC109415753	uncharacterized LOC109415753	uncharacterized LOC109415753	uncharacterized LOC109415753	uncharacterized LOC109415753	uncharacterized LOC109415753	uncharacterized LOC109415753	AALC636_007037.P9735	AALC636_007037.P9735	AALC636_007037.P9735	AALC636_007037.P9735	AALC636_007037.P9735	AALC636_007037.P9735	AALC636_007037.P9735	AALC636_007037.P9735	AALC636_007037.P9735
[truncated: 2,185 more rows]
